# Supplementary material for: A new domestic cat genome assembly based on long sequence reads empowers feline genomic medicine and identifies a novel gene for dwarfism
Source: PLoS Genet. 2020 Oct 22;16(10):e1008926. doi: 10.1371/journal.pgen.1008926 (PMC7581003; doi:10.1371/journal.pgen.1008926)
Supplement: S2 Data — Each row consists of a pair of current (Felis_catus 9.0) and previous (Felis_catus 8.0) features that were categorized based on these scores: reciprocal best matches, and changes in attributes, such as completeness. Worksheet 1 is the report of all genes, Worksheet 2 is only protein-coding genes and Worksheet 3 is protein-coding genes with duplicate annotations removed. This cumulative report of gene annotation quality is provided by NCBI at: https://www.ncbi.nlm.nih.gov/genome/annotation_euk/Felis_catus/104/#AnnotationComparisonStats. (XLSX) [file pgen.1008926.s021.xlsx]

## Sheet: Gene annotation QC report GCF_0
#gene category	current GeneID	current gene biotype	current assembly unit	current genomic accession	current gene range	current gene strand	previous GeneID	previous gene biotype	previous assembly unit	previous genomic accession	previous gene range	previous gene strand	transcript category	current transcript accession	current protein accession	current transcript range	previous transcript accession	previous protein accession	previous transcript range
Identical	101081019	pseudogene	GCF_000181345.3	NC_018723	100023828-100024793	-	101081019	pseudogene	GCF_000181345.2	NC_018723.2	98122287-98123253	-	NA	NA	NA	NA	NA	NA	NA
Similar	101091840	protein_coding	GCF_000181345.3	NC_018723	100046410-100135776	+	101091840	protein_coding	GCF_000181345.2	NC_018723.2	98144992-98232609	+	Similar, change in UTR only	XM_006927547	XP_006927609	100049084-100135776	XM_006927547.3	XP_006927609.1	98147672-98232609
Similar	101091840	protein_coding	GCF_000181345.3	NC_018723	100046410-100135776	+	101091840	protein_coding	GCF_000181345.2	NC_018723.2	98144992-98232609	+	Similar, change in UTR only	XM_019831288	XP_019686847	100046410-100135776	XM_019831288.1	XP_019686847.1	98144992-98232609
Changed substantially	101081272	protein_coding	GCF_000181345.3	NC_018723	100190808-100197152	+	101081272	protein_coding	GCF_000181345.2	NC_018723.2	98273961-98293999	+	Similar, change in UTR only	XM_023254526	XP_023110294	100190808-100197152	XM_003980709.4	XP_003980758.3	98273961-98293999
Changed substantially	101081272	protein_coding	GCF_000181345.3	NC_018723	100190808-100197152	+	101081272	protein_coding	GCF_000181345.2	NC_018723.2	98273961-98293999	+	Variant	XM_023254532	XP_023110300	100190808-100197152	XM_003980709.4	XP_003980758.3	98273961-98293999
Similar	102902594	lncRNA	GCF_000181345.3	NC_018723	10023190-10032084	+	102902594	lncRNA	GCF_000181345.2	NC_018723.2	9802816-9812208	+	Similar	XR_002153364	NA	10023200-10032084	XR_002153364.1	NA	9802826-9812208
Similar	102902594	lncRNA	GCF_000181345.3	NC_018723	10023190-10032084	+	102902594	lncRNA	GCF_000181345.2	NC_018723.2	9802816-9812208	+	Similar	XR_002153365	NA	10023190-10032084	XR_002153365.1	NA	9802816-9812208
Similar	102902594	lncRNA	GCF_000181345.3	NC_018723	10023190-10032084	+	102902594	lncRNA	GCF_000181345.2	NC_018723.2	9802816-9812208	+	Similar	XR_439408	NA	10023200-10032084	XR_439408.3	NA	9802826-9812208
Current-novel	111556745	snRNA	GCF_000181345.3	NC_018723	100403165-100403269	-	NA	NA	NA	NA	NA	NA	Current-novel	XR_002736474	NA	100403165-100403269	NA	NA	NA
Similar	109492552	lncRNA	GCF_000181345.3	NC_018723	10042968-10048384	+	109492552	lncRNA	GCF_000181345.2	NC_018723.2	9822105-9826556	+	Similar	XR_002146462	NA	10042968-10048384	XR_002146462.1	NA	9822105-9826556
Similar	109499926	lncRNA	GCF_000181345.3	NC_018723	100439864-100446209	-	109499926	lncRNA	GCF_000181345.2	NC_018723.2	98539296-98545625	-	Similar	XR_002157508	NA	100439864-100446209	XR_002157508.1	NA	98539296-98545625
Identical	101081518	pseudogene	GCF_000181345.3	NC_018723	100611636-100621978	+	101081518	pseudogene	GCF_000181345.2	NC_018723.2	98710485-98720824	+	NA	NA	NA	NA	NA	NA	NA
Current-unmapped	111560545	lncRNA	GCF_000181345.3	NC_018723	100650835-100893244	+	NA	NA	NA	NA	NA	NA	Current-unmapped	XR_002742531	NA	100650835-100893244	NA	NA	NA
Current-novel	111556982	snRNA	GCF_000181345.3	NC_018723	100813522-100813629	-	NA	NA	NA	NA	NA	NA	Current-novel	XR_002736697	NA	100813522-100813629	NA	NA	NA
Identical	109497270	lncRNA	GCF_000181345.3	NC_018723	10082651-10097901	+	109497270	lncRNA	GCF_000181345.2	NC_018723.2	9860613-9875787	+	Identical	XR_002153371	NA	10082651-10097901	XR_002153371.1	NA	9860613-9875787
Changed substantially	102900738	protein_coding	GCF_000181345.3	NC_018723	100936493-101238470	+	102900738	protein_coding	GCF_000181345.2	NC_018723.2	99035767-99238970	+	Change in exception	XM_011281772	XP_011280074	100936493-101139577	XM_011281772.2	XP_011280074.1	99035767-99238970
Changed substantially	102900738	protein_coding	GCF_000181345.3	NC_018723	100936493-101238470	+	102900738	protein_coding	GCF_000181345.2	NC_018723.2	99035767-99238970	+	Change in exception	XM_023254546	XP_023110314	100936493-101238470	XM_011281772.2	XP_011280074.1	99035767-99238970
Changed substantially	102900738	protein_coding	GCF_000181345.3	NC_018723	100936493-101238470	+	102900738	protein_coding	GCF_000181345.2	NC_018723.2	99035767-99238970	+	Changed substantially	XM_023254550	XP_023110318	100936806-101139577	XM_011281772.2	XP_011280074.1	99035767-99238970
Changed substantially	102900738	protein_coding	GCF_000181345.3	NC_018723	100936493-101238470	+	102900738	protein_coding	GCF_000181345.2	NC_018723.2	99035767-99238970	+	Changed feature type	XR_002742536	NA	100936493-101238470	XM_011281772.2	XP_011280074.1	99035767-99238970
Similar	101100273	protein_coding	GCF_000181345.3	NC_018723	10118137-10135055	+	101100273	protein_coding	GCF_000181345.2	NC_018723.2	9900823-9913551	+	Similar, change in CDS	XM_023250494	XP_023106262	10118137-10135055	XM_019824982.1	XP_019680541.1	9900823-9913551
Current-novel	111559528	lncRNA	GCF_000181345.3	NC_018723	10120625-10127396	+	NA	NA	NA	NA	NA	NA	Current-novel	XR_002740563	NA	10120625-10127396	NA	NA	NA
Current-novel	111560548	lncRNA	GCF_000181345.3	NC_018723	101240120-101327580	-	NA	NA	NA	NA	NA	NA	Current-novel	XR_002742544	NA	101240120-101327580	NA	NA	NA
Similar	109499944	lncRNA	GCF_000181345.3	NC_018723	101334069-101336604	-	109499944	lncRNA	GCF_000181345.2	NC_018723.2	99434063-99436587	-	Similar	XR_002157537	NA	101334069-101336604	XR_002157537.1	NA	99434063-99436587
Identical	101092231	pseudogene	GCF_000181345.3	NC_018723	101380803-101381042	-	101092231	pseudogene	GCF_000181345.2	NC_018723.2	99480635-99480874	-	NA	NA	NA	NA	NA	NA	NA
Similar	109497286	lncRNA	GCF_000181345.3	NC_018723	10140423-10141559	-	109497286	lncRNA	GCF_000181345.2	NC_018723.2	9918907-9919961	-	Similar	XR_002153402	NA	10140423-10141559	XR_002153402.1	NA	9918907-9919961
Changed substantially	101100532	protein_coding	GCF_000181345.3	NC_018723	10142198-10174054	+	101100532	protein_coding	GCF_000181345.2	NC_018723.2	9920598-9973628	+	Changed substantially	XM_023250499	XP_023106267	10142198-10174054	XM_019826853.1	XP_019682412.1	9920598-9973628
Similar	109499940	lncRNA	GCF_000181345.3	NC_018723	101437809-101456513	+	109499940	lncRNA	GCF_000181345.2	NC_018723.2	99492241-99555952	+	Similar	XR_002157526	NA	101437809-101456513	XR_002157526.1	NA	99537217-99555952
Similar	109499940	lncRNA	GCF_000181345.3	NC_018723	101437809-101456513	+	109499940	lncRNA	GCF_000181345.2	NC_018723.2	99492241-99555952	+	Previous-variant	XR_002157526	NA	101437809-101456513	XR_002157527.1	NA	99492241-99555952
Similar	109499940	lncRNA	GCF_000181345.3	NC_018723	101437809-101456513	+	109499940	lncRNA	GCF_000181345.2	NC_018723.2	99492241-99555952	+	Similar	XR_002157529	NA	101437811-101456513	XR_002157529.1	NA	99537217-99555952
Similar	109499940	lncRNA	GCF_000181345.3	NC_018723	101437809-101456513	+	109499940	lncRNA	GCF_000181345.2	NC_018723.2	99492241-99555952	+	Similar	XR_002157532	NA	101437809-101456513	XR_002157532.1	NA	99537217-99555952
Similar	109499940	lncRNA	GCF_000181345.3	NC_018723	101437809-101456513	+	109499940	lncRNA	GCF_000181345.2	NC_018723.2	99492241-99555952	+	Similar	XR_002157533	NA	101437809-101456513	XR_002157533.1	NA	99537217-99555952
Current-novel	111560553	lncRNA	GCF_000181345.3	NC_018723	101461822-101467129	-	NA	NA	NA	NA	NA	NA	Current-novel	XR_002742554	NA	101461822-101467129	NA	NA	NA
Similar	102901339	protein_coding	GCF_000181345.3	NC_018723	101464215-101481685	+	102901339	protein_coding	GCF_000181345.2	NC_018723.2	99563745-99581718	+	Previous-variant	XM_019831324	XP_019686883	101464215-101481685	XM_006927548.2	XP_006927610.1	99565561-99581718
Similar	102901339	protein_coding	GCF_000181345.3	NC_018723	101464215-101481685	+	102901339	protein_coding	GCF_000181345.2	NC_018723.2	99563745-99581718	+	Similar, change in UTR only	XM_019831324	XP_019686883	101464215-101481685	XM_019831324.1	XP_019686883.1	99563805-99581718
Similar	102901339	protein_coding	GCF_000181345.3	NC_018723	101464215-101481685	+	102901339	protein_coding	GCF_000181345.2	NC_018723.2	99563745-99581718	+	Previous-variant	XM_019831324	XP_019686883	101464215-101481685	XM_019831326.1	XP_019686885.1	99563745-99581718
Similar	102901339	protein_coding	GCF_000181345.3	NC_018723	101464215-101481685	+	102901339	protein_coding	GCF_000181345.2	NC_018723.2	99563745-99581718	+	Previous-variant	XM_019831324	XP_019686883	101464215-101481685	XM_019831330.1	XP_019686889.1	99563776-99581718
Similar	102901339	protein_coding	GCF_000181345.3	NC_018723	101464215-101481685	+	102901339	protein_coding	GCF_000181345.2	NC_018723.2	99563745-99581718	+	Similar, change in UTR only	XM_019831334	XP_019686893	101465080-101481685	XM_019831334.1	XP_019686893.1	99565562-99581718
Similar	109499955	lncRNA	GCF_000181345.3	NC_018723	101850051-101858120	-	109499955	lncRNA	GCF_000181345.2	NC_018723.2	99947442-99956497	-	Similar	XR_002742782	NA	101850051-101858120	XR_002157558.1	NA	99947442-99956497
Current-novel	111559529	lncRNA	GCF_000181345.3	NC_018723	10190966-10192621	-	NA	NA	NA	NA	NA	NA	Current-novel	XR_002740565	NA	10190966-10192621	NA	NA	NA
Identical	101092483	protein_coding	GCF_000181345.3	NC_018723	102067221-102070499	+	101092483	protein_coding	GCF_000181345.2	NC_018723.2	100166047-100169299	+	Identical	XM_011281788	XP_011280090	102067221-102070499	XM_011281788.1	XP_011280090.1	100166047-100169299
Current-other	111559531	lncRNA	GCF_000181345.3	NC_018723	10212059-10237639	-	NA	NA	NA	NA	NA	NA	Current-other	XR_002740569	NA	10212059-10237639	NA	NA	NA
Changed substantially	105260672	protein_coding	GCF_000181345.3	NC_018723	102215989-102217712	+	105260672	protein_coding	GCF_000181345.2	NC_018723.2	100312222-100313736	+	Changed substantially	XM_023254576	XP_023110344	102215989-102217712	XM_011283410.2	XP_011281712.1	100312222-100313736
Similar	101092731	protein_coding	GCF_000181345.3	NC_018723	102272440-102274291	+	101092731	protein_coding	GCF_000181345.2	NC_018723.2	100368455-100370247	+	Similar, change in UTR only	XM_011281791	XP_011280093	102272440-102274291	XM_011281791.2	XP_011280093.1	100368455-100370247
Similar	109499965	lncRNA	GCF_000181345.3	NC_018723	102336260-102344692	-	109499965	lncRNA	GCF_000181345.2	NC_018723.2	100366580-100441171	-	Previous-other	NA	NA	NA	XR_002157582.1	NA	100366580-100441171
Similar	109499965	lncRNA	GCF_000181345.3	NC_018723	102336260-102344692	-	109499965	lncRNA	GCF_000181345.2	NC_018723.2	100366580-100441171	-	Similar	XR_002157578	NA	102336260-102344692	XR_002157578.1	NA	100432742-100441171
Similar	101081780	protein_coding	GCF_000181345.3	NC_018723	102344790-102411661	+	101081780	protein_coding	GCF_000181345.2	NC_018723.2	100441276-100512413	+	Similar, change in UTR only	XM_006927549	XP_006927611	102344790-102411661	XM_006927549.3	XP_006927611.1	100441276-100512413
Changed locus type	109497276	lncRNA	GCF_000181345.3	NC_018723	10237860-10262357	+	109497276	protein_coding	GCF_000181345.2	NC_018723.2	10015427-10041132	+	Previous-other	NA	NA	NA	XM_019825018.1	XP_019680577.1	10016271-10040701
Changed locus type	109497276	lncRNA	GCF_000181345.3	NC_018723	10237860-10262357	+	109497276	protein_coding	GCF_000181345.2	NC_018723.2	10015427-10041132	+	Previous-other	NA	NA	NA	XM_019825020.1	XP_019680579.1	10015427-10032970
Changed locus type	109497276	lncRNA	GCF_000181345.3	NC_018723	10237860-10262357	+	109497276	protein_coding	GCF_000181345.2	NC_018723.2	10015427-10041132	+	Previous-other	NA	NA	NA	XM_019825022.1	XP_019680581.1	10015427-10032970
Changed locus type	109497276	lncRNA	GCF_000181345.3	NC_018723	10237860-10262357	+	109497276	protein_coding	GCF_000181345.2	NC_018723.2	10015427-10041132	+	Previous-other	NA	NA	NA	XR_002153386.1	NA	10017113-10041132
Changed locus type	109497276	lncRNA	GCF_000181345.3	NC_018723	10237860-10262357	+	109497276	protein_coding	GCF_000181345.2	NC_018723.2	10015427-10041132	+	Changed feature type	XR_002153385	NA	10237874-10262357	XR_002153385.1	NA	10017114-10040701
Changed locus type	109497276	lncRNA	GCF_000181345.3	NC_018723	10237860-10262357	+	109497276	protein_coding	GCF_000181345.2	NC_018723.2	10015427-10041132	+	Variant	XR_002740568	NA	10237860-10262357	XR_002153385.1	NA	10017114-10040701
Similar	101092985	protein_coding	GCF_000181345.3	NC_018723	102434924-102449883	-	101092985	protein_coding	GCF_000181345.2	NC_018723.2	100537478-100546488	-	Variant	XM_023254614	XP_023110382	102434924-102449883	XM_011283414.2	XP_011281716.1	100537478-100546488
Similar	101092985	protein_coding	GCF_000181345.3	NC_018723	102434924-102449883	-	101092985	protein_coding	GCF_000181345.2	NC_018723.2	100537478-100546488	-	Similar, change in CDS	XM_023254616	XP_023110384	102440857-102449883	XM_011283414.2	XP_011281716.1	100537478-100546488
Similar	109499977	lncRNA	GCF_000181345.3	NC_018723	102452919-102471416	+	109499977	lncRNA	GCF_000181345.2	NC_018723.2	100549221-100568847	+	Similar	XR_002742565	NA	102452919-102471416	XR_002157600.1	NA	100549221-100568847
Similar	105260510	protein_coding	GCF_000181345.3	NC_018723	102477568-102570953	+	105260510	protein_coding	GCF_000181345.2	NC_018723.2	100572336-100667048	+	Previous-other	NA	NA	NA	XM_011281800.2	XP_011280102.2	100572336-100655051
Similar	105260510	protein_coding	GCF_000181345.3	NC_018723	102477568-102570953	+	105260510	protein_coding	GCF_000181345.2	NC_018723.2	100572336-100667048	+	Similar, change in UTR only	XM_023254625	XP_023110393	102477568-102570953	XM_019831390.1	XP_019686949.1	100573321-100667048
Changed substantially	109499980	lncRNA	GCF_000181345.3	NC_018723	102490906-102503081	-	109499980	lncRNA	GCF_000181345.2	NC_018723.2	100587272-100596071	-	Previous-other	NA	NA	NA	XR_002157607.1	NA	100587272-100589321
Changed substantially	109499980	lncRNA	GCF_000181345.3	NC_018723	102490906-102503081	-	109499980	lncRNA	GCF_000181345.2	NC_018723.2	100587272-100596071	-	Changed substantially	XR_002157605	NA	102490906-102503081	XR_002157605.1	NA	100587272-100596071
Similar	109499978	lncRNA	GCF_000181345.3	NC_018723	102536648-102539877	-	109499978	lncRNA	GCF_000181345.2	NC_018723.2	100632981-100636237	-	Similar	XR_002157601	NA	102536648-102539877	XR_002157601.1	NA	100632981-100636237
Similar	101083481	protein_coding	GCF_000181345.3	NC_018723	102647762-102807285	+	101083481	protein_coding	GCF_000181345.2	NC_018723.2	100741268-100901027	+	Similar, change in UTR only	XM_011281801	XP_011280103	102647762-102807285	XM_011281801.2	XP_011280103.1	100741270-100901027
Similar	101083481	protein_coding	GCF_000181345.3	NC_018723	102647762-102807285	+	101083481	protein_coding	GCF_000181345.2	NC_018723.2	100741268-100901027	+	Similar, change in UTR only	XM_019831430	XP_019686989	102649003-102807285	XM_019831430.1	XP_019686989.1	100742446-100901027
Similar	101083481	protein_coding	GCF_000181345.3	NC_018723	102647762-102807285	+	101083481	protein_coding	GCF_000181345.2	NC_018723.2	100741268-100901027	+	Similar, change in UTR only	XM_019831431	XP_019686990	102669510-102807285	XM_019831431.1	XP_019686990.1	100763004-100901027
Similar	101083481	protein_coding	GCF_000181345.3	NC_018723	102647762-102807285	+	101083481	protein_coding	GCF_000181345.2	NC_018723.2	100741268-100901027	+	Variant	XM_023254633	XP_023110401	102648621-102807285	XM_019831430.1	XP_019686989.1	100742446-100901027
Similar	101083481	protein_coding	GCF_000181345.3	NC_018723	102647762-102807285	+	101083481	protein_coding	GCF_000181345.2	NC_018723.2	100741268-100901027	+	Variant	XM_023254634	XP_023110402	102648155-102807285	XM_011281801.2	XP_011280103.1	100741270-100901027
Similar	101083481	protein_coding	GCF_000181345.3	NC_018723	102647762-102807285	+	101083481	protein_coding	GCF_000181345.2	NC_018723.2	100741268-100901027	+	Similar, change in UTR only	XM_023254641	XP_023110409	102648620-102807285	XM_019831432.1	XP_019686991.1	100741268-100901027
Similar	101083481	protein_coding	GCF_000181345.3	NC_018723	102647762-102807285	+	101083481	protein_coding	GCF_000181345.2	NC_018723.2	100741268-100901027	+	Similar, change in UTR only	XM_023254645	XP_023110413	102648622-102807285	XM_011281805.2	XP_011280107.1	100741271-100901027
Similar	101083481	protein_coding	GCF_000181345.3	NC_018723	102647762-102807285	+	101083481	protein_coding	GCF_000181345.2	NC_018723.2	100741268-100901027	+	Similar, change in UTR only	XM_023254650	XP_023110418	102648621-102795669	XM_019831436.1	XP_019686995.1	100741270-100889555
Identical	109500007	lncRNA	GCF_000181345.3	NC_018723	102756817-102759311	+	109500007	lncRNA	GCF_000181345.2	NC_018723.2	100850474-100852968	+	Identical	XR_002157641	NA	102756817-102759311	XR_002157641.1	NA	100850474-100852968
Current-novel	111560569	lncRNA	GCF_000181345.3	NC_018723	102792628-102793379	-	NA	NA	NA	NA	NA	NA	Current-novel	XR_002742570	NA	102792628-102793379	NA	NA	NA
Changed locus type	102900692	lncRNA	GCF_000181345.3	NC_018723	10286359-10287550	+	102900692	protein_coding	GCF_000181345.2	NC_018723.2	10046335-10067440	+	Previous-novel	NA	NA	NA	XM_019825001.1	XP_019680560.1	10047639-10058482
Changed locus type	102900692	lncRNA	GCF_000181345.3	NC_018723	10286359-10287550	+	102900692	protein_coding	GCF_000181345.2	NC_018723.2	10046335-10067440	+	Previous-novel	NA	NA	NA	XM_019825004.1	XP_019680563.1	10046335-10058482
Changed locus type	102900692	lncRNA	GCF_000181345.3	NC_018723	10286359-10287550	+	102900692	protein_coding	GCF_000181345.2	NC_018723.2	10046335-10067440	+	Previous-novel	NA	NA	NA	XM_019825006.1	XP_019680565.1	10047639-10058482
Changed locus type	102900692	lncRNA	GCF_000181345.3	NC_018723	10286359-10287550	+	102900692	protein_coding	GCF_000181345.2	NC_018723.2	10046335-10067440	+	Previous-other	NA	NA	NA	XR_002153382.1	NA	10049182-10067440
Changed locus type	102900692	lncRNA	GCF_000181345.3	NC_018723	10286359-10287550	+	102900692	protein_coding	GCF_000181345.2	NC_018723.2	10046335-10067440	+	Previous-novel	NA	NA	NA	XR_002153384.1	NA	10049182-10051184
Changed locus type	102900692	lncRNA	GCF_000181345.3	NC_018723	10286359-10287550	+	102900692	protein_coding	GCF_000181345.2	NC_018723.2	10046335-10067440	+	Changed feature type	XR_002740579	NA	10286359-10287550	XR_002153383.1	NA	10049182-10066487
Similar	109500004	lncRNA	GCF_000181345.3	NC_018723	102995561-103005118	-	109500004	lncRNA	GCF_000181345.2	NC_018723.2	101088803-101098027	-	Similar	XR_002157636	NA	102995561-103005118	XR_002157636.1	NA	101088803-101098027
Similar	101083737	protein_coding	GCF_000181345.3	NC_018723	103079748-103136109	+	101083737	protein_coding	GCF_000181345.2	NC_018723.2	101173221-101229803	+	Similar, change in UTR only	XM_011281811	XP_011280113	103079749-103136109	XM_011281811.2	XP_011280113.1	101173222-101229803
Similar	101083737	protein_coding	GCF_000181345.3	NC_018723	103079748-103136109	+	101083737	protein_coding	GCF_000181345.2	NC_018723.2	101173221-101229803	+	Similar, change in UTR only	XM_019831444	XP_019687003	103079748-103136109	XM_019831444.1	XP_019687003.1	101173221-101229803
Changed locus type	102899076	protein_coding	GCF_000181345.3	NC_018723	10314067-10322976	-	102899076	lncRNA	GCF_000181345.2	NC_018723.2	9992647-10099267	-	Previous-other	NA	NA	NA	XR_002153387.1	NA	10082150-10099266
Changed locus type	102899076	protein_coding	GCF_000181345.3	NC_018723	10314067-10322976	-	102899076	lncRNA	GCF_000181345.2	NC_018723.2	9992647-10099267	-	Previous-other	NA	NA	NA	XR_002153388.1	NA	10040809-10099266
Changed locus type	102899076	protein_coding	GCF_000181345.3	NC_018723	10314067-10322976	-	102899076	lncRNA	GCF_000181345.2	NC_018723.2	9992647-10099267	-	Previous-other	NA	NA	NA	XR_002153390.1	NA	9992647-10099267
Changed locus type	102899076	protein_coding	GCF_000181345.3	NC_018723	10314067-10322976	-	102899076	lncRNA	GCF_000181345.2	NC_018723.2	9992647-10099267	-	Previous-other	NA	NA	NA	XR_890350.2	NA	10087140-10099266
Changed locus type	102899076	protein_coding	GCF_000181345.3	NC_018723	10314067-10322976	-	102899076	lncRNA	GCF_000181345.2	NC_018723.2	9992647-10099267	-	Changed feature type	XM_023256491	XP_023112259	10314067-10322976	XR_002153389.1	NA	10006152-10099266
Similar	109500020	lncRNA	GCF_000181345.3	NC_018723	103145917-103147318	+	109500020	lncRNA	GCF_000181345.2	NC_018723.2	101238819-101240209	+	Similar	XR_002157662	NA	103145917-103147318	XR_002157662.1	NA	101238819-101240209
Changed substantially	101083997	protein_coding	GCF_000181345.3	NC_018723	103154684-103315958	+	101083997	protein_coding	GCF_000181345.2	NC_018723.2	101247132-101428831	+	Changed substantially	XM_023254692	XP_023110460	103154684-103315958	XM_011281814.2	XP_011280116.2	101247132-101428831
Changed substantially	101083997	protein_coding	GCF_000181345.3	NC_018723	103154684-103315958	+	101083997	protein_coding	GCF_000181345.2	NC_018723.2	101247132-101428831	+	Variant	XM_023254694	XP_023110462	103154684-103314973	XM_011281814.2	XP_011280116.2	101247132-101428831
Similar	101090575	protein_coding	GCF_000181345.3	NC_018723	10328695-10352781	-	101090575	protein_coding	GCF_000181345.2	NC_018723.2	10106007-10128266	-	Variant	XM_023250511	XP_023106279	10328695-10351346	XM_019824997.1	XP_019680556.1	10106007-10128266
Similar	101090575	protein_coding	GCF_000181345.3	NC_018723	10328695-10352781	-	101090575	protein_coding	GCF_000181345.2	NC_018723.2	10106007-10128266	-	Similar, change in CDS	XM_023250512	XP_023106280	10328695-10352781	XM_019824997.1	XP_019680556.1	10106007-10128266
Current-novel	111560572	lncRNA	GCF_000181345.3	NC_018723	103301891-103308418	-	NA	NA	NA	NA	NA	NA	Current-novel	XR_002742575	NA	103301891-103308418	NA	NA	NA
Current-novel	111560570	protein_coding	GCF_000181345.3	NC_018723	103327051-103340133	-	NA	NA	NA	NA	NA	NA	Current-novel	XM_023254682	XP_023110450	103327051-103340133	NA	NA	NA
Split	111560571	lncRNA	GCF_000181345.3	NC_018723	103333753-103335669	+	101083997	protein_coding	GCF_000181345.2	NC_018723.2	101247132-101428831	+	Split	XR_002742574	NA	103333753-103335669	XM_011281814.2	XP_011280116.2	101247132-101428831
Changed substantially	102899192	lncRNA	GCF_000181345.3	NC_018723	10336511-10338516	+	102899192	lncRNA	GCF_000181345.2	NC_018723.2	10095074-10114932	+	Previous-novel	NA	NA	NA	XR_002153392.1	NA	10099374-10113667
Changed substantially	102899192	lncRNA	GCF_000181345.3	NC_018723	10336511-10338516	+	102899192	lncRNA	GCF_000181345.2	NC_018723.2	10095074-10114932	+	Previous-other	NA	NA	NA	XR_002153393.1	NA	10099374-10114932
Changed substantially	102899192	lncRNA	GCF_000181345.3	NC_018723	10336511-10338516	+	102899192	lncRNA	GCF_000181345.2	NC_018723.2	10095074-10114932	+	Previous-novel	NA	NA	NA	XR_002153395.1	NA	10099373-10107862
Changed substantially	102899192	lncRNA	GCF_000181345.3	NC_018723	10336511-10338516	+	102899192	lncRNA	GCF_000181345.2	NC_018723.2	10095074-10114932	+	Previous-novel	NA	NA	NA	XR_002153397.1	NA	10099378-10107862
Changed substantially	102899192	lncRNA	GCF_000181345.3	NC_018723	10336511-10338516	+	102899192	lncRNA	GCF_000181345.2	NC_018723.2	10095074-10114932	+	Previous-novel	NA	NA	NA	XR_002153398.1	NA	10095302-10107862
Changed substantially	102899192	lncRNA	GCF_000181345.3	NC_018723	10336511-10338516	+	102899192	lncRNA	GCF_000181345.2	NC_018723.2	10095074-10114932	+	Previous-novel	NA	NA	NA	XR_002153399.1	NA	10099371-10107862
Changed substantially	102899192	lncRNA	GCF_000181345.3	NC_018723	10336511-10338516	+	102899192	lncRNA	GCF_000181345.2	NC_018723.2	10095074-10114932	+	Previous-novel	NA	NA	NA	XR_002153400.1	NA	10099377-10113667
Changed substantially	102899192	lncRNA	GCF_000181345.3	NC_018723	10336511-10338516	+	102899192	lncRNA	GCF_000181345.2	NC_018723.2	10095074-10114932	+	Previous-novel	NA	NA	NA	XR_890338.2	NA	10095074-10107862
Changed substantially	102899192	lncRNA	GCF_000181345.3	NC_018723	10336511-10338516	+	102899192	lncRNA	GCF_000181345.2	NC_018723.2	10095074-10114932	+	Other	XR_002740570	NA	10336511-10338516	XR_002153391.1	NA	10099369-10114932
Changed substantially	102899192	lncRNA	GCF_000181345.3	NC_018723	10336511-10338516	+	102899192	lncRNA	GCF_000181345.2	NC_018723.2	10095074-10114932	+	Changed substantially	XR_002740572	NA	10336511-10338516	XR_002153391.1	NA	10099369-10114932
Changed completeness	101084511	protein_coding	GCF_000181345.3	NC_018723	103394761-103507812	+	101084511	protein_coding	GCF_000181345.2	NC_018723.2	101491161-101597082	+	Similar, change in CDS	XM_011283422	XP_011281724	103395804-103507812	XM_011283422.2	XP_011281724.1	101491161-101597082
Changed completeness	101084511	protein_coding	GCF_000181345.3	NC_018723	103394761-103507812	+	101084511	protein_coding	GCF_000181345.2	NC_018723.2	101491161-101597082	+	Other	XM_023254702	XP_023110470	103394761-103507812	XM_011283422.2	XP_011281724.1	101491161-101597082
Changed substantially	109497283	lncRNA	GCF_000181345.3	NC_018723	10355723-10357783	+	109497283	lncRNA	GCF_000181345.2	NC_018723.2	10130521-10134995	+	Changed substantially	XR_002740582	NA	10355723-10357783	XR_002153401.1	NA	10130521-10134995
Similar	101084767	protein_coding	GCF_000181345.3	NC_018723	103636912-103718469	-	101084767	protein_coding	GCF_000181345.2	NC_018723.2	101726098-101808158	-	Identical	XM_011281825	XP_011280127	103642469-103718469	XM_011281825.2	XP_011280127.1	101731656-101808157
Similar	101084767	protein_coding	GCF_000181345.3	NC_018723	103636912-103718469	-	101084767	protein_coding	GCF_000181345.2	NC_018723.2	101726098-101808158	-	Similar, change in UTR only	XM_019831469	XP_019687028	103642469-103718448	XM_019831469.1	XP_019687028.1	101731656-101808132
Similar	101084767	protein_coding	GCF_000181345.3	NC_018723	103636912-103718469	-	101084767	protein_coding	GCF_000181345.2	NC_018723.2	101726098-101808158	-	Similar, change in UTR only	XM_019831472	XP_019687031	103636912-103718469	XM_019831472.1	XP_019687031.1	101726098-101808158
Similar	101084767	protein_coding	GCF_000181345.3	NC_018723	103636912-103718469	-	101084767	protein_coding	GCF_000181345.2	NC_018723.2	101726098-101808158	-	Similar, change in UTR only	XM_019831480	XP_019687039	103637306-103718469	XM_019831480.1	XP_019687039.1	101726511-101808157
Similar	101084767	protein_coding	GCF_000181345.3	NC_018723	103636912-103718469	-	101084767	protein_coding	GCF_000181345.2	NC_018723.2	101726098-101808158	-	Similar, change in UTR only	XM_019831483	XP_019687042	103637071-103718469	XM_019831483.1	XP_019687042.1	101726309-101808157
Similar	109500048	lncRNA	GCF_000181345.3	NC_018723	103675479-103682411	+	109500048	lncRNA	GCF_000181345.2	NC_018723.2	101764658-101771598	+	Similar	XR_002742595	NA	103675479-103682411	XR_002157704.1	NA	101764658-101771598
Similar	109500051	lncRNA	GCF_000181345.3	NC_018723	103710387-103711337	-	109500051	lncRNA	GCF_000181345.2	NC_018723.2	101799445-101800391	-	Similar	XR_002157705	NA	103710387-103711337	XR_002157705.1	NA	101799445-101800391
Similar	109500070	lncRNA	GCF_000181345.3	NC_018723	103769048-103774099	+	109500070	lncRNA	GCF_000181345.2	NC_018723.2	101858714-101863574	+	Similar	XR_002157739	NA	103769048-103774099	XR_002157739.1	NA	101858714-101863574
Current-novel	111560597	lncRNA	GCF_000181345.3	NC_018723	103784042-103805359	-	NA	NA	NA	NA	NA	NA	Current-novel	XR_002742598	NA	103784042-103805359	NA	NA	NA
Current-novel	111559537	lncRNA	GCF_000181345.3	NC_018723	10380142-10384102	-	NA	NA	NA	NA	NA	NA	Current-novel	XR_002740585	NA	10380142-10384102	NA	NA	NA
Similar	101085017	protein_coding	GCF_000181345.3	NC_018723	103806309-103913058	+	101085017	protein_coding	GCF_000181345.2	NC_018723.2	101895915-102001933	+	Similar, change in UTR only	XM_011281832	XP_011280134	103806309-103913058	XM_011281832.2	XP_011280134.1	101895915-102001933
Similar	101085017	protein_coding	GCF_000181345.3	NC_018723	103806309-103913058	+	101085017	protein_coding	GCF_000181345.2	NC_018723.2	101895915-102001933	+	Similar, change in UTR only	XM_019831506	XP_019687065	103818661-103913058	XM_019831506.1	XP_019687065.1	101908226-102001933
Similar	101085017	protein_coding	GCF_000181345.3	NC_018723	103806309-103913058	+	101085017	protein_coding	GCF_000181345.2	NC_018723.2	101895915-102001933	+	Similar, change in UTR only	XM_019831514	XP_019687073	103807455-103913058	XM_019831514.1	XP_019687073.1	101896836-102001933
Similar	101085017	protein_coding	GCF_000181345.3	NC_018723	103806309-103913058	+	101085017	protein_coding	GCF_000181345.2	NC_018723.2	101895915-102001933	+	Variant	XM_023254710	XP_023110478	103806341-103913058	XM_011281832.2	XP_011280134.1	101895915-102001933
Similar	101085017	protein_coding	GCF_000181345.3	NC_018723	103806309-103913058	+	101085017	protein_coding	GCF_000181345.2	NC_018723.2	101895915-102001933	+	Similar, change in UTR only	XM_023254718	XP_023110486	103806341-103913058	XM_011281835.2	XP_011280137.1	101895915-102001933
Similar	101085017	protein_coding	GCF_000181345.3	NC_018723	103806309-103913058	+	101085017	protein_coding	GCF_000181345.2	NC_018723.2	101895915-102001933	+	Similar, change in UTR only	XM_023254722	XP_023110490	103806341-103913058	XM_019831526.1	XP_019687085.1	101895915-102001933
Similar	101085017	protein_coding	GCF_000181345.3	NC_018723	103806309-103913058	+	101085017	protein_coding	GCF_000181345.2	NC_018723.2	101895915-102001933	+	Similar, change in UTR only	XM_023254726	XP_023110494	103806341-103913058	XM_011281836.2	XP_011280138.1	101895915-102001933
Similar	101085017	protein_coding	GCF_000181345.3	NC_018723	103806309-103913058	+	101085017	protein_coding	GCF_000181345.2	NC_018723.2	101895915-102001933	+	Similar, change in UTR only	XM_023254728	XP_023110496	103806341-103913058	XM_011281839.2	XP_011280141.1	101895915-102001933
Similar	101085017	protein_coding	GCF_000181345.3	NC_018723	103806309-103913058	+	101085017	protein_coding	GCF_000181345.2	NC_018723.2	101895915-102001933	+	Similar, change in UTR only	XM_023254730	XP_023110498	103806341-103913058	XM_011281841.2	XP_011280143.1	101895915-102001933
Similar	101085017	protein_coding	GCF_000181345.3	NC_018723	103806309-103913058	+	101085017	protein_coding	GCF_000181345.2	NC_018723.2	101895915-102001933	+	Similar, change in UTR only	XM_023254731	XP_023110499	103806341-103900286	XM_011281845.2	XP_011280147.1	101895915-101989138
Similar	101081856	protein_coding	GCF_000181345.3	NC_018723	10383828-10503489	+	101081856	protein_coding	GCF_000181345.2	NC_018723.2	10170261-10279380	+	Similar, change in CDS	XM_023250518	XP_023106286	10383828-10503489	XM_019825050.1	XP_019680609.1	10170261-10279380
Similar	101081856	protein_coding	GCF_000181345.3	NC_018723	10383828-10503489	+	101081856	protein_coding	GCF_000181345.2	NC_018723.2	10170261-10279380	+	Variant	XM_023250520	XP_023106288	10398853-10503489	XM_019825050.1	XP_019680609.1	10170261-10279380
Similar	101081856	protein_coding	GCF_000181345.3	NC_018723	10383828-10503489	+	101081856	protein_coding	GCF_000181345.2	NC_018723.2	10170261-10279380	+	Variant	XM_023250525	XP_023106293	10398853-10503489	XM_019825050.1	XP_019680609.1	10170261-10279380
Changed substantially	109497302	lncRNA	GCF_000181345.3	NC_018723	10419224-10437497	-	109497302	lncRNA	GCF_000181345.2	NC_018723.2	10204450-10212045	-	Changed substantially	XR_002740586	NA	10419224-10437497	XR_002153414.1	NA	10204450-10212045
Similar	109500076	lncRNA	GCF_000181345.3	NC_018723	104251633-104255352	+	109500076	lncRNA	GCF_000181345.2	NC_018723.2	102337283-102340993	+	Similar	XR_002157740	NA	104251633-104255352	XR_002157740.1	NA	102337283-102340993
Similar	109500079	lncRNA	GCF_000181345.3	NC_018723	104291806-104293641	+	109500079	lncRNA	GCF_000181345.2	NC_018723.2	102380494-102382337	+	Similar	XR_002157742	NA	104291806-104293641	XR_002157742.1	NA	102380494-102382337
Identical	109497301	lncRNA	GCF_000181345.3	NC_018723	10448040-10468006	-	109497301	lncRNA	GCF_000181345.2	NC_018723.2	10223780-10243736	-	Identical	XR_002153413	NA	10448040-10468006	XR_002153413.1	NA	10223780-10243736
Current-novel	111559482	protein_coding	GCF_000181345.3	NC_018723	1044920-1046301	-	NA	NA	NA	NA	NA	NA	Current-novel	XM_023250291	XP_023106059	1044920-1046301	NA	NA	NA
Similar	109492798	lncRNA	GCF_000181345.3	NC_018723	104530597-104537755	+	109492798	lncRNA	GCF_000181345.2	NC_018723.2	102624099-102634916	+	Previous-other	NA	NA	NA	XR_002146782.1	NA	102624099-102634916
Similar	109492798	lncRNA	GCF_000181345.3	NC_018723	104530597-104537755	+	109492798	lncRNA	GCF_000181345.2	NC_018723.2	102624099-102634916	+	Identical	XR_002146781	NA	104530597-104537755	XR_002146781.1	NA	102624099-102631249
Similar	101082286	protein_coding	GCF_000181345.3	NC_018723	1045950-1145638	+	101082286	protein_coding	GCF_000181345.2	NC_018723.2	982541-1081784	+	Similar, change in UTR only	XM_019815621	XP_019671180	1045953-1145638	XM_019815621.1	XP_019671180.1	982541-1081784
Similar	101082286	protein_coding	GCF_000181345.3	NC_018723	1045950-1145638	+	101082286	protein_coding	GCF_000181345.2	NC_018723.2	982541-1081784	+	Identical	XM_019815643	XP_019671202	1046043-1145638	XM_019815643.1	XP_019671202.1	982541-1081784
Similar	101082286	protein_coding	GCF_000181345.3	NC_018723	1045950-1145638	+	101082286	protein_coding	GCF_000181345.2	NC_018723.2	982541-1081784	+	Similar, change in UTR only	XM_019815692	XP_019671251	1045950-1128881	XM_019815692.1	XP_019671251.1	982541-1065357
Changed substantially	101085523	protein_coding	GCF_000181345.3	NC_018723	104778849-104898027	-	101085523	protein_coding	GCF_000181345.2	NC_018723.2	102869458-102989875	-	Previous-variant	XM_011281854	XP_011280156	104778849-104898027	XM_011281851.2	XP_011280153.1	102869458-102986586
Changed substantially	101085523	protein_coding	GCF_000181345.3	NC_018723	104778849-104898027	-	101085523	protein_coding	GCF_000181345.2	NC_018723.2	102869458-102989875	-	Change in exception	XM_011281854	XP_011280156	104778849-104898027	XM_011281854.2	XP_011280156.1	102871107-102986586
Changed substantially	101085523	protein_coding	GCF_000181345.3	NC_018723	104778849-104898027	-	101085523	protein_coding	GCF_000181345.2	NC_018723.2	102869458-102989875	-	Previous-variant	XM_011281854	XP_011280156	104778849-104898027	XM_011281855.2	XP_011280157.1	102869458-102986586
Changed substantially	101085523	protein_coding	GCF_000181345.3	NC_018723	104778849-104898027	-	101085523	protein_coding	GCF_000181345.2	NC_018723.2	102869458-102989875	-	Previous-variant	XM_011281854	XP_011280156	104778849-104898027	XM_019831558.1	XP_019687117.1	102869458-102986586
Changed substantially	101085523	protein_coding	GCF_000181345.3	NC_018723	104778849-104898027	-	101085523	protein_coding	GCF_000181345.2	NC_018723.2	102869458-102989875	-	Previous-variant	XM_011281854	XP_011280156	104778849-104898027	XM_019831561.1	XP_019687120.1	102869458-102962633
Changed substantially	101085523	protein_coding	GCF_000181345.3	NC_018723	104778849-104898027	-	101085523	protein_coding	GCF_000181345.2	NC_018723.2	102869458-102989875	-	Previous-variant	XM_011281854	XP_011280156	104778849-104898027	XM_019831564.1	XP_019687123.1	102869458-102989875
Similar	102899621	lncRNA	GCF_000181345.3	NC_018723	104898744-104902943	+	102899621	lncRNA	GCF_000181345.2	NC_018723.2	102987368-102991493	+	Similar	XR_439494	NA	104898744-104902943	XR_439494.2	NA	102987368-102991493
Changed substantially	102899640	lncRNA	GCF_000181345.3	NC_018723	104952489-104956857	-	102899640	lncRNA	GCF_000181345.2	NC_018723.2	103002858-103046347	-	Changed substantially	XR_002742599	NA	104952489-104956857	XR_890259.2	NA	103002858-103046347
Current-unmapped	111560609	lncRNA	GCF_000181345.3	NC_018723	105114562-105222987	-	NA	NA	NA	NA	NA	NA	Current-unmapped	XR_002742603	NA	105114562-105222987	NA	NA	NA
Similar	109501561	lncRNA	GCF_000181345.3	NC_018723	105186471-105187901	+	109501561	lncRNA	GCF_000181345.2	NC_018723.2	130447706-130449131	+	Similar	XR_002159697	NA	105186471-105187901	XR_002159697.1	NA	130447706-130449131
Current-novel	111557050	pseudogene	GCF_000181345.3	NC_018723	105840168-105840321	+	NA	NA	NA	NA	NA	NA	NA	NA	NA	NA	NA	NA	NA
Similar	105260585	lncRNA	GCF_000181345.3	NC_018723	10584683-10608993	+	105260585	lncRNA	GCF_000181345.2	NC_018723.2	10360141-10383647	+	Previous-other	NA	NA	NA	XR_002153403.1	NA	10363767-10383647
Similar	105260585	lncRNA	GCF_000181345.3	NC_018723	10584683-10608993	+	105260585	lncRNA	GCF_000181345.2	NC_018723.2	10360141-10383647	+	Previous-other	NA	NA	NA	XR_002153408.1	NA	10361491-10383647
Similar	105260585	lncRNA	GCF_000181345.3	NC_018723	10584683-10608993	+	105260585	lncRNA	GCF_000181345.2	NC_018723.2	10360141-10383647	+	Previous-variant	XR_002153405	NA	10586897-10608993	XR_002153404.1	NA	10361552-10383647
Similar	105260585	lncRNA	GCF_000181345.3	NC_018723	10584683-10608993	+	105260585	lncRNA	GCF_000181345.2	NC_018723.2	10360141-10383647	+	Similar	XR_002153405	NA	10586897-10608993	XR_002153405.1	NA	10361553-10383647
Similar	105260585	lncRNA	GCF_000181345.3	NC_018723	10584683-10608993	+	105260585	lncRNA	GCF_000181345.2	NC_018723.2	10360141-10383647	+	Similar	XR_002153410	NA	10585455-10608993	XR_002153410.1	NA	10360149-10383647
Similar	105260585	lncRNA	GCF_000181345.3	NC_018723	10584683-10608993	+	105260585	lncRNA	GCF_000181345.2	NC_018723.2	10360141-10383647	+	Variant	XR_002740589	NA	10585454-10608993	XR_890335.2	NA	10360149-10383647
Similar	105260585	lncRNA	GCF_000181345.3	NC_018723	10584683-10608993	+	105260585	lncRNA	GCF_000181345.2	NC_018723.2	10360141-10383647	+	Similar	XR_002740590	NA	10585452-10608993	XR_002153406.1	NA	10360149-10383647
Similar	105260585	lncRNA	GCF_000181345.3	NC_018723	10584683-10608993	+	105260585	lncRNA	GCF_000181345.2	NC_018723.2	10360141-10383647	+	Similar	XR_002740593	NA	10585452-10608993	XR_002153407.1	NA	10360141-10383647
Similar	105260585	lncRNA	GCF_000181345.3	NC_018723	10584683-10608993	+	105260585	lncRNA	GCF_000181345.2	NC_018723.2	10360141-10383647	+	Variant	XR_002740597	NA	10584683-10608993	XR_890335.2	NA	10360149-10383647
Similar	105260585	lncRNA	GCF_000181345.3	NC_018723	10584683-10608993	+	105260585	lncRNA	GCF_000181345.2	NC_018723.2	10360141-10383647	+	Variant	XR_002740598	NA	10585598-10608993	XR_890335.2	NA	10360149-10383647
Similar	105260585	lncRNA	GCF_000181345.3	NC_018723	10584683-10608993	+	105260585	lncRNA	GCF_000181345.2	NC_018723.2	10360141-10383647	+	Previous-variant	XR_890335	NA	10585457-10608993	XR_002153409.1	NA	10360149-10383647
Similar	105260585	lncRNA	GCF_000181345.3	NC_018723	10584683-10608993	+	105260585	lncRNA	GCF_000181345.2	NC_018723.2	10360141-10383647	+	Similar	XR_890335	NA	10585457-10608993	XR_890335.2	NA	10360149-10383647
Current-novel	111557509	pseudogene	GCF_000181345.3	NC_018723	105913821-105915013	-	NA	NA	NA	NA	NA	NA	NA	NA	NA	NA	NA	NA	NA
Similar	101085776	pseudogene	GCF_000181345.3	NC_018723	106056085-106062169	-	101085776	pseudogene	GCF_000181345.2	NC_018723.2	104107529-104113097	-	NA	NA	NA	NA	NA	NA	NA
Current-novel	111560613	lncRNA	GCF_000181345.3	NC_018723	106096352-106192669	-	NA	NA	NA	NA	NA	NA	Current-novel	XR_002742619	NA	106096352-106192669	NA	NA	NA
Similar	101089573	pseudogene	GCF_000181345.3	NC_018723	106233090-106248017	-	101089573	pseudogene	GCF_000181345.2	NC_018723.2	104282276-104297060	-	NA	NA	NA	NA	NA	NA	NA
Similar	101086034	protein_coding	GCF_000181345.3	NC_018723	106252633-106374546	+	101086034	protein_coding	GCF_000181345.2	NC_018723.2	104301674-104421308	+	Similar, change in UTR only	XM_003980720	XP_003980769	106294951-106374546	XM_003980720.4	XP_003980769.1	104343259-104421308
Similar	101086034	protein_coding	GCF_000181345.3	NC_018723	106252633-106374546	+	101086034	protein_coding	GCF_000181345.2	NC_018723.2	104301674-104421308	+	Similar, change in UTR only	XM_019831574	XP_019687133	106252633-106374546	XM_019831574.1	XP_019687133.1	104301674-104421308
Current-novel	111556763	snRNA	GCF_000181345.3	NC_018723	106357155-106357259	-	NA	NA	NA	NA	NA	NA	Current-novel	XR_002736496	NA	106357155-106357259	NA	NA	NA
Similar	101086623	protein_coding	GCF_000181345.3	NC_018723	106417863-106458948	-	101086623	protein_coding	GCF_000181345.2	NC_018723.2	104464569-104505791	-	Similar, change in UTR only	XM_003980723	XP_003980772	106417863-106458948	XM_003980723.4	XP_003980772.1	104464569-104505791
Similar	101086872	protein_coding	GCF_000181345.3	NC_018723	106464418-106478270	+	101086872	protein_coding	GCF_000181345.2	NC_018723.2	104511567-104524987	+	Similar, change in CDS	XM_023254752	XP_023110520	106464418-106478270	XM_019831602.1	XP_019687161.1	104511567-104524987
Similar	101087127	protein_coding	GCF_000181345.3	NC_018723	106482641-106485718	+	101087127	protein_coding	GCF_000181345.2	NC_018723.2	104529323-104532383	+	Similar, change in UTR only	XM_006927566	XP_006927628	106482641-106485718	XM_006927566.2	XP_006927628.1	104529323-104532383
Changed substantially	109497305	lncRNA	GCF_000181345.3	NC_018723	10653230-10715574	-	109497305	lncRNA	GCF_000181345.2	NC_018723.2	10428044-10898945	-	Changed substantially	XR_002740634	NA	10653230-10715574	XR_002153416.1	NA	10428044-10898945
Changed substantially	109500113	lncRNA	GCF_000181345.3	NC_018723	106547412-106554120	-	109500113	lncRNA	GCF_000181345.2	NC_018723.2	104592049-104601386	-	Previous-other	NA	NA	NA	XR_002157750.1	NA	104592049-104601386
Changed substantially	109500113	lncRNA	GCF_000181345.3	NC_018723	106547412-106554120	-	109500113	lncRNA	GCF_000181345.2	NC_018723.2	104592049-104601386	-	Previous-other	NA	NA	NA	XR_002157751.1	NA	104594005-104601386
Changed substantially	109500113	lncRNA	GCF_000181345.3	NC_018723	106547412-106554120	-	109500113	lncRNA	GCF_000181345.2	NC_018723.2	104592049-104601386	-	Similar	XR_002157748	NA	106549924-106554120	XR_002157748.1	NA	104597195-104601386
Changed substantially	109500113	lncRNA	GCF_000181345.3	NC_018723	106547412-106554120	-	109500113	lncRNA	GCF_000181345.2	NC_018723.2	104592049-104601386	-	Similar	XR_002157749	NA	106547412-106554120	XR_002157749.1	NA	104594273-104601386
Similar	101089830	protein_coding	GCF_000181345.3	NC_018723	106573012-106630164	+	101089830	protein_coding	GCF_000181345.2	NC_018723.2	104619788-104676984	+	Similar, change in CDS	XM_019835509	XP_019691068	106573012-106630164	XM_019835509.1	XP_019691068.1	104619788-104676984
Changed locus type	101087378	protein_coding	GCF_000181345.3	NC_018723	106661949-106815459	-	101087378	other	GCF_000181345.2	NC_018723.2	104708604-104860807	-	Similar, change in UTR only	XM_003980726	XP_003980775	106661949-106815459	XM_003980726.4	XP_003980775.1	104708604-104860807
Changed locus type	101087378	protein_coding	GCF_000181345.3	NC_018723	106661949-106815459	-	101087378	other	GCF_000181345.2	NC_018723.2	104708604-104860807	-	Previous-variant	XM_003980726	XP_003980775	106661949-106815459	XM_019831638.1	XP_019687197.1	104708604-104860807
Split	111560672	lncRNA	GCF_000181345.3	NC_018723	106672482-106723398	+	102900144	lncRNA	GCF_000181345.2	NC_018723.2	104718810-104868205	+	Current-other	XR_002742670	NA	106672482-106723398	NA	NA	NA
Split	111560672	lncRNA	GCF_000181345.3	NC_018723	106672482-106723398	+	102900144	lncRNA	GCF_000181345.2	NC_018723.2	104718810-104868205	+	Split	XR_002742674	NA	106672483-106723398	XR_002157774.1	NA	104718810-104868205
Changed substantially	102900144	lncRNA	GCF_000181345.3	NC_018723	106747223-106809853	+	102900144	lncRNA	GCF_000181345.2	NC_018723.2	104718810-104868205	+	Variant	XR_002742685	NA	106747223-106809853	XR_002157774.1	NA	104718810-104868205
Changed substantially	102900144	lncRNA	GCF_000181345.3	NC_018723	106747223-106809853	+	102900144	lncRNA	GCF_000181345.2	NC_018723.2	104718810-104868205	+	Changed substantially	XR_002742691	NA	106747223-106809853	XR_002157774.1	NA	104718810-104868205
Split	111560738	lncRNA	GCF_000181345.3	NC_018723	106815628-106822852	+	102900144	lncRNA	GCF_000181345.2	NC_018723.2	104718810-104868205	+	Split	XR_002742717	NA	106815628-106822852	XR_002157774.1	NA	104718810-104868205
Similar	101087637	protein_coding	GCF_000181345.3	NC_018723	106817755-106859987	-	101087637	protein_coding	GCF_000181345.2	NC_018723.2	104863109-104905061	-	Changed substantially	XM_023254754	XP_023110522	106817755-106859987	XM_019831643.1	XP_019687202.1	104863109-104905057
Similar	101087637	protein_coding	GCF_000181345.3	NC_018723	106817755-106859987	-	101087637	protein_coding	GCF_000181345.2	NC_018723.2	104863109-104905061	-	Similar, change in UTR only	XM_023254755	XP_023110523	106838769-106859733	XM_006927569.2	XP_006927631.1	104884112-104905061
Similar	101087637	protein_coding	GCF_000181345.3	NC_018723	106817755-106859987	-	101087637	protein_coding	GCF_000181345.2	NC_018723.2	104863109-104905061	-	Variant	XM_023254756	XP_023110524	106830646-106859828	XM_019831643.1	XP_019687202.1	104863109-104905057
Similar	102900781	lncRNA	GCF_000181345.3	NC_018723	106823826-106999081	+	102900781	lncRNA	GCF_000181345.2	NC_018723.2	104869179-105044914	+	Identical	XR_002157779	NA	106823826-106999081	XR_002157779.1	NA	104869179-105044914
Similar	102900781	lncRNA	GCF_000181345.3	NC_018723	106823826-106999081	+	102900781	lncRNA	GCF_000181345.2	NC_018723.2	104869179-105044914	+	Identical	XR_002157782	NA	106823826-106984376	XR_002157782.1	NA	104869179-105030218
Similar	102900781	lncRNA	GCF_000181345.3	NC_018723	106823826-106999081	+	102900781	lncRNA	GCF_000181345.2	NC_018723.2	104869179-105044914	+	Identical	XR_002157785	NA	106823826-106984376	XR_002157785.1	NA	104869179-105030218
Similar	102900781	lncRNA	GCF_000181345.3	NC_018723	106823826-106999081	+	102900781	lncRNA	GCF_000181345.2	NC_018723.2	104869179-105044914	+	Variant	XR_002742727	NA	106823826-106999081	XR_002157779.1	NA	104869179-105044914
Similar	102900781	lncRNA	GCF_000181345.3	NC_018723	106823826-106999081	+	102900781	lncRNA	GCF_000181345.2	NC_018723.2	104869179-105044914	+	Variant	XR_002742728	NA	106823826-106999081	XR_002157779.1	NA	104869179-105044914
Similar	102900781	lncRNA	GCF_000181345.3	NC_018723	106823826-106999081	+	102900781	lncRNA	GCF_000181345.2	NC_018723.2	104869179-105044914	+	Variant	XR_002742729	NA	106823826-106999081	XR_002157779.1	NA	104869179-105044914
Similar	101087898	protein_coding	GCF_000181345.3	NC_018723	107012899-107192080	+	101087898	protein_coding	GCF_000181345.2	NC_018723.2	105058723-105239583	+	Similar, change in UTR only	XM_006927570	XP_006927632	107012899-107192080	XM_006927570.3	XP_006927632.1	105058724-105239583
Similar	101087898	protein_coding	GCF_000181345.3	NC_018723	107012899-107192080	+	101087898	protein_coding	GCF_000181345.2	NC_018723.2	105058723-105239583	+	Previous-variant	XM_006927570	XP_006927632	107012899-107192080	XM_019831618.1	XP_019687177.1	105103187-105239583
Similar	101087898	protein_coding	GCF_000181345.3	NC_018723	107012899-107192080	+	101087898	protein_coding	GCF_000181345.2	NC_018723.2	105058723-105239583	+	Previous-variant	XM_006927570	XP_006927632	107012899-107192080	XM_019831622.1	XP_019687181.1	105058723-105239583
Similar	101087898	protein_coding	GCF_000181345.3	NC_018723	107012899-107192080	+	101087898	protein_coding	GCF_000181345.2	NC_018723.2	105058723-105239583	+	Similar, change in CDS	XM_023254757	XP_023110525	107107816-107192080	XM_019831626.1	XP_019687185.1	105154574-105239583
Similar	101088297	protein_coding	GCF_000181345.3	NC_018723	107241440-107277913	+	101088297	protein_coding	GCF_000181345.2	NC_018723.2	105289007-105325482	+	Similar, change in UTR only	XM_006927571	XP_006927633	107241440-107277913	XM_006927571.3	XP_006927633.1	105289007-105325482
Similar	101088297	protein_coding	GCF_000181345.3	NC_018723	107241440-107277913	+	101088297	protein_coding	GCF_000181345.2	NC_018723.2	105289007-105325482	+	Previous-variant	XM_006927571	XP_006927633	107241440-107277913	XM_019831644.1	XP_019687203.1	105289007-105325482
Similar	101088297	protein_coding	GCF_000181345.3	NC_018723	107241440-107277913	+	101088297	protein_coding	GCF_000181345.2	NC_018723.2	105289007-105325482	+	Similar, change in UTR only	XM_006927572	XP_006927634	107241644-107277913	XM_006927572.3	XP_006927634.1	105289247-105325482
Similar	101088297	protein_coding	GCF_000181345.3	NC_018723	107241440-107277913	+	101088297	protein_coding	GCF_000181345.2	NC_018723.2	105289007-105325482	+	Variant	XM_023254758	XP_023110526	107242101-107277913	XM_006927571.3	XP_006927633.1	105289007-105325482
Identical	109500238	lncRNA	GCF_000181345.3	NC_018723	107261425-107266564	-	109500238	lncRNA	GCF_000181345.2	NC_018723.2	105308996-105314134	-	Identical	XR_002157887	NA	107261425-107266564	XR_002157887.1	NA	105308996-105314134
Current-novel	111560755	lncRNA	GCF_000181345.3	NC_018723	107266609-107339313	-	NA	NA	NA	NA	NA	NA	Current-novel	XR_002742730	NA	107268721-107339313	NA	NA	NA
Current-novel	111560755	lncRNA	GCF_000181345.3	NC_018723	107266609-107339313	-	NA	NA	NA	NA	NA	NA	Current-novel	XR_002742731	NA	107268721-107339313	NA	NA	NA
Current-novel	111560755	lncRNA	GCF_000181345.3	NC_018723	107266609-107339313	-	NA	NA	NA	NA	NA	NA	Current-novel	XR_002742732	NA	107266609-107339313	NA	NA	NA
Changed substantially	101088545	protein_coding	GCF_000181345.3	NC_018723	107387963-107399093	+	101088545	protein_coding	GCF_000181345.2	NC_018723.2	105432654-105443704	+	Previous-other	NA	NA	NA	XM_019831651.1	XP_019687210.1	105437973-105443704
Changed substantially	101088545	protein_coding	GCF_000181345.3	NC_018723	107387963-107399093	+	101088545	protein_coding	GCF_000181345.2	NC_018723.2	105432654-105443704	+	Previous-other	NA	NA	NA	XM_019831652.1	XP_019687211.1	105433576-105443704
Changed substantially	101088545	protein_coding	GCF_000181345.3	NC_018723	107387963-107399093	+	101088545	protein_coding	GCF_000181345.2	NC_018723.2	105432654-105443704	+	Previous-other	NA	NA	NA	XM_019831655.1	XP_019687214.1	105432654-105443704
Changed substantially	101088545	protein_coding	GCF_000181345.3	NC_018723	107387963-107399093	+	101088545	protein_coding	GCF_000181345.2	NC_018723.2	105432654-105443704	+	Similar, change in UTR only	XM_006927573	XP_006927635	107387963-107399093	XM_006927573.3	XP_006927635.1	105434057-105443704
Changed substantially	101088545	protein_coding	GCF_000181345.3	NC_018723	107387963-107399093	+	101088545	protein_coding	GCF_000181345.2	NC_018723.2	105432654-105443704	+	Similar, change in UTR only	XM_019831650	XP_019687209	107391222-107399093	XM_019831650.1	XP_019687209.1	105437317-105443704
Similar	101090078	protein_coding	GCF_000181345.3	NC_018723	107445751-107656708	+	101090078	protein_coding	GCF_000181345.2	NC_018723.2	105491787-105704747	+	Similar, change in UTR only	XM_019831645	XP_019687204	107445754-107656708	XM_019831645.1	XP_019687204.1	105491815-105704747
Similar	101090078	protein_coding	GCF_000181345.3	NC_018723	107445751-107656708	+	101090078	protein_coding	GCF_000181345.2	NC_018723.2	105491787-105704747	+	Previous-variant	XM_019831645	XP_019687204	107445754-107656708	XM_019831648.1	XP_019687207.1	105491790-105688593
Similar	101090078	protein_coding	GCF_000181345.3	NC_018723	107445751-107656708	+	101090078	protein_coding	GCF_000181345.2	NC_018723.2	105491787-105704747	+	Similar, change in UTR only	XM_019831647	XP_019687206	107445751-107590153	XM_019831647.1	XP_019687206.1	105491787-105636654
Changed substantially	109491370	pseudogene	GCF_000181345.3	NC_018723	107528103-107528918	+	109491370	pseudogene	GCF_000181345.2	NC_018723.2	105572461-105575487	+	NA	NA	NA	NA	NA	NA	NA
Current-novel	111560760	lncRNA	GCF_000181345.3	NC_018723	107536615-107542202	-	NA	NA	NA	NA	NA	NA	Current-novel	XR_002742733	NA	107536615-107542202	NA	NA	NA
Similar	101090325	protein_coding	GCF_000181345.3	NC_018723	107798416-107906028	+	101090325	protein_coding	GCF_000181345.2	NC_018723.2	105846697-105955154	+	Similar, change in CDS	XM_011283447	XP_011281749	107798416-107906028	XM_011283447.1	XP_011281749.1	105846697-105955154
Similar	101090325	protein_coding	GCF_000181345.3	NC_018723	107798416-107906028	+	101090325	protein_coding	GCF_000181345.2	NC_018723.2	105846697-105955154	+	Variant	XM_023254763	XP_023110531	107798416-107906028	XM_011283447.1	XP_011281749.1	105846697-105955154
Identical	101088809	protein_coding	GCF_000181345.3	NC_018723	107962847-108222253	-	101088809	protein_coding	GCF_000181345.2	NC_018723.2	106011905-106270502	-	Identical	XM_003980732	XP_003980781	107962847-108222253	XM_003980732.4	XP_003980781.2	106011905-106270502
Similar	109500244	pseudogene	GCF_000181345.3	NC_018723	108009746-108011527	+	109500244	pseudogene	GCF_000181345.2	NC_018723.2	106058803-106060560	+	NA	NA	NA	NA	NA	NA	NA
Similar	101101184	protein_coding	GCF_000181345.3	NC_018723	10807666-11037896	+	101101184	protein_coding	GCF_000181345.2	NC_018723.2	10948611-11010315	+	Similar, change in CDS	XM_023257316	XP_023113084	10807666-11037896	XM_011287021.2	XP_011285323.2	10948611-11010315
Changed substantially	101090584	pseudogene	GCF_000181345.3	NC_018723	108265783-108305850	+	101090584	pseudogene	GCF_000181345.2	NC_018723.2	106344896-106351922	+	NA	NA	NA	NA	NA	NA	NA
Current-novel	111556711	snRNA	GCF_000181345.3	NC_018723	108557628-108557762	+	NA	NA	NA	NA	NA	NA	Current-novel	XR_002736420	NA	108557628-108557762	NA	NA	NA
Similar	101089323	protein_coding	GCF_000181345.3	NC_018723	108579701-108654938	+	101089323	protein_coding	GCF_000181345.2	NC_018723.2	106624520-106699993	+	Similar, change in UTR only	XM_003980733	XP_003980782	108579701-108654938	XM_003980733.3	XP_003980782.1	106624520-106699993
Similar	101090835	protein_coding	GCF_000181345.3	NC_018723	108693095-108710875	+	101090835	protein_coding	GCF_000181345.2	NC_018723.2	106747984-106756063	+	Similar, change in CDS	XM_023254778	XP_023110546	108693095-108710875	XM_011281935.2	XP_011280237.1	106747984-106756063
Current-novel	111557533	pseudogene	GCF_000181345.3	NC_018723	108742109-108830964	-	NA	NA	NA	NA	NA	NA	NA	NA	NA	NA	NA	NA	NA
Similar	101082622	protein_coding	GCF_000181345.3	NC_018723	108980016-109221964	+	101082622	protein_coding	GCF_000181345.2	NC_018723.2	107027865-107268151	+	Variant	XM_023254779	XP_023110547	108980034-109221964	XM_019835699.1	XP_019691258.1	107027865-107268151
Similar	101082622	protein_coding	GCF_000181345.3	NC_018723	108980016-109221964	+	101082622	protein_coding	GCF_000181345.2	NC_018723.2	107027865-107268151	+	Similar, change in CDS	XM_023254781	XP_023110549	108980016-109221964	XM_019835699.1	XP_019691258.1	107027865-107268151
Similar	101082622	protein_coding	GCF_000181345.3	NC_018723	108980016-109221964	+	101082622	protein_coding	GCF_000181345.2	NC_018723.2	107027865-107268151	+	Variant	XM_023254786	XP_023110554	108980034-109221964	XM_019835699.1	XP_019691258.1	107027865-107268151
Similar	101082622	protein_coding	GCF_000181345.3	NC_018723	108980016-109221964	+	101082622	protein_coding	GCF_000181345.2	NC_018723.2	107027865-107268151	+	Variant	XM_023254790	XP_023110558	108980034-109197014	XM_019835699.1	XP_019691258.1	107027865-107268151
Current-novel	111556968	pseudogene	GCF_000181345.3	NC_018723	109003114-109003209	-	NA	NA	NA	NA	NA	NA	NA	NA	NA	NA	NA	NA	NA
Identical	101092330	protein_coding	GCF_000181345.3	NC_018723	109229510-109245793	+	101092330	protein_coding	GCF_000181345.2	NC_018723.2	107275697-107291985	+	Change in exception	XM_003980737	XP_003980786	109229510-109245793	XM_003980737.2	XP_003980786.1	107275697-107291985
Similar	109500247	lncRNA	GCF_000181345.3	NC_018723	109253935-109266018	-	109500247	lncRNA	GCF_000181345.2	NC_018723.2	107300127-107312208	-	Identical	XR_002157899	NA	109253935-109265464	XR_002157899.1	NA	107300127-107311656
Similar	109500247	lncRNA	GCF_000181345.3	NC_018723	109253935-109266018	-	109500247	lncRNA	GCF_000181345.2	NC_018723.2	107300127-107312208	-	Previous-variant	XR_002157899	NA	109253935-109265464	XR_002157901.1	NA	107300127-107311656
Similar	109500247	lncRNA	GCF_000181345.3	NC_018723	109253935-109266018	-	109500247	lncRNA	GCF_000181345.2	NC_018723.2	107300127-107312208	-	Identical	XR_002157900	NA	109253935-109266018	XR_002157900.1	NA	107300127-107312208
Similar	109500247	lncRNA	GCF_000181345.3	NC_018723	109253935-109266018	-	109500247	lncRNA	GCF_000181345.2	NC_018723.2	107300127-107312208	-	Previous-variant	XR_002157900	NA	109253935-109266018	XR_002157902.1	NA	107300127-107312208
Similar	109500247	lncRNA	GCF_000181345.3	NC_018723	109253935-109266018	-	109500247	lncRNA	GCF_000181345.2	NC_018723.2	107300127-107312208	-	Identical	XR_002157907	NA	109253935-109264127	XR_002157907.1	NA	107300127-107310319
Changed substantially	109500249	lncRNA	GCF_000181345.3	NC_018723	109264248-109281012	+	109500249	lncRNA	GCF_000181345.2	NC_018723.2	107310578-107380166	+	Changed substantially	XR_002742747	NA	109264248-109281012	XR_002157908.1	NA	107310578-107380166
Current-unmapped	111556250	protein_coding	GCF_000181345.3	NC_018723	109349296-109670885	+	NA	NA	NA	NA	NA	NA	Current-unmapped	XM_023254802	XP_023110570	109349296-109670885	NA	NA	NA
Similar	101082876	pseudogene	GCF_000181345.3	NC_018723	109768095-109768701	+	101082876	pseudogene	GCF_000181345.2	NC_018723.2	107773110-107773717	+	NA	NA	NA	NA	NA	NA	NA
Current-novel	111557055	pseudogene	GCF_000181345.3	NC_018723	109801794-109802011	+	NA	NA	NA	NA	NA	NA	NA	NA	NA	NA	NA	NA	NA
Current-novel	111556990	snRNA	GCF_000181345.3	NC_018723	109976707-109976768	-	NA	NA	NA	NA	NA	NA	Current-novel	XR_002736705	NA	109976707-109976768	NA	NA	NA
Changed substantially	101083139	protein_coding	GCF_000181345.3	NC_018723	110396946-110401800	-	101083139	protein_coding	GCF_000181345.2	NC_018723.2	108402623-108412292	-	Changed substantially	XM_023254816	XP_023110584	110396946-110401800	XM_006927690.3	XP_006927752.1	108402623-108412292
Similar	101083395	protein_coding	GCF_000181345.3	NC_018723	110406336-110435967	+	101083395	protein_coding	GCF_000181345.2	NC_018723.2	108412316-108442934	+	Similar, change in UTR only	XM_019831696	XP_019687255	110406336-110435967	XM_019831696.1	XP_019687255.1	108412316-108442934
Changed locus type	101092823	other	GCF_000181345.3	NC_018723	110425148-110614373	+	101092823	protein_coding	GCF_000181345.2	NC_018723.2	108431130-108620545	+	Similar, change in UTR only	XM_003980739	XP_003980788	110481585-110614373	XM_003980739.4	XP_003980788.1	108488028-108620545
Changed locus type	101092823	other	GCF_000181345.3	NC_018723	110425148-110614373	+	101092823	protein_coding	GCF_000181345.2	NC_018723.2	108431130-108620545	+	Similar, change in UTR only	XM_006927575	XP_006927637	110425148-110614373	XM_006927575.3	XP_006927637.1	108431130-108620543
Changed locus type	101092823	other	GCF_000181345.3	NC_018723	110425148-110614373	+	101092823	protein_coding	GCF_000181345.2	NC_018723.2	108431130-108620545	+	Similar, change in UTR only	XM_006927576	XP_006927638	110425148-110614373	XM_006927576.3	XP_006927638.1	108431130-108620543
Changed locus type	101092823	other	GCF_000181345.3	NC_018723	110425148-110614373	+	101092823	protein_coding	GCF_000181345.2	NC_018723.2	108431130-108620545	+	Variant	XM_023254838	XP_023110606	110492759-110614373	XM_006927575.3	XP_006927637.1	108431130-108620543
Changed locus type	101092823	other	GCF_000181345.3	NC_018723	110425148-110614373	+	101092823	protein_coding	GCF_000181345.2	NC_018723.2	108431130-108620545	+	Variant	XM_023254850	XP_023110618	110492784-110614373	XM_006927575.3	XP_006927637.1	108431130-108620543
Current-novel	111557071	pseudogene	GCF_000181345.3	NC_018723	110495929-110496012	+	NA	NA	NA	NA	NA	NA	NA	NA	NA	NA	NA	NA	NA
Changed substantially	109491385	pseudogene	GCF_000181345.3	NC_018723	110512471-110534877	-	109491385	pseudogene	GCF_000181345.2	NC_018723.2	108500042-108541152	-	NA	NA	NA	NA	NA	NA	NA
Identical	101083649	pseudogene	GCF_000181345.3	NC_018723	110534861-110538153	-	101083649	pseudogene	GCF_000181345.2	NC_018723.2	108541143-108544434	-	NA	NA	NA	NA	NA	NA	NA
Similar	101093077	protein_coding	GCF_000181345.3	NC_018723	110634927-110825209	-	101093077	protein_coding	GCF_000181345.2	NC_018723.2	108641094-108831821	-	Identical	XM_003980740	XP_003980789	110634927-110825004	XM_003980740.4	XP_003980789.1	108641094-108831619
Similar	101093077	protein_coding	GCF_000181345.3	NC_018723	110634927-110825209	-	101093077	protein_coding	GCF_000181345.2	NC_018723.2	108641094-108831821	-	Identical	XM_011281964	XP_011280266	110634927-110825004	XM_011281964.2	XP_011280266.1	108641094-108831619
Similar	101093077	protein_coding	GCF_000181345.3	NC_018723	110634927-110825209	-	101093077	protein_coding	GCF_000181345.2	NC_018723.2	108641094-108831821	-	Identical	XM_011281969	XP_011280271	110634927-110825004	XM_011281969.2	XP_011280271.1	108641094-108831619
Similar	101093077	protein_coding	GCF_000181345.3	NC_018723	110634927-110825209	-	101093077	protein_coding	GCF_000181345.2	NC_018723.2	108641094-108831821	-	Similar, change in UTR only	XM_011281970	XP_011280272	110645696-110825209	XM_011281970.2	XP_011280272.1	108650310-108831821
Similar	101093077	protein_coding	GCF_000181345.3	NC_018723	110634927-110825209	-	101093077	protein_coding	GCF_000181345.2	NC_018723.2	108641094-108831821	-	Similar, change in UTR only	XM_019831704	XP_019687263	110634927-110825004	XM_019831704.1	XP_019687263.1	108641094-108831620
Similar	101093077	protein_coding	GCF_000181345.3	NC_018723	110634927-110825209	-	101093077	protein_coding	GCF_000181345.2	NC_018723.2	108641094-108831821	-	Identical	XM_019831705	XP_019687264	110634927-110825004	XM_019831705.1	XP_019687264.1	108641094-108831619
Similar	101093077	protein_coding	GCF_000181345.3	NC_018723	110634927-110825209	-	101093077	protein_coding	GCF_000181345.2	NC_018723.2	108641094-108831821	-	Identical	XM_019831706	XP_019687265	110634927-110825004	XM_019831706.1	XP_019687265.1	108641094-108831619
Similar	101093077	protein_coding	GCF_000181345.3	NC_018723	110634927-110825209	-	101093077	protein_coding	GCF_000181345.2	NC_018723.2	108641094-108831821	-	Identical	XM_019831708	XP_019687267	110634927-110825004	XM_019831708.1	XP_019687267.1	108641094-108831619
Similar	101093077	protein_coding	GCF_000181345.3	NC_018723	110634927-110825209	-	101093077	protein_coding	GCF_000181345.2	NC_018723.2	108641094-108831821	-	Identical	XM_019831709	XP_019687268	110634927-110825004	XM_019831709.1	XP_019687268.1	108641094-108831619
Similar	101093077	protein_coding	GCF_000181345.3	NC_018723	110634927-110825209	-	101093077	protein_coding	GCF_000181345.2	NC_018723.2	108641094-108831821	-	Identical	XM_019831710	XP_019687269	110634927-110825004	XM_019831710.1	XP_019687269.1	108641094-108831619
Similar	101093077	protein_coding	GCF_000181345.3	NC_018723	110634927-110825209	-	101093077	protein_coding	GCF_000181345.2	NC_018723.2	108641094-108831821	-	Similar, change in UTR only	XM_019831711	XP_019687270	110634927-110825004	XM_019831711.1	XP_019687270.1	108641094-108831620
Similar	101093077	protein_coding	GCF_000181345.3	NC_018723	110634927-110825209	-	101093077	protein_coding	GCF_000181345.2	NC_018723.2	108641094-108831821	-	Identical	XM_019831712	XP_019687271	110634927-110825004	XM_019831712.1	XP_019687271.1	108641094-108831619
Similar	101093077	protein_coding	GCF_000181345.3	NC_018723	110634927-110825209	-	101093077	protein_coding	GCF_000181345.2	NC_018723.2	108641094-108831821	-	Similar, change in UTR only	XM_019831714	XP_019687273	110634927-110745563	XM_019831714.1	XP_019687273.1	108641094-108751465
Similar	101093077	protein_coding	GCF_000181345.3	NC_018723	110634927-110825209	-	101093077	protein_coding	GCF_000181345.2	NC_018723.2	108641094-108831821	-	Previous-variant	XM_023254897	XP_023110665	110634927-110745563	XM_019831713.1	XP_019687272.1	108641094-108751538
Similar	101093077	protein_coding	GCF_000181345.3	NC_018723	110634927-110825209	-	101093077	protein_coding	GCF_000181345.2	NC_018723.2	108641094-108831821	-	Variant	XM_023254897	XP_023110665	110634927-110745563	XM_019831714.1	XP_019687273.1	108641094-108751465
Similar	101101436	protein_coding	GCF_000181345.3	NC_018723	11075474-11521734	+	101101436	protein_coding	GCF_000181345.2	NC_018723.2	11047853-11492464	+	Similar, change in UTR only	XM_006927213	XP_006927275	11290197-11521734	XM_006927213.3	XP_006927275.1	11260945-11492464
Similar	101101436	protein_coding	GCF_000181345.3	NC_018723	11075474-11521734	+	101101436	protein_coding	GCF_000181345.2	NC_018723.2	11047853-11492464	+	Similar, change in UTR only	XM_011286958	XP_011285260	11075474-11521734	XM_011286958.2	XP_011285260.1	11047853-11492464
Similar	101101436	protein_coding	GCF_000181345.3	NC_018723	11075474-11521734	+	101101436	protein_coding	GCF_000181345.2	NC_018723.2	11047853-11492464	+	Previous-variant	XM_011286958	XP_011285260	11075474-11521734	XM_019825129.1	XP_019680688.1	11049719-11492464
Similar	101101436	protein_coding	GCF_000181345.3	NC_018723	11075474-11521734	+	101101436	protein_coding	GCF_000181345.2	NC_018723.2	11047853-11492464	+	Identical	XM_019825096	XP_019680655	11176780-11521734	XM_019825096.1	XP_019680655.1	11148912-11492464
Similar	101101436	protein_coding	GCF_000181345.3	NC_018723	11075474-11521734	+	101101436	protein_coding	GCF_000181345.2	NC_018723.2	11047853-11492464	+	Identical	XM_019825104	XP_019680663	11176780-11521734	XM_019825104.1	XP_019680663.1	11148912-11492464
Similar	101101436	protein_coding	GCF_000181345.3	NC_018723	11075474-11521734	+	101101436	protein_coding	GCF_000181345.2	NC_018723.2	11047853-11492464	+	Similar, change in UTR only	XM_019825114	XP_019680673	11176780-11521734	XM_019825114.1	XP_019680673.1	11148911-11492464
Similar	101101436	protein_coding	GCF_000181345.3	NC_018723	11075474-11521734	+	101101436	protein_coding	GCF_000181345.2	NC_018723.2	11047853-11492464	+	Similar, change in UTR only	XM_019825116	XP_019680675	11259646-11521734	XM_019825116.1	XP_019680675.1	11230316-11492464
Similar	101101436	protein_coding	GCF_000181345.3	NC_018723	11075474-11521734	+	101101436	protein_coding	GCF_000181345.2	NC_018723.2	11047853-11492464	+	Similar, change in UTR only	XM_019825125	XP_019680684	11259646-11521734	XM_019825125.1	XP_019680684.1	11230316-11492464
Similar	101101436	protein_coding	GCF_000181345.3	NC_018723	11075474-11521734	+	101101436	protein_coding	GCF_000181345.2	NC_018723.2	11047853-11492464	+	Variant	XM_023250547	XP_023106315	11176780-11521734	XM_019825096.1	XP_019680655.1	11148912-11492464
Similar	101101436	protein_coding	GCF_000181345.3	NC_018723	11075474-11521734	+	101101436	protein_coding	GCF_000181345.2	NC_018723.2	11047853-11492464	+	Previous-variant	XM_023250547	XP_023106315	11176780-11521734	XM_019825109.1	XP_019680668.1	11148463-11492464
Similar	101093329	protein_coding	GCF_000181345.3	NC_018723	110830759-110977673	-	101093329	protein_coding	GCF_000181345.2	NC_018723.2	108837374-108984634	-	Similar, change in UTR only	XM_003980741	XP_003980790	110830759-110977673	XM_003980741.4	XP_003980790.1	108837374-108984634
Similar	101093329	protein_coding	GCF_000181345.3	NC_018723	110830759-110977673	-	101093329	protein_coding	GCF_000181345.2	NC_018723.2	108837374-108984634	-	Similar, change in UTR only	XM_003980742	XP_003980791	110830759-110977673	XM_003980742.4	XP_003980791.1	108837374-108984634
Similar	102902595	protein_coding	GCF_000181345.3	NC_018723	110988624-111071700	-	102902595	protein_coding	GCF_000181345.2	NC_018723.2	108997577-109080011	-	Previous-other	NA	NA	NA	XM_019831717.1	XP_019687276.1	109000142-109078642
Similar	102902595	protein_coding	GCF_000181345.3	NC_018723	110988624-111071700	-	102902595	protein_coding	GCF_000181345.2	NC_018723.2	108997577-109080011	-	Previous-variant	XM_019831716	XP_019687275	110988624-111070336	XM_019831715.1	XP_019687274.1	109000142-109078642
Similar	102902595	protein_coding	GCF_000181345.3	NC_018723	110988624-111071700	-	102902595	protein_coding	GCF_000181345.2	NC_018723.2	108997577-109080011	-	Similar, change in UTR only	XM_019831716	XP_019687275	110988624-111070336	XM_019831716.1	XP_019687275.1	108997577-109078642
Similar	102902595	protein_coding	GCF_000181345.3	NC_018723	110988624-111071700	-	102902595	protein_coding	GCF_000181345.2	NC_018723.2	108997577-109080011	-	Variant	XM_023254914	XP_023110682	110988624-111070950	XM_019831716.1	XP_019687275.1	108997577-109078642
Similar	102902595	protein_coding	GCF_000181345.3	NC_018723	110988624-111071700	-	102902595	protein_coding	GCF_000181345.2	NC_018723.2	108997577-109080011	-	Variant	XM_023254917	XP_023110685	110988624-111070336	XM_019831716.1	XP_019687275.1	108997577-109078642
Similar	102902595	protein_coding	GCF_000181345.3	NC_018723	110988624-111071700	-	102902595	protein_coding	GCF_000181345.2	NC_018723.2	108997577-109080011	-	Similar, change in CDS	XM_023254922	XP_023110690	110988624-111071700	XM_019831718.1	XP_019687277.1	109000142-109080011
Similar	102902595	protein_coding	GCF_000181345.3	NC_018723	110988624-111071700	-	102902595	protein_coding	GCF_000181345.2	NC_018723.2	108997577-109080011	-	Previous-variant	XM_023254922	XP_023110690	110988624-111071700	XM_019831720.1	XP_019687279.1	109000142-109080011
Similar	101093740	protein_coding	GCF_000181345.3	NC_018723	111077209-111137469	-	101093740	protein_coding	GCF_000181345.2	NC_018723.2	109085524-109145606	-	Similar, change in UTR only	XM_011281973	XP_011280275	111077209-111137466	XM_011281973.2	XP_011280275.1	109085524-109145606
Similar	101093740	protein_coding	GCF_000181345.3	NC_018723	111077209-111137469	-	101093740	protein_coding	GCF_000181345.2	NC_018723.2	109085524-109145606	-	Similar, change in CDS	XM_011281980	XP_011280282	111077209-111137468	XM_011281980.2	XP_011280282.1	109085524-109145600
Similar	101093740	protein_coding	GCF_000181345.3	NC_018723	111077209-111137469	-	101093740	protein_coding	GCF_000181345.2	NC_018723.2	109085524-109145606	-	Similar, change in UTR only	XM_019831731	XP_019687290	111077209-111125874	XM_019831731.1	XP_019687290.1	109085524-109134145
Similar	101093740	protein_coding	GCF_000181345.3	NC_018723	111077209-111137469	-	101093740	protein_coding	GCF_000181345.2	NC_018723.2	109085524-109145606	-	Similar, change in CDS	XM_023254930	XP_023110698	111077209-111137469	XM_019831735.1	XP_019687294.1	109085524-109134145
Similar	101093740	protein_coding	GCF_000181345.3	NC_018723	111077209-111137469	-	101093740	protein_coding	GCF_000181345.2	NC_018723.2	109085524-109145606	-	Variant	XM_023254935	XP_023110703	111077209-111128106	XM_011281980.2	XP_011280282.1	109085524-109145600
Similar	101093740	protein_coding	GCF_000181345.3	NC_018723	111077209-111137469	-	101093740	protein_coding	GCF_000181345.2	NC_018723.2	109085524-109145606	-	Variant	XM_023254938	XP_023110706	111077209-111128270	XM_011281980.2	XP_011280282.1	109085524-109145600
Current-novel	111560806	protein_coding	GCF_000181345.3	NC_018723	111176458-111178246	+	NA	NA	NA	NA	NA	NA	Current-novel	XM_023255164	XP_023110932	111176458-111178246	NA	NA	NA
Similar	101094153	protein_coding	GCF_000181345.3	NC_018723	111190353-111192497	+	101094153	protein_coding	GCF_000181345.2	NC_018723.2	109198501-109200624	+	Identical	NM_001309037.1	NP_001295966.1	111190386-111192289	NM_001309037.1	NP_001295966.1	109198513-109200416
Similar	101094153	protein_coding	GCF_000181345.3	NC_018723	111190353-111192497	+	101094153	protein_coding	GCF_000181345.2	NC_018723.2	109198501-109200624	+	Similar, change in UTR only	XM_019833687	XP_019689246	111190353-111192497	XM_019833687.1	XP_019689246.1	109198501-109200624
Current-novel	111560815	lncRNA	GCF_000181345.3	NC_018723	111249890-111250430	-	NA	NA	NA	NA	NA	NA	Current-novel	XR_002742914	NA	111249890-111250430	NA	NA	NA
Similar	101084162	pseudogene	GCF_000181345.3	NC_018723	111266196-111267945	-	101084162	pseudogene	GCF_000181345.2	NC_018723.2	109273330-109274557	-	NA	NA	NA	NA	NA	NA	NA
Current-novel	111560818	lncRNA	GCF_000181345.3	NC_018723	111308935-111324445	-	NA	NA	NA	NA	NA	NA	Current-novel	XR_002742925	NA	111308935-111324445	NA	NA	NA
Similar	101094394	protein_coding	GCF_000181345.3	NC_018723	111333335-111371605	-	101094394	protein_coding	GCF_000181345.2	NC_018723.2	109340453-109378977	-	Similar, change in UTR only	XM_006927582	XP_006927644	111333335-111368359	XM_006927582.3	XP_006927644.1	109340453-109375738
Similar	101094394	protein_coding	GCF_000181345.3	NC_018723	111333335-111371605	-	101094394	protein_coding	GCF_000181345.2	NC_018723.2	109340453-109378977	-	Similar, change in UTR only	XM_011282013	XP_011280315	111333335-111367413	XM_011282013.2	XP_011280315.1	109340453-109374726
Similar	101094394	protein_coding	GCF_000181345.3	NC_018723	111333335-111371605	-	101094394	protein_coding	GCF_000181345.2	NC_018723.2	109340453-109378977	-	Similar, change in UTR only	XM_019831766	XP_019687325	111333335-111371605	XM_019831766.1	XP_019687325.1	109340453-109378977
Similar	101094394	protein_coding	GCF_000181345.3	NC_018723	111333335-111371605	-	101094394	protein_coding	GCF_000181345.2	NC_018723.2	109340453-109378977	-	Previous-variant	XM_019831766	XP_019687325	111333335-111371605	XM_019831775.1	XP_019687334.1	109340453-109378966
Similar	101094394	protein_coding	GCF_000181345.3	NC_018723	111333335-111371605	-	101094394	protein_coding	GCF_000181345.2	NC_018723.2	109340453-109378977	-	Similar, change in UTR only	XM_019831794	XP_019687353	111333335-111358885	XM_019831794.1	XP_019687353.1	109340453-109365990
Similar	101094394	protein_coding	GCF_000181345.3	NC_018723	111333335-111371605	-	101094394	protein_coding	GCF_000181345.2	NC_018723.2	109340453-109378977	-	Variant	XM_023254950	XP_023110718	111333335-111367630	XM_011282013.2	XP_011280315.1	109340453-109374726
Similar	101094394	protein_coding	GCF_000181345.3	NC_018723	111333335-111371605	-	101094394	protein_coding	GCF_000181345.2	NC_018723.2	109340453-109378977	-	Variant	XM_023254961	XP_023110729	111333335-111367630	XM_011282013.2	XP_011280315.1	109340453-109374726
Similar	101094394	protein_coding	GCF_000181345.3	NC_018723	111333335-111371605	-	101094394	protein_coding	GCF_000181345.2	NC_018723.2	109340453-109378977	-	Similar, change in UTR only	XM_023254962	XP_023110730	111333335-111367630	XM_019831780.1	XP_019687339.1	109340453-109378959
Similar	101094394	protein_coding	GCF_000181345.3	NC_018723	111333335-111371605	-	101094394	protein_coding	GCF_000181345.2	NC_018723.2	109340453-109378977	-	Similar, change in UTR only	XM_023254967	XP_023110735	111336009-111367630	XM_019831787.1	XP_019687346.1	109343127-109378966
Similar	101094394	protein_coding	GCF_000181345.3	NC_018723	111333335-111371605	-	101094394	protein_coding	GCF_000181345.2	NC_018723.2	109340453-109378977	-	Similar, change in UTR only	XM_023254970	XP_023110738	111338091-111367630	XM_019831792.1	XP_019687351.1	109345209-109378965
Identical	102901028	lncRNA	GCF_000181345.3	NC_018723	11135210-11137283	-	102901028	lncRNA	GCF_000181345.2	NC_018723.2	11107676-11109749	-	Identical	XR_439415	NA	11135210-11137283	XR_439415.2	NA	11107676-11109749
Changed substantially	109500470	lncRNA	GCF_000181345.3	NC_018723	111386727-111420214	-	109500470	lncRNA	GCF_000181345.2	NC_018723.2	109391769-109427471	-	Similar	XR_002158025	NA	111386727-111420214	XR_002158025.1	NA	109394083-109427471
Changed substantially	109500470	lncRNA	GCF_000181345.3	NC_018723	111386727-111420214	-	109500470	lncRNA	GCF_000181345.2	NC_018723.2	109391769-109427471	-	Previous-variant	XR_002158025	NA	111386727-111420214	XR_002158028.1	NA	109391769-109427471
Changed substantially	109500470	lncRNA	GCF_000181345.3	NC_018723	111386727-111420214	-	109500470	lncRNA	GCF_000181345.2	NC_018723.2	109391769-109427471	-	Previous-variant	XR_002158025	NA	111386727-111420214	XR_002158029.1	NA	109421599-109427467
Identical	101094980	protein_coding	GCF_000181345.3	NC_018723	111391790-111406535	+	101094980	protein_coding	GCF_000181345.2	NC_018723.2	109399146-109413883	+	Identical	XM_003980749	XP_003980798	111391793-111406535	XM_003980749.4	XP_003980798.1	109399149-109413883
Identical	101094980	protein_coding	GCF_000181345.3	NC_018723	111391790-111406535	+	101094980	protein_coding	GCF_000181345.2	NC_018723.2	109399146-109413883	+	Identical	XM_003980750	XP_003980799	111391790-111406290	XM_003980750.4	XP_003980799.1	109399146-109413638
Similar	101095395	protein_coding	GCF_000181345.3	NC_018723	111420268-111463493	+	101095395	protein_coding	GCF_000181345.2	NC_018723.2	109427530-109470765	+	Similar, change in UTR only	XM_006927585	XP_006927647	111420268-111463493	XM_006927585.2	XP_006927647.1	109427530-109470765
Similar	101095395	protein_coding	GCF_000181345.3	NC_018723	111420268-111463493	+	101095395	protein_coding	GCF_000181345.2	NC_018723.2	109427530-109470765	+	Similar, change in UTR only	XM_019831758	XP_019687317	111420268-111463493	XM_019831758.1	XP_019687317.1	109427530-109470765
Similar	101084417	protein_coding	GCF_000181345.3	NC_018723	111476996-111506767	+	101084417	protein_coding	GCF_000181345.2	NC_018723.2	109484400-109510168	+	Similar, change in CDS	XM_006927692	XP_006927754	111476996-111503039	XM_006927692.2	XP_006927754.2	109484400-109510168
Similar	101084417	protein_coding	GCF_000181345.3	NC_018723	111476996-111506767	+	101084417	protein_coding	GCF_000181345.2	NC_018723.2	109484400-109510168	+	Variant	XM_023254993	XP_023110761	111476996-111506767	XM_006927692.2	XP_006927754.2	109484400-109510168
Similar	101084417	protein_coding	GCF_000181345.3	NC_018723	111476996-111506767	+	101084417	protein_coding	GCF_000181345.2	NC_018723.2	109484400-109510168	+	Variant	XM_023254997	XP_023110765	111476997-111503039	XM_006927692.2	XP_006927754.2	109484400-109510168
Similar	101095633	protein_coding	GCF_000181345.3	NC_018723	111585853-111593161	-	101095633	protein_coding	GCF_000181345.2	NC_018723.2	109592846-109600214	-	Similar, change in UTR only	XM_003980752	XP_003980801	111585853-111593161	XM_003980752.4	XP_003980801.1	109592846-109600214
Similar	101095633	protein_coding	GCF_000181345.3	NC_018723	111585853-111593161	-	101095633	protein_coding	GCF_000181345.2	NC_018723.2	109592846-109600214	-	Similar, change in UTR only	XM_019831835	XP_019687394	111585853-111592640	XM_019831835.1	XP_019687394.1	109592846-109599629
Identical	493803	protein_coding	GCF_000181345.3	NC_018723	111639220-111641239	-	493803	protein_coding	GCF_000181345.2	NC_018723.2	109645510-109647529	-	Identical	NM_001009845.2	NP_001009845.2	111639220-111641239	NM_001009845.2	NP_001009845.2	109645510-109647529
Similar	101095875	protein_coding	GCF_000181345.3	NC_018723	111650287-111739504	+	101095875	protein_coding	GCF_000181345.2	NC_018723.2	109656872-109746013	+	Change in exception	XM_003980753	XP_003980802	111650287-111739504	XM_003980753.4	XP_003980802.1	109656872-109746013
Similar	101095875	protein_coding	GCF_000181345.3	NC_018723	111650287-111739504	+	101095875	protein_coding	GCF_000181345.2	NC_018723.2	109656872-109746013	+	Previous-variant	XM_003980753	XP_003980802	111650287-111739504	XM_011282047.2	XP_011280349.1	109656872-109740360
Similar	101095875	protein_coding	GCF_000181345.3	NC_018723	111650287-111739504	+	101095875	protein_coding	GCF_000181345.2	NC_018723.2	109656872-109746013	+	Previous-variant	XM_003980753	XP_003980802	111650287-111739504	XM_019831818.1	XP_019687377.1	109656872-109746013
Similar	101095875	protein_coding	GCF_000181345.3	NC_018723	111650287-111739504	+	101095875	protein_coding	GCF_000181345.2	NC_018723.2	109656872-109746013	+	Previous-variant	XM_003980753	XP_003980802	111650287-111739504	XM_019831827.1	XP_019687386.1	109656873-109746013
Current-novel	111560791	lncRNA	GCF_000181345.3	NC_018723	111738893-111747135	-	NA	NA	NA	NA	NA	NA	Current-novel	XR_002742829	NA	111738893-111747135	NA	NA	NA
Similar	101084678	protein_coding	GCF_000181345.3	NC_018723	111760791-111767182	+	101084678	protein_coding	GCF_000181345.2	NC_018723.2	109768540-109772671	+	Similar, change in UTR only	XM_003980880	XP_003980929	111762768-111767182	XM_003980880.3	XP_003980929.3	109769088-109772671
Similar	101084678	protein_coding	GCF_000181345.3	NC_018723	111760791-111767182	+	101084678	protein_coding	GCF_000181345.2	NC_018723.2	109768540-109772671	+	Similar, change in UTR only	XM_006927586	XP_006927648	111762768-111767182	XM_006927586.2	XP_006927648.2	109769088-109772671
Similar	101084678	protein_coding	GCF_000181345.3	NC_018723	111760791-111767182	+	101084678	protein_coding	GCF_000181345.2	NC_018723.2	109768540-109772671	+	Similar, change in UTR only	XM_006927587	XP_006927649	111762768-111767182	XM_006927587.2	XP_006927649.2	109769088-109772671
Similar	101084678	protein_coding	GCF_000181345.3	NC_018723	111760791-111767182	+	101084678	protein_coding	GCF_000181345.2	NC_018723.2	109768540-109772671	+	Similar, change in UTR only	XM_019831874	XP_019687433	111760791-111767182	XM_019831874.1	XP_019687433.1	109768540-109772671
Identical	751514	protein_coding	GCF_000181345.3	NC_018723	111778711-111787543	+	751514	protein_coding	GCF_000181345.2	NC_018723.2	109785022-109793854	+	Identical	NM_001043339.1	NP_001036804.1	111778711-111787543	NM_001043339.1	NP_001036804.1	109785022-109793854
Similar	101096284	protein_coding	GCF_000181345.3	NC_018723	111795557-111843543	-	101096284	protein_coding	GCF_000181345.2	NC_018723.2	109801194-109849800	-	Similar, change in UTR only	XM_003980755	XP_003980804	111795557-111843542	XM_003980755.4	XP_003980804.1	109801194-109849800
Similar	101096284	protein_coding	GCF_000181345.3	NC_018723	111795557-111843543	-	101096284	protein_coding	GCF_000181345.2	NC_018723.2	109801194-109849800	-	Similar, change in UTR only	XM_003980756	XP_003980805	111795557-111843542	XM_003980756.4	XP_003980805.1	109801194-109849799
Similar	101096284	protein_coding	GCF_000181345.3	NC_018723	111795557-111843543	-	101096284	protein_coding	GCF_000181345.2	NC_018723.2	109801194-109849800	-	Similar, change in UTR only	XM_011282050	XP_011280352	111795557-111843543	XM_011282050.2	XP_011280352.1	109801194-109849800
Similar	101096284	protein_coding	GCF_000181345.3	NC_018723	111795557-111843543	-	101096284	protein_coding	GCF_000181345.2	NC_018723.2	109801194-109849800	-	Similar, change in UTR only	XM_019831883	XP_019687442	111795557-111843543	XM_019831883.1	XP_019687442.1	109801194-109849800
Similar	101096284	protein_coding	GCF_000181345.3	NC_018723	111795557-111843543	-	101096284	protein_coding	GCF_000181345.2	NC_018723.2	109801194-109849800	-	Similar, change in UTR only	XM_019831897	XP_019687456	111795557-111843163	XM_019831897.1	XP_019687456.1	109801194-109849349
Similar	101096284	protein_coding	GCF_000181345.3	NC_018723	111795557-111843543	-	101096284	protein_coding	GCF_000181345.2	NC_018723.2	109801194-109849800	-	Previous-variant	XM_019831897	XP_019687456	111795557-111843163	XM_019831902.1	XP_019687461.1	109801194-109849800
Similar	101084930	protein_coding	GCF_000181345.3	NC_018723	111852264-111879416	-	101084930	protein_coding	GCF_000181345.2	NC_018723.2	109858674-109883208	-	Similar, change in UTR only	XM_011282055	XP_011280357	111852264-111877483	XM_011282055.2	XP_011280357.2	109858674-109883204
Similar	101084930	protein_coding	GCF_000181345.3	NC_018723	111852264-111879416	-	101084930	protein_coding	GCF_000181345.2	NC_018723.2	109858674-109883208	-	Similar, change in UTR only	XM_011282057	XP_011280359	111852264-111877484	XM_011282057.2	XP_011280359.2	109858674-109883205
Similar	101084930	protein_coding	GCF_000181345.3	NC_018723	111852264-111879416	-	101084930	protein_coding	GCF_000181345.2	NC_018723.2	109858674-109883208	-	Similar, change in UTR only	XM_011282062	XP_011280364	111852264-111877487	XM_011282062.2	XP_011280364.2	109858674-109883208
Similar	101084930	protein_coding	GCF_000181345.3	NC_018723	111852264-111879416	-	101084930	protein_coding	GCF_000181345.2	NC_018723.2	109858674-109883208	-	Similar, change in UTR only	XM_011282065	XP_011280367	111858019-111877478	XM_011282065.2	XP_011280367.2	109863775-109883199
Similar	101084930	protein_coding	GCF_000181345.3	NC_018723	111852264-111879416	-	101084930	protein_coding	GCF_000181345.2	NC_018723.2	109858674-109883208	-	Similar, change in UTR only	XM_019831914	XP_019687473	111858019-111877479	XM_019831914.1	XP_019687473.1	109863775-109883200
Similar	101084930	protein_coding	GCF_000181345.3	NC_018723	111852264-111879416	-	101084930	protein_coding	GCF_000181345.2	NC_018723.2	109858674-109883208	-	Identical	XM_019831916	XP_019687475	111858019-111877484	XM_019831916.1	XP_019687475.1	109863775-109883204
Similar	101084930	protein_coding	GCF_000181345.3	NC_018723	111852264-111879416	-	101084930	protein_coding	GCF_000181345.2	NC_018723.2	109858674-109883208	-	Variant	XM_023255052	XP_023110820	111852264-111879416	XM_011282055.2	XP_011280357.2	109858674-109883204
Changed substantially	101085176	protein_coding	GCF_000181345.3	NC_018723	111910106-111913535	+	101085176	protein_coding	GCF_000181345.2	NC_018723.2	109918059-109921274	+	Changed substantially	XM_023255054	XP_023110822	111910106-111913535	XM_019835919.1	XP_019691478.1	109918059-109921274
Changed substantially	101085433	protein_coding	GCF_000181345.3	NC_018723	111917881-111926430	-	101085433	protein_coding	GCF_000181345.2	NC_018723.2	109926115-109932644	-	Variant	XM_023255057	XP_023110825	111917881-111926428	XM_019835977.1	XP_019691536.1	109926115-109932644
Changed substantially	101085433	protein_coding	GCF_000181345.3	NC_018723	111917881-111926430	-	101085433	protein_coding	GCF_000181345.2	NC_018723.2	109926115-109932644	-	Other	XM_023255061	XP_023110829	111917881-111926429	XM_019835977.1	XP_019691536.1	109926115-109932644
Changed substantially	101085433	protein_coding	GCF_000181345.3	NC_018723	111917881-111926430	-	101085433	protein_coding	GCF_000181345.2	NC_018723.2	109926115-109932644	-	Similar, change in CDS	XM_023255064	XP_023110832	111917881-111924667	XM_019835977.1	XP_019691536.1	109926115-109932644
Changed substantially	101085433	protein_coding	GCF_000181345.3	NC_018723	111917881-111926430	-	101085433	protein_coding	GCF_000181345.2	NC_018723.2	109926115-109932644	-	Variant	XM_023255065	XP_023110833	111917881-111926429	XM_019835977.1	XP_019691536.1	109926115-109932644
Changed substantially	101085433	protein_coding	GCF_000181345.3	NC_018723	111917881-111926430	-	101085433	protein_coding	GCF_000181345.2	NC_018723.2	109926115-109932644	-	Variant	XM_023255068	XP_023110836	111917881-111924667	XM_019835977.1	XP_019691536.1	109926115-109932644
Changed substantially	101085433	protein_coding	GCF_000181345.3	NC_018723	111917881-111926430	-	101085433	protein_coding	GCF_000181345.2	NC_018723.2	109926115-109932644	-	Variant	XM_023255070	XP_023110838	111917881-111926427	XM_019835977.1	XP_019691536.1	109926115-109932644
Changed substantially	101085433	protein_coding	GCF_000181345.3	NC_018723	111917881-111926430	-	101085433	protein_coding	GCF_000181345.2	NC_018723.2	109926115-109932644	-	Variant	XM_023255076	XP_023110844	111917881-111926430	XM_019835977.1	XP_019691536.1	109926115-109932644
Similar	100306942	protein_coding	GCF_000181345.3	NC_018723	111946164-111951759	-	100306942	protein_coding	GCF_000181345.2	NC_018723.2	109953852-109959446	-	Identical	NM_001165900.1	NP_001159372.1	111946494-111949508	NM_001165900.1	NP_001159372.1	109954182-109957196
Similar	100306942	protein_coding	GCF_000181345.3	NC_018723	111946164-111951759	-	100306942	protein_coding	GCF_000181345.2	NC_018723.2	109953852-109959446	-	Identical	XM_011281152	XP_011279454	111946164-111951352	XM_011281152.2	XP_011279454.1	109953852-109959039
Similar	100306942	protein_coding	GCF_000181345.3	NC_018723	111946164-111951759	-	100306942	protein_coding	GCF_000181345.2	NC_018723.2	109953852-109959446	-	Identical	XM_011281154	XP_011279456	111946164-111951212	XM_011281154.2	XP_011279456.1	109953852-109958899
Similar	100306942	protein_coding	GCF_000181345.3	NC_018723	111946164-111951759	-	100306942	protein_coding	GCF_000181345.2	NC_018723.2	109953852-109959446	-	Identical	XM_019825218	XP_019680777	111946164-111950508	XM_019825218.1	XP_019680777.1	109953852-109958195
Similar	100306942	protein_coding	GCF_000181345.3	NC_018723	111946164-111951759	-	100306942	protein_coding	GCF_000181345.2	NC_018723.2	109953852-109959446	-	Identical	XM_019826668	XP_019682227	111946164-111951553	XM_019826668.1	XP_019682227.1	109953852-109959240
Similar	100306942	protein_coding	GCF_000181345.3	NC_018723	111946164-111951759	-	100306942	protein_coding	GCF_000181345.2	NC_018723.2	109953852-109959446	-	Previous-variant	XM_019827116	XP_019682675	111946164-111951759	XM_019825949.1	XP_019681508.1	109953852-109958442
Similar	100306942	protein_coding	GCF_000181345.3	NC_018723	111946164-111951759	-	100306942	protein_coding	GCF_000181345.2	NC_018723.2	109953852-109959446	-	Identical	XM_019827116	XP_019682675	111946164-111951759	XM_019827116.1	XP_019682675.1	109953852-109959446
Similar	100306942	protein_coding	GCF_000181345.3	NC_018723	111946164-111951759	-	100306942	protein_coding	GCF_000181345.2	NC_018723.2	109953852-109959446	-	Previous-variant	XM_019827116	XP_019682675	111946164-111951759	XM_019827538.1	XP_019683097.1	109953852-109959347
Identical	101096871	protein_coding	GCF_000181345.3	NC_018723	111951805-111953100	+	101096871	protein_coding	GCF_000181345.2	NC_018723.2	109959492-109960787	+	Identical	XM_003980758	XP_003980807	111951805-111953100	XM_003980758.4	XP_003980807.1	109959492-109960787
Similar	101097296	protein_coding	GCF_000181345.3	NC_018723	111957092-111969007	+	101097296	protein_coding	GCF_000181345.2	NC_018723.2	109964782-109977187	+	Identical	XM_003980760	XP_003980809	111957112-111959458	XM_003980760.4	XP_003980809.2	109964803-109967639
Similar	101097296	protein_coding	GCF_000181345.3	NC_018723	111957092-111969007	+	101097296	protein_coding	GCF_000181345.2	NC_018723.2	109964782-109977187	+	Similar, change in UTR only	XM_019831929	XP_019687488	111957092-111969007	XM_019831929.1	XP_019687488.1	109964782-109977187
Similar	101085687	protein_coding	GCF_000181345.3	NC_018723	111959957-112061744	-	101085687	protein_coding	GCF_000181345.2	NC_018723.2	109968138-110042624	-	Similar, change in UTR only	XM_011282068	XP_011280370	111959957-112034402	XM_011282068.2	XP_011280370.2	109968138-110042624
Similar	101085687	protein_coding	GCF_000181345.3	NC_018723	111959957-112061744	-	101085687	protein_coding	GCF_000181345.2	NC_018723.2	109968138-110042624	-	Similar, change in UTR only	XM_011282070	XP_011280372	111959957-112034403	XM_011282070.2	XP_011280372.2	109968138-110042624
Similar	101085687	protein_coding	GCF_000181345.3	NC_018723	111959957-112061744	-	101085687	protein_coding	GCF_000181345.2	NC_018723.2	109968138-110042624	-	Variant	XM_023255091	XP_023110859	111959957-112061744	XM_011282068.2	XP_011280370.2	109968138-110042624
Identical	101097540	protein_coding	GCF_000181345.3	NC_018723	112085021-112113080	-	101097540	protein_coding	GCF_000181345.2	NC_018723.2	110090299-110118104	-	Identical	XM_003980761	XP_003980810	112085021-112113080	XM_003980761.4	XP_003980810.2	110090299-110118104
Similar	101097784	protein_coding	GCF_000181345.3	NC_018723	112142113-112189325	+	101097784	protein_coding	GCF_000181345.2	NC_018723.2	110145623-110193640	+	Similar, change in UTR only	XM_003980762	XP_003980811	112142113-112189325	XM_003980762.3	XP_003980811.1	110145623-110193640
Similar	101097784	protein_coding	GCF_000181345.3	NC_018723	112142113-112189325	+	101097784	protein_coding	GCF_000181345.2	NC_018723.2	110145623-110193640	+	Identical	XM_006927594	XP_006927656	112142312-112189325	XM_006927594.3	XP_006927656.1	110145698-110193640
Similar	101097784	protein_coding	GCF_000181345.3	NC_018723	112142113-112189325	+	101097784	protein_coding	GCF_000181345.2	NC_018723.2	110145623-110193640	+	Similar, change in UTR only	XM_023255115	XP_023110883	112143859-112189325	XM_006927593.1	XP_006927655.1	110145921-110193640
Similar	102901960	pseudogene	GCF_000181345.3	NC_018723	112150441-112153273	-	102901960	pseudogene	GCF_000181345.2	NC_018723.2	110153823-110155866	-	NA	NA	NA	NA	NA	NA	NA
Similar	101098032	protein_coding	GCF_000181345.3	NC_018723	112286757-112875070	-	101098032	protein_coding	GCF_000181345.2	NC_018723.2	110290647-110881578	-	Previous-variant	XM_019831942	XP_019687501	112286757-112875070	XM_006927595.2	XP_006927657.1	110290647-110881567
Similar	101098032	protein_coding	GCF_000181345.3	NC_018723	112286757-112875070	-	101098032	protein_coding	GCF_000181345.2	NC_018723.2	110290647-110881578	-	Similar, change in UTR only	XM_019831942	XP_019687501	112286757-112875070	XM_019831942.1	XP_019687501.1	110290647-110881569
Similar	101098032	protein_coding	GCF_000181345.3	NC_018723	112286757-112875070	-	101098032	protein_coding	GCF_000181345.2	NC_018723.2	110290647-110881578	-	Previous-variant	XM_019831942	XP_019687501	112286757-112875070	XM_019831958.1	XP_019687517.1	110290647-110881578
Similar	101098032	protein_coding	GCF_000181345.3	NC_018723	112286757-112875070	-	101098032	protein_coding	GCF_000181345.2	NC_018723.2	110290647-110881578	-	Similar, change in UTR only	XM_019831947	XP_019687506	112286757-112696162	XM_019831947.1	XP_019687506.1	110290647-110703212
Similar	101098032	protein_coding	GCF_000181345.3	NC_018723	112286757-112875070	-	101098032	protein_coding	GCF_000181345.2	NC_018723.2	110290647-110881578	-	Variant	XM_023255130	XP_023110898	112286757-112697417	XM_019831947.1	XP_019687506.1	110290647-110703212
Changed substantially	109500548	lncRNA	GCF_000181345.3	NC_018723	112294554-112301131	+	109500548	lncRNA	GCF_000181345.2	NC_018723.2	110198129-110305021	+	Previous-other	NA	NA	NA	XR_002158154.1	NA	110198129-110305021
Changed substantially	109500548	lncRNA	GCF_000181345.3	NC_018723	112294554-112301131	+	109500548	lncRNA	GCF_000181345.2	NC_018723.2	110198129-110305021	+	Previous-other	NA	NA	NA	XR_002158155.1	NA	110244580-110305021
Changed substantially	109500548	lncRNA	GCF_000181345.3	NC_018723	112294554-112301131	+	109500548	lncRNA	GCF_000181345.2	NC_018723.2	110198129-110305021	+	Identical	XR_002158153	NA	112294554-112301131	XR_002158153.1	NA	110298444-110305021
Similar	109500552	lncRNA	GCF_000181345.3	NC_018723	112401693-112403936	+	109500552	lncRNA	GCF_000181345.2	NC_018723.2	110405477-110407679	+	Similar	XR_002158158	NA	112401693-112403936	XR_002158158.1	NA	110405477-110407679
Similar	109497331	lncRNA	GCF_000181345.3	NC_018723	11252549-11259529	-	109497331	lncRNA	GCF_000181345.2	NC_018723.2	11223278-11230312	-	Similar	XR_002153450	NA	11252549-11259529	XR_002153450.1	NA	11223278-11230312
Identical	109497337	lncRNA	GCF_000181345.3	NC_018723	11299257-11353124	-	109497337	lncRNA	GCF_000181345.2	NC_018723.2	11270011-11323829	-	Identical	XR_002153453	NA	11299257-11353124	XR_002153453.1	NA	11270011-11323829
Similar	101098279	protein_coding	GCF_000181345.3	NC_018723	113041344-113054046	-	101098279	protein_coding	GCF_000181345.2	NC_018723.2	111046672-111059573	-	Identical	XM_003980764	XP_003980813	113041344-113054041	XM_003980764.4	XP_003980813.1	111046672-111059573
Similar	101098279	protein_coding	GCF_000181345.3	NC_018723	113041344-113054046	-	101098279	protein_coding	GCF_000181345.2	NC_018723.2	111046672-111059573	-	Variant	XM_023255148	XP_023110916	113041344-113054046	XM_003980764.4	XP_003980813.1	111046672-111059573
Similar	101098515	protein_coding	GCF_000181345.3	NC_018723	113058107-113085905	-	101098515	protein_coding	GCF_000181345.2	NC_018723.2	111063633-111080642	-	Similar, change in UTR only	XM_023255158	XP_023110926	113058107-113085905	XM_003980765.4	XP_003980814.1	111063633-111080642
Similar	101098515	protein_coding	GCF_000181345.3	NC_018723	113058107-113085905	-	101098515	protein_coding	GCF_000181345.2	NC_018723.2	111063633-111080642	-	Similar, change in UTR only	XM_023255160	XP_023110928	113058107-113085707	XM_003980765.4	XP_003980814.1	111063633-111080642
Current-novel	111556759	snRNA	GCF_000181345.3	NC_018723	113068586-113068688	+	NA	NA	NA	NA	NA	NA	Current-novel	XR_002736492	NA	113068586-113068688	NA	NA	NA
Identical	109492805	lncRNA	GCF_000181345.3	NC_018723	113152694-113159899	-	109492805	lncRNA	GCF_000181345.2	NC_018723.2	111158018-111165223	-	Identical	XR_002146792	NA	113152694-113159899	XR_002146792.1	NA	111158018-111165223
Similar	101098768	protein_coding	GCF_000181345.3	NC_018723	113172691-113205622	+	101098768	protein_coding	GCF_000181345.2	NC_018723.2	111178274-111210803	+	Variant	XM_023255168	XP_023110936	113172691-113205622	XM_019831999.1	XP_019687558.1	111178274-111210803
Similar	101098768	protein_coding	GCF_000181345.3	NC_018723	113172691-113205622	+	101098768	protein_coding	GCF_000181345.2	NC_018723.2	111178274-111210803	+	Changed substantially	XM_023255177	XP_023110945	113172691-113205622	XM_019831999.1	XP_019687558.1	111178274-111210803
Similar	101098768	protein_coding	GCF_000181345.3	NC_018723	113172691-113205622	+	101098768	protein_coding	GCF_000181345.2	NC_018723.2	111178274-111210803	+	Variant	XM_023255179	XP_023110947	113172691-113205622	XM_019831999.1	XP_019687558.1	111178274-111210803
Similar	101098768	protein_coding	GCF_000181345.3	NC_018723	113172691-113205622	+	101098768	protein_coding	GCF_000181345.2	NC_018723.2	111178274-111210803	+	Variant	XM_023255183	XP_023110951	113173413-113205622	XM_019831999.1	XP_019687558.1	111178274-111210803
Similar	101098768	protein_coding	GCF_000181345.3	NC_018723	113172691-113205622	+	101098768	protein_coding	GCF_000181345.2	NC_018723.2	111178274-111210803	+	Variant	XM_023255193	XP_023110961	113173406-113205622	XM_019831999.1	XP_019687558.1	111178274-111210803
Similar	101098768	protein_coding	GCF_000181345.3	NC_018723	113172691-113205622	+	101098768	protein_coding	GCF_000181345.2	NC_018723.2	111178274-111210803	+	Variant	XM_023255196	XP_023110964	113172691-113203443	XM_019831999.1	XP_019687558.1	111178274-111210803
Similar	101098768	protein_coding	GCF_000181345.3	NC_018723	113172691-113205622	+	101098768	protein_coding	GCF_000181345.2	NC_018723.2	111178274-111210803	+	Variant	XM_023255200	XP_023110968	113172691-113203363	XM_019831999.1	XP_019687558.1	111178274-111210803
Similar	101098768	protein_coding	GCF_000181345.3	NC_018723	113172691-113205622	+	101098768	protein_coding	GCF_000181345.2	NC_018723.2	111178274-111210803	+	Variant	XM_023255201	XP_023110969	113172691-113203282	XM_019831999.1	XP_019687558.1	111178274-111210803
Similar	101098768	protein_coding	GCF_000181345.3	NC_018723	113172691-113205622	+	101098768	protein_coding	GCF_000181345.2	NC_018723.2	111178274-111210803	+	Variant	XM_023255202	XP_023110970	113172691-113203282	XM_019831999.1	XP_019687558.1	111178274-111210803
Similar	101098768	protein_coding	GCF_000181345.3	NC_018723	113172691-113205622	+	101098768	protein_coding	GCF_000181345.2	NC_018723.2	111178274-111210803	+	Variant	XM_023255205	XP_023110973	113172691-113203405	XM_019831999.1	XP_019687558.1	111178274-111210803
Similar	101098768	protein_coding	GCF_000181345.3	NC_018723	113172691-113205622	+	101098768	protein_coding	GCF_000181345.2	NC_018723.2	111178274-111210803	+	Variant	XM_023255210	XP_023110978	113172691-113203363	XM_019831999.1	XP_019687558.1	111178274-111210803
Similar	101099017	protein_coding	GCF_000181345.3	NC_018723	113211197-113227478	-	101099017	protein_coding	GCF_000181345.2	NC_018723.2	111216381-111232654	-	Similar, change in UTR only	XM_011282104	XP_011280406	113211197-113227478	XM_011282104.2	XP_011280406.1	111216381-111232654
Similar	101099271	protein_coding	GCF_000181345.3	NC_018723	113240400-113265614	-	101099271	protein_coding	GCF_000181345.2	NC_018723.2	111245435-111270628	-	Similar, change in UTR only	XM_003980768	XP_003980817	113240400-113265614	XM_003980768.4	XP_003980817.1	111245435-111270628
Changed substantially	101086198	protein_coding	GCF_000181345.3	NC_018723	113272838-113374846	-	101086198	protein_coding	GCF_000181345.2	NC_018723.2	111274074-111384238	-	Similar, change in UTR only	XM_019832038	XP_019687597	113272838-113373363	XM_019832038.1	XP_019687597.1	111277868-111378893
Changed substantially	101086198	protein_coding	GCF_000181345.3	NC_018723	113272838-113374846	-	101086198	protein_coding	GCF_000181345.2	NC_018723.2	111274074-111384238	-	Previous-variant	XM_019832038	XP_019687597	113272838-113373363	XM_019832042.1	XP_019687601.1	111333211-111378893
Changed substantially	101086198	protein_coding	GCF_000181345.3	NC_018723	113272838-113374846	-	101086198	protein_coding	GCF_000181345.2	NC_018723.2	111274074-111384238	-	Previous-variant	XM_019832038	XP_019687597	113272838-113373363	XM_019832046.1	XP_019687605.1	111274074-111378893
Changed substantially	101086198	protein_coding	GCF_000181345.3	NC_018723	113272838-113374846	-	101086198	protein_coding	GCF_000181345.2	NC_018723.2	111274074-111384238	-	Variant	XM_023255230	XP_023110998	113272838-113373363	XM_019832038.1	XP_019687597.1	111277868-111378893
Changed substantially	101086198	protein_coding	GCF_000181345.3	NC_018723	113272838-113374846	-	101086198	protein_coding	GCF_000181345.2	NC_018723.2	111274074-111384238	-	Similar	XR_002158184	NA	113272838-113373363	XR_002158184.1	NA	111277868-111378893
Changed substantially	101086198	protein_coding	GCF_000181345.3	NC_018723	113272838-113374846	-	101086198	protein_coding	GCF_000181345.2	NC_018723.2	111274074-111384238	-	Previous-variant	XR_002158184	NA	113272838-113373363	XR_002158186.1	NA	111277868-111378882
Changed substantially	101086198	protein_coding	GCF_000181345.3	NC_018723	113272838-113374846	-	101086198	protein_coding	GCF_000181345.2	NC_018723.2	111274074-111384238	-	Similar	XR_002158188	NA	113272838-113373363	XR_002158188.1	NA	111277868-111378893
Changed substantially	101086198	protein_coding	GCF_000181345.3	NC_018723	113272838-113374846	-	101086198	protein_coding	GCF_000181345.2	NC_018723.2	111274074-111384238	-	Similar	XR_002158200	NA	113272838-113373945	XR_002158200.1	NA	111277868-111379013
Changed substantially	101086198	protein_coding	GCF_000181345.3	NC_018723	113272838-113374846	-	101086198	protein_coding	GCF_000181345.2	NC_018723.2	111274074-111384238	-	Similar	XR_002158202	NA	113272838-113373947	XR_002158202.1	NA	111277868-111379007
Changed substantially	101086198	protein_coding	GCF_000181345.3	NC_018723	113272838-113374846	-	101086198	protein_coding	GCF_000181345.2	NC_018723.2	111274074-111384238	-	Similar	XR_002158204	NA	113272838-113373364	XR_002158204.1	NA	111277868-111378906
Changed substantially	101086198	protein_coding	GCF_000181345.3	NC_018723	113272838-113374846	-	101086198	protein_coding	GCF_000181345.2	NC_018723.2	111274074-111384238	-	Previous-variant	XR_002158204	NA	113272838-113373364	XR_002158212.1	NA	111277868-111378885
Changed substantially	101086198	protein_coding	GCF_000181345.3	NC_018723	113272838-113374846	-	101086198	protein_coding	GCF_000181345.2	NC_018723.2	111274074-111384238	-	Previous-variant	XR_002158205	NA	113272838-113373246	XR_002158201.1	NA	111277868-111378766
Changed substantially	101086198	protein_coding	GCF_000181345.3	NC_018723	113272838-113374846	-	101086198	protein_coding	GCF_000181345.2	NC_018723.2	111274074-111384238	-	Similar	XR_002158205	NA	113272838-113373246	XR_002158205.1	NA	111277868-111378766
Changed substantially	101086198	protein_coding	GCF_000181345.3	NC_018723	113272838-113374846	-	101086198	protein_coding	GCF_000181345.2	NC_018723.2	111274074-111384238	-	Previous-variant	XR_002158205	NA	113272838-113373246	XR_002158206.1	NA	111277868-111378792
Changed substantially	101086198	protein_coding	GCF_000181345.3	NC_018723	113272838-113374846	-	101086198	protein_coding	GCF_000181345.2	NC_018723.2	111274074-111384238	-	Previous-variant	XR_002742896	NA	113272838-113374846	XR_002158187.1	NA	111277868-111380385
Changed substantially	101086198	protein_coding	GCF_000181345.3	NC_018723	113272838-113374846	-	101086198	protein_coding	GCF_000181345.2	NC_018723.2	111274074-111384238	-	Previous-variant	XR_002742896	NA	113272838-113374846	XR_002158207.1	NA	111277868-111384238
Changed substantially	101086198	protein_coding	GCF_000181345.3	NC_018723	113272838-113374846	-	101086198	protein_coding	GCF_000181345.2	NC_018723.2	111274074-111384238	-	Previous-variant	XR_002742896	NA	113272838-113374846	XR_002158208.1	NA	111277868-111381945
Changed substantially	101086198	protein_coding	GCF_000181345.3	NC_018723	113272838-113374846	-	101086198	protein_coding	GCF_000181345.2	NC_018723.2	111274074-111384238	-	Variant	XR_002742896	NA	113272838-113374846	XR_002158211.1	NA	111277868-111379506
Similar	101099525	protein_coding	GCF_000181345.3	NC_018723	113377187-113392364	+	101099525	protein_coding	GCF_000181345.2	NC_018723.2	111382061-111398236	+	Similar, change in CDS	XM_023255298	XP_023111066	113377187-113392364	XM_011282108.2	XP_011280410.1	111382061-111398236
Similar	101099927	protein_coding	GCF_000181345.3	NC_018723	113393825-113407710	-	101099927	protein_coding	GCF_000181345.2	NC_018723.2	111399697-111413579	-	Similar, change in UTR only	XM_003980771	XP_003980820	113399197-113407710	XM_003980771.4	XP_003980820.1	111405069-111413579
Similar	101099927	protein_coding	GCF_000181345.3	NC_018723	113393825-113407710	-	101099927	protein_coding	GCF_000181345.2	NC_018723.2	111399697-111413579	-	Similar	XR_002158222	NA	113393825-113407710	XR_002158222.1	NA	111399697-111413579
Current-novel	111560820	lncRNA	GCF_000181345.3	NC_018723	113398169-113401264	+	NA	NA	NA	NA	NA	NA	Current-novel	XR_002742919	NA	113398169-113401264	NA	NA	NA
Changed locus type	101100177	other	GCF_000181345.3	NC_018723	113407823-113542636	+	101100177	protein_coding	GCF_000181345.2	NC_018723.2	111413703-111547723	+	Similar, change in UTR only	XM_006927603	XP_006927665	113493538-113542636	XM_006927603.3	XP_006927665.1	111498627-111547723
Changed locus type	101100177	other	GCF_000181345.3	NC_018723	113407823-113542636	+	101100177	protein_coding	GCF_000181345.2	NC_018723.2	111413703-111547723	+	Similar, change in UTR only	XM_006927604	XP_006927666	113488386-113542636	XM_006927604.3	XP_006927666.1	111494476-111547723
Changed locus type	101100177	other	GCF_000181345.3	NC_018723	113407823-113542636	+	101100177	protein_coding	GCF_000181345.2	NC_018723.2	111413703-111547723	+	Similar, change in UTR only	XM_019832025	XP_019687584	113407823-113542636	XM_019832025.1	XP_019687584.1	111413703-111547723
Changed locus type	101100177	other	GCF_000181345.3	NC_018723	113407823-113542636	+	101100177	protein_coding	GCF_000181345.2	NC_018723.2	111413703-111547723	+	Variant	XM_023255268	XP_023111036	113490255-113542636	XM_006927604.3	XP_006927666.1	111494476-111547723
Changed locus type	101100177	other	GCF_000181345.3	NC_018723	113407823-113542636	+	101100177	protein_coding	GCF_000181345.2	NC_018723.2	111413703-111547723	+	Variant	XM_023255270	XP_023111038	113490249-113542636	XM_003980772.4	XP_003980821.1	111498623-111547723
Changed locus type	101100177	other	GCF_000181345.3	NC_018723	113407823-113542636	+	101100177	protein_coding	GCF_000181345.2	NC_018723.2	111413703-111547723	+	Previous-variant	XM_023255270	XP_023111038	113490249-113542636	XM_011282119.2	XP_011280421.1	111504043-111547723
Changed locus type	101100177	other	GCF_000181345.3	NC_018723	113407823-113542636	+	101100177	protein_coding	GCF_000181345.2	NC_018723.2	111413703-111547723	+	Variant	XM_023255273	XP_023111041	113489726-113542636	XM_003980772.4	XP_003980821.1	111498623-111547723
Changed locus type	101100177	other	GCF_000181345.3	NC_018723	113407823-113542636	+	101100177	protein_coding	GCF_000181345.2	NC_018723.2	111413703-111547723	+	Variant	XM_023255281	XP_023111049	113407823-113542636	XM_019832025.1	XP_019687584.1	111413703-111547723
Changed locus type	101100177	other	GCF_000181345.3	NC_018723	113407823-113542636	+	101100177	protein_coding	GCF_000181345.2	NC_018723.2	111413703-111547723	+	Other	XM_023255283	XP_023111051	113426949-113542636	XM_003980772.4	XP_003980821.1	111498623-111547723
Changed locus type	101100177	other	GCF_000181345.3	NC_018723	113407823-113542636	+	101100177	protein_coding	GCF_000181345.2	NC_018723.2	111413703-111547723	+	Variant	XM_023255285	XP_023111053	113490259-113542636	XM_003980772.4	XP_003980821.1	111498623-111547723
Changed locus type	101100177	other	GCF_000181345.3	NC_018723	113407823-113542636	+	101100177	protein_coding	GCF_000181345.2	NC_018723.2	111413703-111547723	+	Variant	XM_023255291	XP_023111059	113489726-113542636	XM_006927604.3	XP_006927666.1	111494476-111547723
Changed locus type	101100177	other	GCF_000181345.3	NC_018723	113407823-113542636	+	101100177	protein_coding	GCF_000181345.2	NC_018723.2	111413703-111547723	+	Previous-variant	XM_023255291	XP_023111059	113489726-113542636	XM_011282113.2	XP_011280415.1	111504048-111547723
Changed locus type	101100177	other	GCF_000181345.3	NC_018723	113407823-113542636	+	101100177	protein_coding	GCF_000181345.2	NC_018723.2	111413703-111547723	+	Variant	XM_023255296	XP_023111064	113490708-113542636	XM_006927604.3	XP_006927666.1	111494476-111547723
Similar	102899549	lncRNA	GCF_000181345.3	NC_018723	113436320-113489566	-	102899549	lncRNA	GCF_000181345.2	NC_018723.2	111442369-111494046	-	Similar	XR_002742920	NA	113436320-113489566	XR_002158224.1	NA	111442369-111491588
Similar	102899549	lncRNA	GCF_000181345.3	NC_018723	113436320-113489566	-	102899549	lncRNA	GCF_000181345.2	NC_018723.2	111442369-111494046	-	Previous-variant	XR_002742920	NA	113436320-113489566	XR_002158225.1	NA	111442369-111494046
Similar	102899549	lncRNA	GCF_000181345.3	NC_018723	113436320-113489566	-	102899549	lncRNA	GCF_000181345.2	NC_018723.2	111442369-111494046	-	Similar	XR_002742922	NA	113439040-113489566	XR_002158227.1	NA	111445089-111491588
Similar	102899549	lncRNA	GCF_000181345.3	NC_018723	113436320-113489566	-	102899549	lncRNA	GCF_000181345.2	NC_018723.2	111442369-111494046	-	Variant	XR_002742923	NA	113439040-113489566	XR_002158227.1	NA	111445089-111491588
Current-novel	111556716	snRNA	GCF_000181345.3	NC_018723	113547920-113548026	-	NA	NA	NA	NA	NA	NA	Current-novel	XR_002736426	NA	113547920-113548026	NA	NA	NA
Similar	101100438	protein_coding	GCF_000181345.3	NC_018723	113560566-113592756	-	101100438	protein_coding	GCF_000181345.2	NC_018723.2	111565644-111597940	-	Previous-other	NA	NA	NA	XM_019832143.1	XP_019687702.1	111588984-111597940
Similar	101100438	protein_coding	GCF_000181345.3	NC_018723	113560566-113592756	-	101100438	protein_coding	GCF_000181345.2	NC_018723.2	111565644-111597940	-	Similar, change in UTR only	XM_003980773	XP_003980822	113560566-113592661	XM_003980773.4	XP_003980822.1	111565644-111597806
Similar	101100438	protein_coding	GCF_000181345.3	NC_018723	113560566-113592756	-	101100438	protein_coding	GCF_000181345.2	NC_018723.2	111565644-111597940	-	Similar, change in UTR only	XM_011282142	XP_011280444	113560566-113592756	XM_011282142.2	XP_011280444.1	111565644-111597899
Similar	101086446	protein_coding	GCF_000181345.3	NC_018723	113592854-113665991	+	101086446	protein_coding	GCF_000181345.2	NC_018723.2	111597994-111669568	+	Similar, change in UTR only	XM_011282147	XP_011280449	113592856-113665991	XM_011282147.2	XP_011280449.1	111597997-111669568
Similar	101086446	protein_coding	GCF_000181345.3	NC_018723	113592854-113665991	+	101086446	protein_coding	GCF_000181345.2	NC_018723.2	111597994-111669568	+	Similar, change in UTR only	XM_019832106	XP_019687665	113592855-113665991	XM_019832106.1	XP_019687665.1	111597996-111669568
Similar	101086446	protein_coding	GCF_000181345.3	NC_018723	113592854-113665991	+	101086446	protein_coding	GCF_000181345.2	NC_018723.2	111597994-111669568	+	Similar, change in UTR only	XM_019832120	XP_019687679	113592854-113665991	XM_019832120.1	XP_019687679.1	111597994-111669568
Identical	101100691	protein_coding	GCF_000181345.3	NC_018723	113671991-113682053	+	101100691	protein_coding	GCF_000181345.2	NC_018723.2	111675882-111685766	+	Identical	XM_003980774	XP_003980823	113671991-113682053	XM_003980774.2	XP_003980823.1	111675882-111685766
Identical	101100939	protein_coding	GCF_000181345.3	NC_018723	113686007-113757932	+	101100939	protein_coding	GCF_000181345.2	NC_018723.2	111689719-111759537	+	Identical	XM_003980775	XP_003980824	113686007-113757932	XM_003980775.4	XP_003980824.1	111689719-111759537
Identical	101100939	protein_coding	GCF_000181345.3	NC_018723	113686007-113757932	+	101100939	protein_coding	GCF_000181345.2	NC_018723.2	111689719-111759537	+	Similar, change in UTR only	XM_006927606	XP_006927668	113686007-113757932	XM_006927606.3	XP_006927668.1	111689720-111759537
Current-unmapped	111556980	snRNA	GCF_000181345.3	NC_018723	113715951-113716058	-	NA	NA	NA	NA	NA	NA	Current-unmapped	XR_002736694	NA	113715951-113716058	NA	NA	NA
Identical	101101186	protein_coding	GCF_000181345.3	NC_018723	113764854-113775004	+	101101186	protein_coding	GCF_000181345.2	NC_018723.2	111766459-111776608	+	Identical	XM_003980776	XP_003980825	113764854-113775004	XM_003980776.4	XP_003980825.1	111766459-111776608
Identical	101101186	protein_coding	GCF_000181345.3	NC_018723	113764854-113775004	+	101101186	protein_coding	GCF_000181345.2	NC_018723.2	111766459-111776608	+	Similar, change in UTR only	XM_011282156	XP_011280458	113764856-113775004	XM_011282156.2	XP_011280458.1	111766462-111776608
Similar	109500626	lncRNA	GCF_000181345.3	NC_018723	113786889-113788538	-	109500626	lncRNA	GCF_000181345.2	NC_018723.2	111788429-111789870	-	Similar	XR_002158295	NA	113786889-113788538	XR_002158295.1	NA	111788429-111789870
Similar	101086694	protein_coding	GCF_000181345.3	NC_018723	113788532-113802841	+	101086694	protein_coding	GCF_000181345.2	NC_018723.2	111789829-111804394	+	Similar, change in CDS	XM_003980886	XP_003980935	113788532-113802841	XM_003980886.4	XP_003980935.3	111789829-111804394
Similar	105260556	lncRNA	GCF_000181345.3	NC_018723	113802684-113806556	-	105260556	lncRNA	GCF_000181345.2	NC_018723.2	111804237-111808113	-	Similar	XR_002158294	NA	113802684-113806556	XR_002158294.1	NA	111804237-111808113
Similar	105260556	lncRNA	GCF_000181345.3	NC_018723	113802684-113806556	-	105260556	lncRNA	GCF_000181345.2	NC_018723.2	111804237-111808113	-	Similar	XR_890311	NA	113802684-113806556	XR_890311.2	NA	111804237-111808113
Changed substantially	101086943	protein_coding	GCF_000181345.3	NC_018723	113806546-113885875	+	101086943	protein_coding	GCF_000181345.2	NC_018723.2	111811334-111859579	+	Similar, change in UTR only	XM_019832235	XP_019687794	113841990-113857036	XM_019832235.1	XP_019687794.1	111843505-111858851
Changed substantially	101086943	protein_coding	GCF_000181345.3	NC_018723	113806546-113885875	+	101086943	protein_coding	GCF_000181345.2	NC_018723.2	111811334-111859579	+	Changed substantially	XM_023255386	XP_023111154	113806546-113857764	XM_019832225.1	XP_019687784.1	111811335-111859579
Changed substantially	101086943	protein_coding	GCF_000181345.3	NC_018723	113806546-113885875	+	101086943	protein_coding	GCF_000181345.2	NC_018723.2	111811334-111859579	+	Changed substantially	XM_023255388	XP_023111156	113806546-113885875	XM_019832223.1	XP_019687782.1	111811335-111858851
Changed substantially	101086943	protein_coding	GCF_000181345.3	NC_018723	113806546-113885875	+	101086943	protein_coding	GCF_000181345.2	NC_018723.2	111811334-111859579	+	Changed substantially	XM_023255395	XP_023111163	113806546-113857036	XM_019832232.1	XP_019687791.1	111811334-111858851
Identical	109500629	lncRNA	GCF_000181345.3	NC_018723	113860918-113863414	-	109500629	lncRNA	GCF_000181345.2	NC_018723.2	111861794-111864290	-	Identical	XR_002158302	NA	113860918-113863414	XR_002158302.1	NA	111861794-111864290
Similar	101101438	protein_coding	GCF_000181345.3	NC_018723	113863566-113896012	+	101101438	protein_coding	GCF_000181345.2	NC_018723.2	111858635-111896526	+	Similar, change in UTR only	XM_003980777	XP_003980826	113863566-113895630	XM_003980777.4	XP_003980826.2	111864183-111896526
Similar	101101438	protein_coding	GCF_000181345.3	NC_018723	113863566-113896012	+	101101438	protein_coding	GCF_000181345.2	NC_018723.2	111858635-111896526	+	Previous-variant	XM_003980777	XP_003980826	113863566-113895630	XM_019832215.1	XP_019687774.1	111858635-111896526
Similar	101101438	protein_coding	GCF_000181345.3	NC_018723	113863566-113896012	+	101101438	protein_coding	GCF_000181345.2	NC_018723.2	111858635-111896526	+	Variant	XM_023255379	XP_023111147	113863566-113896012	XM_003980777.4	XP_003980826.2	111864183-111896526
Changed completeness	101087195	protein_coding	GCF_000181345.3	NC_018723	113916863-113923507	-	101087195	protein_coding	GCF_000181345.2	NC_018723.2	111915569-111921064	-	Changed substantially	XM_023255424	XP_023111192	113916863-113923507	XM_019836043.1	XP_019691602.1	111915569-111921064
Similar	109500635	lncRNA	GCF_000181345.3	NC_018723	113927866-113928882	-	109500635	lncRNA	GCF_000181345.2	NC_018723.2	111927643-111928602	-	Similar	XR_002158316	NA	113927866-113928882	XR_002158316.1	NA	111927643-111928602
Similar	109500635	lncRNA	GCF_000181345.3	NC_018723	113927866-113928882	-	109500635	lncRNA	GCF_000181345.2	NC_018723.2	111927643-111928602	-	Similar	XR_002158318	NA	113927866-113928877	XR_002158318.1	NA	111927643-111928602
Changed substantially	109500634	lncRNA	GCF_000181345.3	NC_018723	114000582-114003224	+	109500634	lncRNA	GCF_000181345.2	NC_018723.2	111999278-112002945	+	Previous-other	NA	NA	NA	XR_002158315.1	NA	111999278-112002945
Changed substantially	109500634	lncRNA	GCF_000181345.3	NC_018723	114000582-114003224	+	109500634	lncRNA	GCF_000181345.2	NC_018723.2	111999278-112002945	+	Changed substantially	XR_002742951	NA	114000582-114003224	XR_002158314.1	NA	111999278-112002945
Similar	102900331	lncRNA	GCF_000181345.3	NC_018723	114102836-114211786	+	102900331	lncRNA	GCF_000181345.2	NC_018723.2	112102428-112210805	+	Similar	XR_002158304	NA	114102836-114211786	XR_002158304.1	NA	112102428-112210805
Similar	102900331	lncRNA	GCF_000181345.3	NC_018723	114102836-114211786	+	102900331	lncRNA	GCF_000181345.2	NC_018723.2	112102428-112210805	+	Previous-variant	XR_002158304	NA	114102836-114211786	XR_002158310.1	NA	112102428-112210805
Similar	102900331	lncRNA	GCF_000181345.3	NC_018723	114102836-114211786	+	102900331	lncRNA	GCF_000181345.2	NC_018723.2	112102428-112210805	+	Previous-variant	XR_002158304	NA	114102836-114211786	XR_439508.2	NA	112102428-112210805
Similar	102900331	lncRNA	GCF_000181345.3	NC_018723	114102836-114211786	+	102900331	lncRNA	GCF_000181345.2	NC_018723.2	112102428-112210805	+	Variant	XR_002742948	NA	114102836-114123963	XR_002158304.1	NA	112102428-112210805
Similar	101080257	protein_coding	GCF_000181345.3	NC_018723	114224460-114303665	-	101080257	protein_coding	GCF_000181345.2	NC_018723.2	112223532-112292431	-	Similar, change in UTR only	XM_023255427	XP_023111195	114224460-114303664	XM_006927611.3	XP_006927673.1	112223532-112292430
Similar	101080257	protein_coding	GCF_000181345.3	NC_018723	114224460-114303665	-	101080257	protein_coding	GCF_000181345.2	NC_018723.2	112223532-112292431	-	Similar, change in UTR only	XM_023255428	XP_023111196	114224460-114303664	XM_006927612.3	XP_006927674.1	112223532-112292430
Similar	101080257	protein_coding	GCF_000181345.3	NC_018723	114224460-114303665	-	101080257	protein_coding	GCF_000181345.2	NC_018723.2	112223532-112292431	-	Similar, change in UTR only	XM_023255433	XP_023111201	114224460-114303665	XM_003980779.4	XP_003980828.1	112223532-112292431
Similar	101080257	protein_coding	GCF_000181345.3	NC_018723	114224460-114303665	-	101080257	protein_coding	GCF_000181345.2	NC_018723.2	112223532-112292431	-	Similar, change in UTR only	XM_023255437	XP_023111205	114224460-114303664	XM_006927613.3	XP_006927675.1	112223532-112292430
Identical	109500645	lncRNA	GCF_000181345.3	NC_018723	114232776-114233409	+	109500645	lncRNA	GCF_000181345.2	NC_018723.2	112231847-112232480	+	Identical	XR_002158332	NA	114232776-114233409	XR_002158332.1	NA	112231847-112232480
Identical	101087445	protein_coding	GCF_000181345.3	NC_018723	114345860-114349799	-	101087445	protein_coding	GCF_000181345.2	NC_018723.2	112348335-112352275	-	Identical	XM_003980889	XP_003980938	114345860-114349799	XM_003980889.3	XP_003980938.1	112348335-112352275
Identical	101087703	protein_coding	GCF_000181345.3	NC_018723	114420305-114421998	-	101087703	protein_coding	GCF_000181345.2	NC_018723.2	112422601-112424214	-	Change in exception	XM_019832334	XP_019687893	114420305-114421998	XM_019832334.1	XP_019687893.1	112422601-112424214
Changed substantially	109500658	lncRNA	GCF_000181345.3	NC_018723	114429322-114430844	-	109500658	lncRNA	GCF_000181345.2	NC_018723.2	112431534-112443403	-	Changed substantially	XR_002742968	NA	114429322-114430844	XR_002158351.1	NA	112431534-112443403
Identical	101087962	protein_coding	GCF_000181345.3	NC_018723	114455812-114463989	-	101087962	protein_coding	GCF_000181345.2	NC_018723.2	112457963-112466140	-	Identical	XM_011282200	XP_011280502	114455812-114463989	XM_011282200.2	XP_011280502.2	112457963-112466140
Similar	109500655	lncRNA	GCF_000181345.3	NC_018723	114608785-114609572	-	109500655	lncRNA	GCF_000181345.2	NC_018723.2	112610728-112611521	-	Similar	XR_002158350	NA	114608785-114609572	XR_002158350.1	NA	112610728-112611521
Similar	101088211	protein_coding	GCF_000181345.3	NC_018723	114622557-114665738	+	101088211	protein_coding	GCF_000181345.2	NC_018723.2	112624516-112667686	+	Identical	XM_019832322	XP_019687881	114622858-114665738	XM_019832322.1	XP_019687881.1	112624809-112667686
Similar	101088211	protein_coding	GCF_000181345.3	NC_018723	114622557-114665738	+	101088211	protein_coding	GCF_000181345.2	NC_018723.2	112624516-112667686	+	Similar, change in UTR only	XM_019832331	XP_019687890	114622557-114660307	XM_019832331.1	XP_019687890.1	112624516-112662255
Similar	101088211	protein_coding	GCF_000181345.3	NC_018723	114622557-114665738	+	101088211	protein_coding	GCF_000181345.2	NC_018723.2	112624516-112667686	+	Variant	XM_023255442	XP_023111210	114622858-114660307	XM_019832322.1	XP_019687881.1	112624809-112667686
Similar	101088211	protein_coding	GCF_000181345.3	NC_018723	114622557-114665738	+	101088211	protein_coding	GCF_000181345.2	NC_018723.2	112624516-112667686	+	Variant	XM_023255447	XP_023111215	114622858-114660307	XM_019832322.1	XP_019687881.1	112624809-112667686
Similar	101088211	protein_coding	GCF_000181345.3	NC_018723	114622557-114665738	+	101088211	protein_coding	GCF_000181345.2	NC_018723.2	112624516-112667686	+	Variant	XM_023255448	XP_023111216	114622858-114660307	XM_019832322.1	XP_019687881.1	112624809-112667686
Similar	101088211	protein_coding	GCF_000181345.3	NC_018723	114622557-114665738	+	101088211	protein_coding	GCF_000181345.2	NC_018723.2	112624516-112667686	+	Variant	XM_023255456	XP_023111224	114622858-114660307	XM_019832322.1	XP_019687881.1	112624809-112667686
Similar	101088211	protein_coding	GCF_000181345.3	NC_018723	114622557-114665738	+	101088211	protein_coding	GCF_000181345.2	NC_018723.2	112624516-112667686	+	Variant	XM_023255461	XP_023111229	114622858-114665738	XM_019832322.1	XP_019687881.1	112624809-112667686
Similar	101088211	protein_coding	GCF_000181345.3	NC_018723	114622557-114665738	+	101088211	protein_coding	GCF_000181345.2	NC_018723.2	112624516-112667686	+	Variant	XM_023255462	XP_023111230	114622858-114665738	XM_019832322.1	XP_019687881.1	112624809-112667686
Similar	101088211	protein_coding	GCF_000181345.3	NC_018723	114622557-114665738	+	101088211	protein_coding	GCF_000181345.2	NC_018723.2	112624516-112667686	+	Variant	XM_023255468	XP_023111236	114622858-114665738	XM_019832322.1	XP_019687881.1	112624809-112667686
Similar	101088211	protein_coding	GCF_000181345.3	NC_018723	114622557-114665738	+	101088211	protein_coding	GCF_000181345.2	NC_018723.2	112624516-112667686	+	Variant	XR_002742953	NA	114622858-114665738	XM_019832322.1	XP_019687881.1	112624809-112667686
Similar	101088211	protein_coding	GCF_000181345.3	NC_018723	114622557-114665738	+	101088211	protein_coding	GCF_000181345.2	NC_018723.2	112624516-112667686	+	Variant	XR_002742955	NA	114622858-114665738	XM_019832322.1	XP_019687881.1	112624809-112667686
Similar	101088211	protein_coding	GCF_000181345.3	NC_018723	114622557-114665738	+	101088211	protein_coding	GCF_000181345.2	NC_018723.2	112624516-112667686	+	Variant	XR_002742956	NA	114622858-114665738	XM_019832322.1	XP_019687881.1	112624809-112667686
Similar	101088211	protein_coding	GCF_000181345.3	NC_018723	114622557-114665738	+	101088211	protein_coding	GCF_000181345.2	NC_018723.2	112624516-112667686	+	Variant	XR_002742958	NA	114622858-114665738	XM_019832322.1	XP_019687881.1	112624809-112667686
Similar	101088458	protein_coding	GCF_000181345.3	NC_018723	114675104-114678713	-	101088458	protein_coding	GCF_000181345.2	NC_018723.2	112677052-112680653	-	Similar, change in UTR only	XM_003980893	XP_003980942	114675104-114678713	XM_003980893.2	XP_003980942.1	112677052-112680653
Changed locus type	101080761	other	GCF_000181345.3	NC_018723	114710209-114722158	+	101080761	protein_coding	GCF_000181345.2	NC_018723.2	112712074-112723582	+	Similar, change in UTR only	XM_023255477	XP_023111245	114710209-114722158	XM_003980780.3	XP_003980829.2	112712074-112723582
Changed locus type	101080761	other	GCF_000181345.3	NC_018723	114710209-114722158	+	101080761	protein_coding	GCF_000181345.2	NC_018723.2	112712074-112723582	+	Previous-variant	XM_023255477	XP_023111245	114710209-114722158	XM_019832375.1	XP_019687934.1	112712074-112723582
Identical	101081021	protein_coding	GCF_000181345.3	NC_018723	114726331-114737679	-	101081021	protein_coding	GCF_000181345.2	NC_018723.2	112727755-112739101	-	Identical	XM_003980781	XP_003980830	114726331-114737679	XM_003980781.3	XP_003980830.1	112727755-112739101
Similar	109500665	lncRNA	GCF_000181345.3	NC_018723	114781951-114794483	+	109500665	lncRNA	GCF_000181345.2	NC_018723.2	112776310-112795227	+	Similar	XR_002742985	NA	114781951-114794483	XR_002158360.1	NA	112776310-112795227
Identical	101081357	protein_coding	GCF_000181345.3	NC_018723	114812735-114845519	+	101081357	protein_coding	GCF_000181345.2	NC_018723.2	112813432-112846214	+	Identical	XM_003980782	XP_003980831	114812735-114845519	XM_003980782.4	XP_003980831.1	112813432-112846214
Identical	109500666	lncRNA	GCF_000181345.3	NC_018723	114828495-114832065	-	109500666	lncRNA	GCF_000181345.2	NC_018723.2	112829191-112832761	-	Identical	XR_002158365	NA	114828495-114832065	XR_002158365.1	NA	112829191-112832761
Identical	109500669	lncRNA	GCF_000181345.3	NC_018723	114896761-114900546	-	109500669	lncRNA	GCF_000181345.2	NC_018723.2	112897446-112901231	-	Identical	XR_002158369	NA	114896761-114900546	XR_002158369.1	NA	112897446-112901231
Similar	101081602	protein_coding	GCF_000181345.3	NC_018723	114900690-114950167	+	101081602	protein_coding	GCF_000181345.2	NC_018723.2	112901377-112950648	+	Similar, change in UTR only	XM_006927618	XP_006927680	114900690-114950167	XM_006927618.3	XP_006927680.1	112901377-112950648
Similar	101082037	protein_coding	GCF_000181345.3	NC_018723	114981726-115121144	-	101082037	protein_coding	GCF_000181345.2	NC_018723.2	112982163-113121327	-	Similar, change in UTR only	XM_006927698	XP_006927760	114981726-115121144	XM_006927698.2	XP_006927760.2	112982163-113121327
Similar	101082037	protein_coding	GCF_000181345.3	NC_018723	114981726-115121144	-	101082037	protein_coding	GCF_000181345.2	NC_018723.2	112982163-113121327	-	Previous-variant	XM_006927698	XP_006927760	114981726-115121144	XM_011282226.2	XP_011280528.2	112982163-113121327
Similar	101082037	protein_coding	GCF_000181345.3	NC_018723	114981726-115121144	-	101082037	protein_coding	GCF_000181345.2	NC_018723.2	112982163-113121327	-	Previous-variant	XM_006927698	XP_006927760	114981726-115121144	XM_019832422.1	XP_019687981.1	112982163-113121327
Identical	102902046	pseudogene	GCF_000181345.3	NC_018723	115079263-115079803	-	102902046	pseudogene	GCF_000181345.2	NC_018723.2	113079473-113080013	-	NA	NA	NA	NA	NA	NA	NA
Current-novel	111558556	protein_coding	GCF_000181345.3	NC_018723	1151956-1162989	+	NA	NA	NA	NA	NA	NA	Current-novel	XM_023248588	XP_023104356	1159355-1162989	NA	NA	NA
Current-novel	111558556	protein_coding	GCF_000181345.3	NC_018723	1151956-1162989	+	NA	NA	NA	NA	NA	NA	Current-novel	XR_002739577	NA	1157623-1162989	NA	NA	NA
Current-novel	111558556	protein_coding	GCF_000181345.3	NC_018723	1151956-1162989	+	NA	NA	NA	NA	NA	NA	Current-novel	XR_002739586	NA	1151956-1162989	NA	NA	NA
Current-novel	111556734	snRNA	GCF_000181345.3	NC_018723	115265087-115265193	-	NA	NA	NA	NA	NA	NA	Current-novel	XR_002736453	NA	115265087-115265193	NA	NA	NA
Similar	109500673	lncRNA	GCF_000181345.3	NC_018723	115292517-115303748	-	109500673	lncRNA	GCF_000181345.2	NC_018723.2	113293726-113305157	-	Similar	XR_002158372	NA	115292517-115303748	XR_002158372.1	NA	113293726-113305157
Similar	109500673	lncRNA	GCF_000181345.3	NC_018723	115292517-115303748	-	109500673	lncRNA	GCF_000181345.2	NC_018723.2	113293726-113305157	-	Previous-variant	XR_002158372	NA	115292517-115303748	XR_002158374.1	NA	113293726-113305157
Similar	109500673	lncRNA	GCF_000181345.3	NC_018723	115292517-115303748	-	109500673	lncRNA	GCF_000181345.2	NC_018723.2	113293726-113305157	-	Similar	XR_002158373	NA	115292517-115303748	XR_002158373.1	NA	113293726-113305157
Similar	109500673	lncRNA	GCF_000181345.3	NC_018723	115292517-115303748	-	109500673	lncRNA	GCF_000181345.2	NC_018723.2	113293726-113305157	-	Other	XR_002742970	NA	115292517-115303748	XR_002158373.1	NA	113293726-113305157
Similar	109500676	lncRNA	GCF_000181345.3	NC_018723	115419446-115436213	+	109500676	lncRNA	GCF_000181345.2	NC_018723.2	113418920-113435761	+	Similar	XR_002158379	NA	115419446-115436213	XR_002158379.1	NA	113418920-113435761
Changed substantially	109500675	lncRNA	GCF_000181345.3	NC_018723	115445061-115474644	+	109500675	lncRNA	GCF_000181345.2	NC_018723.2	113444564-113543652	+	Changed substantially	XR_002742971	NA	115445061-115474644	XR_002158376.1	NA	113444564-113543652
Similar	101080255	protein_coding	GCF_000181345.3	NC_018723	11552797-11562228	-	101080255	protein_coding	GCF_000181345.2	NC_018723.2	11523324-11532756	-	Similar, change in UTR only	XM_004001338	XP_004001387	11552797-11562226	XM_004001338.4	XP_004001387.2	11523324-11532756
Similar	101080255	protein_coding	GCF_000181345.3	NC_018723	11552797-11562228	-	101080255	protein_coding	GCF_000181345.2	NC_018723.2	11523324-11532756	-	Similar, change in UTR only	XM_011286772	XP_011285074	11552797-11562228	XM_011286772.2	XP_011285074.1	11523324-11532756
Similar	101080255	protein_coding	GCF_000181345.3	NC_018723	11552797-11562228	-	101080255	protein_coding	GCF_000181345.2	NC_018723.2	11523324-11532756	-	Similar	XR_002153464	NA	11553031-11562217	XR_002153464.1	NA	11523558-11532756
Similar	493878	protein_coding	GCF_000181345.3	NC_018723	11562332-11623185	+	493878	protein_coding	GCF_000181345.2	NC_018723.2	11532849-11593993	+	Identical	NM_001009858.1	NP_001009858.1	11563271-11622510	NM_001009858.1	NP_001009858.1	11533797-11593318
Similar	493878	protein_coding	GCF_000181345.3	NC_018723	11562332-11623185	+	493878	protein_coding	GCF_000181345.2	NC_018723.2	11532849-11593993	+	Similar, change in UTR only	XM_011283605	XP_011281907	11562343-11623185	XM_011283605.2	XP_011281907.1	11532849-11593993
Similar	493878	protein_coding	GCF_000181345.3	NC_018723	11562332-11623185	+	493878	protein_coding	GCF_000181345.2	NC_018723.2	11532849-11593993	+	Similar, change in UTR only	XM_019810443	XP_019666002	11562332-11618683	XM_019810443.1	XP_019666002.1	11532849-11589491
Similar	493878	protein_coding	GCF_000181345.3	NC_018723	11562332-11623185	+	493878	protein_coding	GCF_000181345.2	NC_018723.2	11532849-11593993	+	Previous-variant	XM_019810443	XP_019666002	11562332-11618683	XR_002144953.1	NA	11532849-11573680
Similar	493878	protein_coding	GCF_000181345.3	NC_018723	11562332-11623185	+	493878	protein_coding	GCF_000181345.2	NC_018723.2	11532849-11593993	+	Similar, change in UTR only	XM_019839322	XP_019694881	11562560-11623185	XM_019839322.1	XP_019694881.1	11533087-11593993
Similar	493878	protein_coding	GCF_000181345.3	NC_018723	11562332-11623185	+	493878	protein_coding	GCF_000181345.2	NC_018723.2	11532849-11593993	+	Similar, change in UTR only	XM_019839734	XP_019695293	11562344-11623185	XM_019839734.1	XP_019695293.1	11532849-11593993
Similar	101088716	protein_coding	GCF_000181345.3	NC_018723	115624609-116144138	-	101088716	protein_coding	GCF_000181345.2	NC_018723.2	113622359-114141611	-	Similar, change in CDS	XM_023255519	XP_023111287	115624609-116144138	XM_011283516.1	XP_011281818.1	113622359-114141611
Similar	101088716	protein_coding	GCF_000181345.3	NC_018723	115624609-116144138	-	101088716	protein_coding	GCF_000181345.2	NC_018723.2	113622359-114141611	-	Variant	XM_023255527	XP_023111295	115624609-116144138	XM_011283516.1	XP_011281818.1	113622359-114141611
Similar	101082621	pseudogene	GCF_000181345.3	NC_018723	115738594-115740408	-	101082621	pseudogene	GCF_000181345.2	NC_018723.2	113736171-113737986	-	NA	NA	NA	NA	NA	NA	NA
Identical	101082875	pseudogene	GCF_000181345.3	NC_018723	115793004-115794773	-	101082875	pseudogene	GCF_000181345.2	NC_018723.2	113790579-113792348	-	NA	NA	NA	NA	NA	NA	NA
Similar	109500677	lncRNA	GCF_000181345.3	NC_018723	115859944-115870239	+	109500677	lncRNA	GCF_000181345.2	NC_018723.2	113857613-113861498	+	Similar	XR_002158380	NA	115859944-115870239	XR_002158380.1	NA	113857613-113861498
Identical	101083138	pseudogene	GCF_000181345.3	NC_018723	116193571-116193837	+	101083138	pseudogene	GCF_000181345.2	NC_018723.2	114191567-114191833	+	NA	NA	NA	NA	NA	NA	NA
Identical	109492812	pseudogene	GCF_000181345.3	NC_018723	116213802-116214366	+	109492812	pseudogene	GCF_000181345.2	NC_018723.2	114211787-114212351	+	NA	NA	NA	NA	NA	NA	NA
Changed substantially	101080502	protein_coding	GCF_000181345.3	NC_018723	11621580-11655654	-	101080502	protein_coding	GCF_000181345.2	NC_018723.2	11594631-11626448	-	Similar, change in CDS	XM_023250585	XP_023106353	11623823-11655643	XM_019826967.1	XP_019682526.1	11594631-11626448
Changed substantially	101080502	protein_coding	GCF_000181345.3	NC_018723	11621580-11655654	-	101080502	protein_coding	GCF_000181345.2	NC_018723.2	11594631-11626448	-	Variant	XM_023250587	XP_023106355	11625528-11655646	XM_019826967.1	XP_019682526.1	11594631-11626448
Changed substantially	101080502	protein_coding	GCF_000181345.3	NC_018723	11621580-11655654	-	101080502	protein_coding	GCF_000181345.2	NC_018723.2	11594631-11626448	-	Other	XM_023250588	XP_023106356	11621580-11655654	XM_019826967.1	XP_019682526.1	11594631-11626448
Similar	101083647	protein_coding	GCF_000181345.3	NC_018723	116258958-116517036	-	101083647	protein_coding	GCF_000181345.2	NC_018723.2	114256889-114515646	-	Identical	XM_019832555	XP_019688114	116258958-116517036	XM_019832555.1	XP_019688114.1	114256889-114515646
Similar	101083647	protein_coding	GCF_000181345.3	NC_018723	116258958-116517036	-	101083647	protein_coding	GCF_000181345.2	NC_018723.2	114256889-114515646	-	Identical	XM_019832568	XP_019688127	116258958-116517036	XM_019832568.1	XP_019688127.1	114256889-114515646
Similar	101083647	protein_coding	GCF_000181345.3	NC_018723	116258958-116517036	-	101083647	protein_coding	GCF_000181345.2	NC_018723.2	114256889-114515646	-	Identical	XM_019832575	XP_019688134	116258958-116517036	XM_019832575.1	XP_019688134.1	114256889-114515646
Similar	101083647	protein_coding	GCF_000181345.3	NC_018723	116258958-116517036	-	101083647	protein_coding	GCF_000181345.2	NC_018723.2	114256889-114515646	-	Previous-variant	XM_019832575	XP_019688134	116258958-116517036	XM_019832584.1	XP_019688143.1	114256889-114515636
Similar	101083647	protein_coding	GCF_000181345.3	NC_018723	116258958-116517036	-	101083647	protein_coding	GCF_000181345.2	NC_018723.2	114256889-114515646	-	Identical	XM_019832582	XP_019688141	116258958-116372954	XM_019832582.1	XP_019688141.1	114256889-114371594
Similar	101083647	protein_coding	GCF_000181345.3	NC_018723	116258958-116517036	-	101083647	protein_coding	GCF_000181345.2	NC_018723.2	114256889-114515646	-	Identical	XM_019832593	XP_019688152	116258958-116517036	XM_019832593.1	XP_019688152.1	114256889-114515646
Similar	101083647	protein_coding	GCF_000181345.3	NC_018723	116258958-116517036	-	101083647	protein_coding	GCF_000181345.2	NC_018723.2	114256889-114515646	-	Identical	XM_019832598	XP_019688157	116258958-116517036	XM_019832598.1	XP_019688157.1	114256889-114515646
Similar	101083647	protein_coding	GCF_000181345.3	NC_018723	116258958-116517036	-	101083647	protein_coding	GCF_000181345.2	NC_018723.2	114256889-114515646	-	Identical	XM_019832607	XP_019688166	116258958-116356127	XM_019832607.1	XP_019688166.1	114256889-114354764
Similar	101083647	protein_coding	GCF_000181345.3	NC_018723	116258958-116517036	-	101083647	protein_coding	GCF_000181345.2	NC_018723.2	114256889-114515646	-	Similar, change in UTR only	XM_019832613	XP_019688172	116258958-116344021	XM_019832613.1	XP_019688172.1	114256889-114342652
Similar	101083647	protein_coding	GCF_000181345.3	NC_018723	116258958-116517036	-	101083647	protein_coding	GCF_000181345.2	NC_018723.2	114256889-114515646	-	Similar, change in UTR only	XM_019832617	XP_019688176	116258958-116341357	XM_019832617.1	XP_019688176.1	114256889-114339994
Similar	101083647	protein_coding	GCF_000181345.3	NC_018723	116258958-116517036	-	101083647	protein_coding	GCF_000181345.2	NC_018723.2	114256889-114515646	-	Identical	XM_019832618	XP_019688177	116258958-116356138	XM_019832618.1	XP_019688177.1	114256889-114354775
Similar	101083647	protein_coding	GCF_000181345.3	NC_018723	116258958-116517036	-	101083647	protein_coding	GCF_000181345.2	NC_018723.2	114256889-114515646	-	Similar, change in UTR only	XM_023255572	XP_023111340	116258958-116372954	XM_011282237.2	XP_011280539.1	114256889-114371573
Similar	101088977	protein_coding	GCF_000181345.3	NC_018723	116393066-116395925	-	101088977	protein_coding	GCF_000181345.2	NC_018723.2	114391702-114394538	-	Similar, change in UTR only	XM_011282239	XP_011280541	116393066-116395925	XM_011282239.2	XP_011280541.1	114391702-114394538
Identical	101083901	protein_coding	GCF_000181345.3	NC_018723	116524501-116542572	+	101083901	protein_coding	GCF_000181345.2	NC_018723.2	114523110-114541180	+	Identical	XM_003980790	XP_003980839	116524501-116542572	XM_003980790.3	XP_003980839.1	114523110-114541180
Identical	101083901	protein_coding	GCF_000181345.3	NC_018723	116524501-116542572	+	101083901	protein_coding	GCF_000181345.2	NC_018723.2	114523110-114541180	+	Identical	XM_006927620	XP_006927682	116524534-116542572	XM_006927620.2	XP_006927682.1	114523143-114541180
Similar	101084929	protein_coding	GCF_000181345.3	NC_018723	116544101-116586653	+	101084929	protein_coding	GCF_000181345.2	NC_018723.2	114542687-114585125	+	Similar, change in UTR only	XM_006927625	XP_006927687	116544101-116586653	XM_006927625.3	XP_006927687.2	114542687-114585125
Similar	101084929	protein_coding	GCF_000181345.3	NC_018723	116544101-116586653	+	101084929	protein_coding	GCF_000181345.2	NC_018723.2	114542687-114585125	+	Previous-variant	XM_006927625	XP_006927687	116544101-116586653	XM_019832529.1	XP_019688088.1	114542687-114585125
Similar	101084929	protein_coding	GCF_000181345.3	NC_018723	116544101-116586653	+	101084929	protein_coding	GCF_000181345.2	NC_018723.2	114542687-114585125	+	Previous-variant	XM_006927625	XP_006927687	116544101-116586653	XM_019832532.1	XP_019688091.1	114542739-114585125
Similar	101084929	protein_coding	GCF_000181345.3	NC_018723	116544101-116586653	+	101084929	protein_coding	GCF_000181345.2	NC_018723.2	114542687-114585125	+	Previous-variant	XM_006927625	XP_006927687	116544101-116586653	XM_019832544.1	XP_019688103.1	114542739-114585125
Similar	101084929	protein_coding	GCF_000181345.3	NC_018723	116544101-116586653	+	101084929	protein_coding	GCF_000181345.2	NC_018723.2	114542687-114585125	+	Similar, change in UTR only	XM_019832539	XP_019688098	116544102-116586653	XM_019832539.1	XP_019688098.1	114542687-114585125
Similar	101084929	protein_coding	GCF_000181345.3	NC_018723	116544101-116586653	+	101084929	protein_coding	GCF_000181345.2	NC_018723.2	114542687-114585125	+	Previous-variant	XM_019832539	XP_019688098	116544102-116586653	XM_019832548.1	XP_019688107.1	114542687-114585125
Similar	101084339	protein_coding	GCF_000181345.3	NC_018723	116584666-116675761	-	101084339	protein_coding	GCF_000181345.2	NC_018723.2	114583138-114654388	-	Similar, change in UTR only	XM_023255534	XP_023111302	116584666-116675760	XM_019832483.1	XP_019688042.1	114583138-114654388
Similar	101084339	protein_coding	GCF_000181345.3	NC_018723	116584666-116675761	-	101084339	protein_coding	GCF_000181345.2	NC_018723.2	114583138-114654388	-	Similar, change in UTR only	XM_023255539	XP_023111307	116584666-116675759	XM_019832487.1	XP_019688046.1	114583138-114654388
Similar	101084339	protein_coding	GCF_000181345.3	NC_018723	116584666-116675761	-	101084339	protein_coding	GCF_000181345.2	NC_018723.2	114583138-114654388	-	Similar, change in UTR only	XM_023255543	XP_023111311	116584666-116675759	XM_019832493.1	XP_019688052.1	114583138-114654388
Similar	101084339	protein_coding	GCF_000181345.3	NC_018723	116584666-116675761	-	101084339	protein_coding	GCF_000181345.2	NC_018723.2	114583138-114654388	-	Similar, change in UTR only	XM_023255545	XP_023111313	116584666-116675760	XM_019832496.1	XP_019688055.1	114583138-114654388
Similar	101084339	protein_coding	GCF_000181345.3	NC_018723	116584666-116675761	-	101084339	protein_coding	GCF_000181345.2	NC_018723.2	114583138-114654388	-	Similar, change in UTR only	XM_023255548	XP_023111316	116584666-116675761	XM_019832498.1	XP_019688057.1	114583138-114654388
Similar	101084339	protein_coding	GCF_000181345.3	NC_018723	116584666-116675761	-	101084339	protein_coding	GCF_000181345.2	NC_018723.2	114583138-114654388	-	Similar, change in UTR only	XM_023255556	XP_023111324	116584666-116675759	XM_019832504.1	XP_019688063.1	114583138-114654388
Similar	101084339	protein_coding	GCF_000181345.3	NC_018723	116584666-116675761	-	101084339	protein_coding	GCF_000181345.2	NC_018723.2	114583138-114654388	-	Similar, change in UTR only	XM_023255563	XP_023111331	116584666-116675760	XM_019832510.1	XP_019688069.1	114583138-114654388
Similar	101084339	protein_coding	GCF_000181345.3	NC_018723	116584666-116675761	-	101084339	protein_coding	GCF_000181345.2	NC_018723.2	114583138-114654388	-	Similar, change in UTR only	XM_023255564	XP_023111332	116584666-116675758	XM_019832515.1	XP_019688074.1	114583138-114654388
Similar	101084339	protein_coding	GCF_000181345.3	NC_018723	116584666-116675761	-	101084339	protein_coding	GCF_000181345.2	NC_018723.2	114583138-114654388	-	Similar, change in UTR only	XM_023255566	XP_023111334	116584666-116675757	XM_019832519.1	XP_019688078.1	114583138-114654388
Similar	101080934	protein_coding	GCF_000181345.3	NC_018723	11661086-11735566	-	101080934	protein_coding	GCF_000181345.2	NC_018723.2	11631891-11706617	-	Similar, change in UTR only	XM_006927220	XP_006927282	11661086-11735566	XM_006927220.3	XP_006927282.1	11631891-11706617
Similar	101080934	protein_coding	GCF_000181345.3	NC_018723	11661086-11735566	-	101080934	protein_coding	GCF_000181345.2	NC_018723.2	11631891-11706617	-	Similar, change in UTR only	XM_019825150	XP_019680709	11667235-11735564	XM_019825150.1	XP_019680709.1	11638041-11706616
Current-novel	111556732	snRNA	GCF_000181345.3	NC_018723	116660573-116660682	+	NA	NA	NA	NA	NA	NA	Current-novel	XR_002736449	NA	116660573-116660682	NA	NA	NA
Similar	109500706	lncRNA	GCF_000181345.3	NC_018723	116676736-116689004	+	109500706	lncRNA	GCF_000181345.2	NC_018723.2	114675390-114687554	+	Similar	XR_002158420	NA	116676736-116689004	XR_002158420.1	NA	114675390-114687554
Identical	101089489	protein_coding	GCF_000181345.3	NC_018723	116720769-116726244	+	101089489	protein_coding	GCF_000181345.2	NC_018723.2	114719157-114724630	+	Identical	XM_003980896	XP_003980945	116720769-116726244	XM_003980896.2	XP_003980945.1	114719157-114724630
Identical	101089740	pseudogene	GCF_000181345.3	NC_018723	116750684-116751363	+	101089740	pseudogene	GCF_000181345.2	NC_018723.2	114746703-114747382	+	NA	NA	NA	NA	NA	NA	NA
Similar	101085175	protein_coding	GCF_000181345.3	NC_018723	116752431-116774610	-	101085175	protein_coding	GCF_000181345.2	NC_018723.2	114748449-114768436	-	Variant	XM_023255585	XP_023111353	116752431-116765805	XM_003980796.3	XP_003980845.1	114748449-114768436
Similar	101085175	protein_coding	GCF_000181345.3	NC_018723	116752431-116774610	-	101085175	protein_coding	GCF_000181345.2	NC_018723.2	114748449-114768436	-	Similar, change in CDS	XM_023255586	XP_023111354	116752431-116774610	XM_003980796.3	XP_003980845.1	114748449-114768436
Merged	101085432	protein_coding	GCF_000181345.3	NC_018723	116776039-116810545	-	109500723	protein_coding	GCF_000181345.2	NC_018723.2	114769827-114775947	-	Merged	XM_023242937	XP_023098705	116776039-116810545	XM_019832708.1	XP_019688267.1	114769827-114775947
Similar	101085432	protein_coding	GCF_000181345.3	NC_018723	116776039-116810545	-	101085432	protein_coding	GCF_000181345.2	NC_018723.2	114776142-114803077	-	Previous-variant	XM_023242937	XP_023098705	116776039-116810545	XM_003980797.4	XP_003980846.1	114780976-114802906
Similar	101085432	protein_coding	GCF_000181345.3	NC_018723	116776039-116810545	-	101085432	protein_coding	GCF_000181345.2	NC_018723.2	114776142-114803077	-	Previous-variant	XM_023242937	XP_023098705	116776039-116810545	XM_003980800.4	XP_003980849.1	114780976-114802907
Similar	101085432	protein_coding	GCF_000181345.3	NC_018723	116776039-116810545	-	101085432	protein_coding	GCF_000181345.2	NC_018723.2	114776142-114803077	-	Previous-variant	XM_023242937	XP_023098705	116776039-116810545	XM_006927628.3	XP_006927690.1	114780976-114802906
Similar	101085432	protein_coding	GCF_000181345.3	NC_018723	116776039-116810545	-	101085432	protein_coding	GCF_000181345.2	NC_018723.2	114776142-114803077	-	Previous-variant	XM_023242937	XP_023098705	116776039-116810545	XM_006927630.2	XP_006927692.1	114780976-114803068
Similar	101085432	protein_coding	GCF_000181345.3	NC_018723	116776039-116810545	-	101085432	protein_coding	GCF_000181345.2	NC_018723.2	114776142-114803077	-	Similar, change in CDS	XM_023242937	XP_023098705	116776039-116810545	XM_019832671.1	XP_019688230.1	114776142-114803077
Similar	101085432	protein_coding	GCF_000181345.3	NC_018723	116776039-116810545	-	101085432	protein_coding	GCF_000181345.2	NC_018723.2	114776142-114803077	-	Previous-variant	XM_023242937	XP_023098705	116776039-116810545	XM_019832687.1	XP_019688246.1	114780976-114803071
Current-other	111560859	lncRNA	GCF_000181345.3	NC_018723	116787132-116789158	-	NA	NA	NA	NA	NA	NA	Current-other	XR_002743009	NA	116787132-116789158	NA	NA	NA
Similar	101086197	protein_coding	GCF_000181345.3	NC_018723	116810677-116820902	+	101086197	protein_coding	GCF_000181345.2	NC_018723.2	114803240-114813437	+	Similar, change in UTR only	XM_003980801	XP_003980850	116810677-116820902	XM_003980801.3	XP_003980850.1	114803240-114813437
Similar	101086197	protein_coding	GCF_000181345.3	NC_018723	116810677-116820902	+	101086197	protein_coding	GCF_000181345.2	NC_018723.2	114803240-114813437	+	Similar, change in UTR only	XM_006927632	XP_006927694	116810677-116820902	XM_006927632.2	XP_006927694.1	114803240-114813437
Similar	101086445	protein_coding	GCF_000181345.3	NC_018723	116821425-116840602	-	101086445	protein_coding	GCF_000181345.2	NC_018723.2	114813961-114832348	-	Similar, change in CDS	XM_023243003	XP_023098771	116821425-116840602	XM_003980802.4	XP_003980851.1	114813961-114832348
Similar	101086693	protein_coding	GCF_000181345.3	NC_018723	116870353-116887953	-	101086693	protein_coding	GCF_000181345.2	NC_018723.2	114837902-114880185	-	Change in exception	XM_003980803	XP_003980852	116870353-116887953	XM_003980803.4	XP_003980852.1	114862583-114880173
Similar	101086693	protein_coding	GCF_000181345.3	NC_018723	116870353-116887953	-	101086693	protein_coding	GCF_000181345.2	NC_018723.2	114837902-114880185	-	Previous-variant	XM_003980803	XP_003980852	116870353-116887953	XM_006927633.2	XP_006927695.1	114837902-114880185
Similar	101086693	protein_coding	GCF_000181345.3	NC_018723	116870353-116887953	-	101086693	protein_coding	GCF_000181345.2	NC_018723.2	114837902-114880185	-	Previous-variant	XM_003980803	XP_003980852	116870353-116887953	XM_006927634.2	XP_006927696.1	114837902-114880184
Similar	101086942	protein_coding	GCF_000181345.3	NC_018723	116894412-116926053	-	101086942	protein_coding	GCF_000181345.2	NC_018723.2	114886619-114916780	-	Previous-other	NA	NA	NA	XM_019832714.1	XP_019688273.1	114886619-114916775
Similar	101086942	protein_coding	GCF_000181345.3	NC_018723	116894412-116926053	-	101086942	protein_coding	GCF_000181345.2	NC_018723.2	114886619-114916780	-	Similar, change in CDS	XM_023255596	XP_023111364	116894412-116926050	XM_006927635.2	XP_006927697.1	114886619-114916768
Similar	101086942	protein_coding	GCF_000181345.3	NC_018723	116894412-116926053	-	101086942	protein_coding	GCF_000181345.2	NC_018723.2	114886619-114916780	-	Previous-variant	XM_023255596	XP_023111364	116894412-116926050	XM_019832717.1	XP_019688276.1	114886619-114916776
Similar	101086942	protein_coding	GCF_000181345.3	NC_018723	116894412-116926053	-	101086942	protein_coding	GCF_000181345.2	NC_018723.2	114886619-114916780	-	Previous-variant	XM_023255596	XP_023111364	116894412-116926050	XM_019832719.1	XP_019688278.1	114886619-114916780
Similar	101086942	protein_coding	GCF_000181345.3	NC_018723	116894412-116926053	-	101086942	protein_coding	GCF_000181345.2	NC_018723.2	114886619-114916780	-	Previous-variant	XM_023255596	XP_023111364	116894412-116926050	XM_019832760.1	XP_019688319.1	114886619-114916770
Similar	101086942	protein_coding	GCF_000181345.3	NC_018723	116894412-116926053	-	101086942	protein_coding	GCF_000181345.2	NC_018723.2	114886619-114916780	-	Similar, change in CDS	XM_023255597	XP_023111365	116894412-116926053	XM_019832756.1	XP_019688315.1	114886619-114916772
Similar	101086942	protein_coding	GCF_000181345.3	NC_018723	116894412-116926053	-	101086942	protein_coding	GCF_000181345.2	NC_018723.2	114886619-114916780	-	Variant	XM_023255598	XP_023111366	116894412-116926049	XM_006927635.2	XP_006927697.1	114886619-114916768
Similar	101086942	protein_coding	GCF_000181345.3	NC_018723	116894412-116926053	-	101086942	protein_coding	GCF_000181345.2	NC_018723.2	114886619-114916780	-	Previous-variant	XM_023255598	XP_023111366	116894412-116926049	XM_019832751.1	XP_019688310.1	114886619-114916779
Similar	101086942	protein_coding	GCF_000181345.3	NC_018723	116894412-116926053	-	101086942	protein_coding	GCF_000181345.2	NC_018723.2	114886619-114916780	-	Similar, change in CDS	XM_023255601	XP_023111369	116894412-116926047	XM_019832720.1	XP_019688279.1	114886619-114916775
Similar	101086942	protein_coding	GCF_000181345.3	NC_018723	116894412-116926053	-	101086942	protein_coding	GCF_000181345.2	NC_018723.2	114886619-114916780	-	Previous-variant	XM_023255601	XP_023111369	116894412-116926047	XM_019832729.1	XP_019688288.1	114886619-114916774
Similar	101086942	protein_coding	GCF_000181345.3	NC_018723	116894412-116926053	-	101086942	protein_coding	GCF_000181345.2	NC_018723.2	114886619-114916780	-	Previous-variant	XM_023255601	XP_023111369	116894412-116926047	XM_019832734.1	XP_019688293.1	114886619-114916775
Similar	101086942	protein_coding	GCF_000181345.3	NC_018723	116894412-116926053	-	101086942	protein_coding	GCF_000181345.2	NC_018723.2	114886619-114916780	-	Similar, change in CDS	XM_023255602	XP_023111370	116894412-116924345	XM_019832731.1	XP_019688290.1	114886619-114915116
Similar	101086942	protein_coding	GCF_000181345.3	NC_018723	116894412-116926053	-	101086942	protein_coding	GCF_000181345.2	NC_018723.2	114886619-114916780	-	Previous-variant	XM_023255602	XP_023111370	116894412-116924345	XM_019832742.1	XP_019688301.1	114886619-114915116
Similar	101087194	protein_coding	GCF_000181345.3	NC_018723	116927151-116929657	+	101087194	protein_coding	GCF_000181345.2	NC_018723.2	114916913-114920422	+	Similar, change in CDS	XM_023255607	XP_023111375	116927151-116929657	XM_019832773.1	XP_019688332.1	114916913-114920422
Similar	101087444	protein_coding	GCF_000181345.3	NC_018723	116930254-116940685	+	101087444	protein_coding	GCF_000181345.2	NC_018723.2	114921017-114931449	+	Similar, change in UTR only	XM_003980805	XP_003980854	116930714-116940685	XM_003980805.4	XP_003980854.1	114921472-114931449
Similar	101087444	protein_coding	GCF_000181345.3	NC_018723	116930254-116940685	+	101087444	protein_coding	GCF_000181345.2	NC_018723.2	114921017-114931449	+	Identical	XM_003980806	XP_003980855	116930254-116940685	XM_003980806.4	XP_003980855.1	114921017-114931449
Similar	101087899	protein_coding	GCF_000181345.3	NC_018723	116943955-117013852	+	101087899	protein_coding	GCF_000181345.2	NC_018723.2	114950254-115003850	+	Similar, change in CDS	XM_023255610	XP_023111378	116943955-117013852	XM_019836243.1	XP_019691802.1	114950254-115003850
Similar	105260695	protein_coding	GCF_000181345.3	NC_018723	117015672-117022352	+	105260695	protein_coding	GCF_000181345.2	NC_018723.2	115007505-115012226	+	Variant	XM_023255612	XP_023111380	117015672-117022352	XM_011283521.1	XP_011281823.1	115007505-115012226
Similar	105260695	protein_coding	GCF_000181345.3	NC_018723	117015672-117022352	+	105260695	protein_coding	GCF_000181345.2	NC_018723.2	115007505-115012226	+	Variant	XM_023255614	XP_023111382	117015814-117022352	XM_011283521.1	XP_011281823.1	115007505-115012226
Similar	105260695	protein_coding	GCF_000181345.3	NC_018723	117015672-117022352	+	105260695	protein_coding	GCF_000181345.2	NC_018723.2	115007505-115012226	+	Changed substantially	XM_023255616	XP_023111384	117015678-117022352	XM_011283521.1	XP_011281823.1	115007505-115012226
Identical	101088388	protein_coding	GCF_000181345.3	NC_018723	117036621-117040431	+	101088388	protein_coding	GCF_000181345.2	NC_018723.2	115026515-115030325	+	Identical	XM_003980809	XP_003980858	117036621-117040431	XM_003980809.4	XP_003980858.1	115026515-115030325
Similar	101088644	protein_coding	GCF_000181345.3	NC_018723	117070701-117096622	-	101088644	protein_coding	GCF_000181345.2	NC_018723.2	115060624-115086549	-	Similar, change in UTR only	XM_003980810	XP_003980859	117070701-117096622	XM_003980810.4	XP_003980859.1	115060624-115086549
Similar	101088644	protein_coding	GCF_000181345.3	NC_018723	117070701-117096622	-	101088644	protein_coding	GCF_000181345.2	NC_018723.2	115060624-115086549	-	Identical	XM_011282344	XP_011280646	117070701-117096194	XM_011282344.2	XP_011280646.1	115060624-115086116
Current-unmapped	111560872	lncRNA	GCF_000181345.3	NC_018723	117096694-117182585	+	NA	NA	NA	NA	NA	NA	Current-unmapped	XR_002743052	NA	117096694-117182585	NA	NA	NA
Similar	101089072	protein_coding	GCF_000181345.3	NC_018723	117107410-117124880	-	101089072	protein_coding	GCF_000181345.2	NC_018723.2	115097176-115114643	-	Similar, change in UTR only	XM_003980812	XP_003980861	117107410-117124880	XM_003980812.3	XP_003980861.1	115097176-115114643
Current-novel	111557006	snoRNA	GCF_000181345.3	NC_018723	117111695-117111763	-	NA	NA	NA	NA	NA	NA	Current-novel	XR_002736725	NA	117111695-117111763	NA	NA	NA
Current-novel	111557003	snoRNA	GCF_000181345.3	NC_018723	117113315-117113389	-	NA	NA	NA	NA	NA	NA	Current-novel	XR_002736722	NA	117113315-117113389	NA	NA	NA
Similar	109500763	lncRNA	GCF_000181345.3	NC_018723	117140943-117151732	-	109500763	lncRNA	GCF_000181345.2	NC_018723.2	115121706-115141543	-	Similar	XR_002743053	NA	117140943-117151732	XR_002158486.1	NA	115121706-115141543
Similar	101089324	protein_coding	GCF_000181345.3	NC_018723	117259721-117437736	+	101089324	protein_coding	GCF_000181345.2	NC_018723.2	115249818-115426024	+	Similar, change in UTR only	XM_011282359	XP_011280661	117260108-117437736	XM_011282359.2	XP_011280661.1	115249818-115426024
Similar	101089324	protein_coding	GCF_000181345.3	NC_018723	117259721-117437736	+	101089324	protein_coding	GCF_000181345.2	NC_018723.2	115249818-115426024	+	Variant	XM_023255622	XP_023111390	117259721-117437736	XM_011282359.2	XP_011280661.1	115249818-115426024
Similar	101089739	protein_coding	GCF_000181345.3	NC_018723	117376000-117379845	-	101089739	protein_coding	GCF_000181345.2	NC_018723.2	115364184-115368031	-	Similar, change in UTR only	XM_003980815	XP_003980864	117376000-117379845	XM_003980815.4	XP_003980864.1	115364184-115368031
Similar	101089979	protein_coding	GCF_000181345.3	NC_018723	117451562-117668032	-	101089979	protein_coding	GCF_000181345.2	NC_018723.2	115439849-115708554	-	Previous-variant	XM_006927639	XP_006927701	117451562-117667695	XM_006927638.3	XP_006927700.1	115439849-115608522
Similar	101089979	protein_coding	GCF_000181345.3	NC_018723	117451562-117668032	-	101089979	protein_coding	GCF_000181345.2	NC_018723.2	115439849-115708554	-	Similar, change in UTR only	XM_006927639	XP_006927701	117451562-117667695	XM_006927639.3	XP_006927701.1	115439849-115656889
Similar	101089979	protein_coding	GCF_000181345.3	NC_018723	117451562-117668032	-	101089979	protein_coding	GCF_000181345.2	NC_018723.2	115439849-115708554	-	Previous-variant	XM_006927639	XP_006927701	117451562-117667695	XM_019832823.1	XP_019688382.1	115439849-115708554
Similar	101089979	protein_coding	GCF_000181345.3	NC_018723	117451562-117668032	-	101089979	protein_coding	GCF_000181345.2	NC_018723.2	115439849-115708554	-	Previous-variant	XM_006927639	XP_006927701	117451562-117667695	XM_019832843.1	XP_019688402.1	115440225-115708554
Similar	101089979	protein_coding	GCF_000181345.3	NC_018723	117451562-117668032	-	101089979	protein_coding	GCF_000181345.2	NC_018723.2	115439849-115708554	-	Similar, change in UTR only	XM_019832833	XP_019688392	117451562-117668032	XM_019832833.1	XP_019688392.1	115439849-115657012
Changed locus type	101082367	other	GCF_000181345.3	NC_018723	11768975-11965951	+	101082367	protein_coding	GCF_000181345.2	NC_018723.2	11808089-11935708	+	Similar, change in UTR only	XM_023250592	XP_023106360	11768975-11965951	XM_011286621.2	XP_011284923.1	11808089-11935708
Changed locus type	101082367	other	GCF_000181345.3	NC_018723	11768975-11965951	+	101082367	protein_coding	GCF_000181345.2	NC_018723.2	11808089-11935708	+	Similar, change in UTR only	XM_023250593	XP_023106361	11768976-11965951	XM_011286641.2	XP_011284943.1	11808089-11935708
Changed locus type	101082367	other	GCF_000181345.3	NC_018723	11768975-11965951	+	101082367	protein_coding	GCF_000181345.2	NC_018723.2	11808089-11935708	+	Similar, change in UTR only	XM_023250597	XP_023106365	11768975-11965951	XM_011286666.2	XP_011284968.1	11808089-11935708
Changed locus type	101082367	other	GCF_000181345.3	NC_018723	11768975-11965951	+	101082367	protein_coding	GCF_000181345.2	NC_018723.2	11808089-11935708	+	Similar, change in UTR only	XM_023250601	XP_023106369	11768976-11965951	XM_011286688.2	XP_011284990.1	11808089-11935708
Changed locus type	101082367	other	GCF_000181345.3	NC_018723	11768975-11965951	+	101082367	protein_coding	GCF_000181345.2	NC_018723.2	11808089-11935708	+	Similar, change in UTR only	XM_023250605	XP_023106373	11768975-11965951	XM_011286705.2	XP_011285007.1	11808089-11935708
Current-novel	111556720	snRNA	GCF_000181345.3	NC_018723	117704238-117704344	+	NA	NA	NA	NA	NA	NA	Current-novel	XR_002736432	NA	117704238-117704344	NA	NA	NA
Current-other	111560875	lncRNA	GCF_000181345.3	NC_018723	117709555-117719629	-	NA	NA	NA	NA	NA	NA	Current-other	XR_002743069	NA	117709555-117719629	NA	NA	NA
Current-other	111560875	lncRNA	GCF_000181345.3	NC_018723	117709555-117719629	-	NA	NA	NA	NA	NA	NA	Current-other	XR_002743070	NA	117709555-117719629	NA	NA	NA
Similar	102902316	lncRNA	GCF_000181345.3	NC_018723	117719727-117724486	+	102902316	lncRNA	GCF_000181345.2	NC_018723.2	115708592-115713350	+	Similar	XR_439512	NA	117719727-117724486	XR_439512.3	NA	115708592-115713350
Similar	109500774	lncRNA	GCF_000181345.3	NC_018723	117719846-117736228	-	109500774	lncRNA	GCF_000181345.2	NC_018723.2	115708710-115725054	-	Similar	XR_002158510	NA	117726906-117736228	XR_002158510.1	NA	115715770-115725054
Similar	109500774	lncRNA	GCF_000181345.3	NC_018723	117719846-117736228	-	109500774	lncRNA	GCF_000181345.2	NC_018723.2	115708710-115725054	-	Similar	XR_002158511	NA	117719846-117736228	XR_002158511.1	NA	115708710-115725054
Current-novel	111556992	snoRNA	GCF_000181345.3	NC_018723	117723489-117723688	+	NA	NA	NA	NA	NA	NA	Current-novel	XR_002736707	NA	117723489-117723688	NA	NA	NA
Similar	101090166	protein_coding	GCF_000181345.3	NC_018723	117736249-117765291	+	101090166	protein_coding	GCF_000181345.2	NC_018723.2	115725101-115754139	+	Similar, change in UTR only	XM_011282371	XP_011280673	117736249-117765291	XM_011282371.2	XP_011280673.1	115725101-115754139
Similar	101090166	protein_coding	GCF_000181345.3	NC_018723	117736249-117765291	+	101090166	protein_coding	GCF_000181345.2	NC_018723.2	115725101-115754139	+	Similar, change in UTR only	XM_011282373	XP_011280675	117736269-117765291	XM_011282373.2	XP_011280675.1	115725127-115754139
Similar	101090166	protein_coding	GCF_000181345.3	NC_018723	117736249-117765291	+	101090166	protein_coding	GCF_000181345.2	NC_018723.2	115725101-115754139	+	Similar, change in UTR only	XM_011282379	XP_011280681	117736249-117765291	XM_011282379.2	XP_011280681.1	115725102-115754139
Similar	101090166	protein_coding	GCF_000181345.3	NC_018723	117736249-117765291	+	101090166	protein_coding	GCF_000181345.2	NC_018723.2	115725101-115754139	+	Variant	XM_023255657	XP_023111425	117742256-117765291	XM_011282371.2	XP_011280673.1	115725101-115754139
Similar	101090166	protein_coding	GCF_000181345.3	NC_018723	117736249-117765291	+	101090166	protein_coding	GCF_000181345.2	NC_018723.2	115725101-115754139	+	Variant	XM_023255658	XP_023111426	117736584-117765291	XM_011282371.2	XP_011280673.1	115725101-115754139
Similar	101090413	protein_coding	GCF_000181345.3	NC_018723	117775013-117795400	+	101090413	protein_coding	GCF_000181345.2	NC_018723.2	115763894-115784481	+	Similar, change in UTR only	XM_003980817	XP_003980866	117775414-117795400	XM_003980817.4	XP_003980866.3	115764241-115784481
Similar	101090413	protein_coding	GCF_000181345.3	NC_018723	117775013-117795400	+	101090413	protein_coding	GCF_000181345.2	NC_018723.2	115763894-115784481	+	Similar, change in UTR only	XM_019832886	XP_019688445	117775013-117795400	XM_019832886.1	XP_019688445.1	115763894-115784481
Similar	101091081	protein_coding	GCF_000181345.3	NC_018723	117786843-117808568	-	101091081	protein_coding	GCF_000181345.2	NC_018723.2	115775658-115797640	-	Similar, change in UTR only	XM_003980820	XP_003980869	117791829-117808536	XM_003980820.3	XP_003980869.2	115780914-115797617
Similar	101091081	protein_coding	GCF_000181345.3	NC_018723	117786843-117808568	-	101091081	protein_coding	GCF_000181345.2	NC_018723.2	115775658-115797640	-	Previous-variant	XM_003980820	XP_003980869	117791829-117808536	XM_019832876.1	XP_019688435.1	115780680-115796305
Similar	101091081	protein_coding	GCF_000181345.3	NC_018723	117786843-117808568	-	101091081	protein_coding	GCF_000181345.2	NC_018723.2	115775658-115797640	-	Identical	XM_019832872	XP_019688431	117786843-117808538	XM_019832872.1	XP_019688431.1	115775658-115797618
Similar	101091081	protein_coding	GCF_000181345.3	NC_018723	117786843-117808568	-	101091081	protein_coding	GCF_000181345.2	NC_018723.2	115775658-115797640	-	Similar, change in UTR only	XM_019832879	XP_019688438	117791829-117808543	XM_019832879.1	XP_019688438.1	115780680-115797634
Similar	101091081	protein_coding	GCF_000181345.3	NC_018723	117786843-117808568	-	101091081	protein_coding	GCF_000181345.2	NC_018723.2	115775658-115797640	-	Similar, change in UTR only	XM_019832881	XP_019688440	117791829-117808543	XM_019832881.1	XP_019688440.1	115780680-115797623
Similar	101091081	protein_coding	GCF_000181345.3	NC_018723	117786843-117808568	-	101091081	protein_coding	GCF_000181345.2	NC_018723.2	115775658-115797640	-	Similar, change in UTR only	XM_019832883	XP_019688442	117791829-117808559	XM_019832883.1	XP_019688442.1	115780680-115797640
Similar	101091081	protein_coding	GCF_000181345.3	NC_018723	117786843-117808568	-	101091081	protein_coding	GCF_000181345.2	NC_018723.2	115775658-115797640	-	Variant	XM_023255683	XP_023111451	117802006-117808568	XM_019832883.1	XP_019688442.1	115780680-115797640
Similar	101090836	protein_coding	GCF_000181345.3	NC_018723	117788073-117788563	+	101090836	protein_coding	GCF_000181345.2	NC_018723.2	115776888-115777382	+	Similar, change in UTR only	XM_003980819	XP_003980868	117788073-117788563	XM_003980819.4	XP_003980868.1	115776888-115777382
Identical	101091341	protein_coding	GCF_000181345.3	NC_018723	117810017-117812992	-	101091341	protein_coding	GCF_000181345.2	NC_018723.2	115799097-115802070	-	Identical	XM_003980821	XP_003980870	117810017-117812992	XM_003980821.4	XP_003980870.2	115799097-115802070
Similar	101090230	protein_coding	GCF_000181345.3	NC_018723	117813111-117817736	-	101090230	protein_coding	GCF_000181345.2	NC_018723.2	115802189-115806549	-	Similar, change in CDS	XM_006927702	XP_006927764	117813111-117817736	XM_006927702.3	XP_006927764.3	115802189-115806549
Similar	101091591	protein_coding	GCF_000181345.3	NC_018723	117819447-117824804	-	101091591	protein_coding	GCF_000181345.2	NC_018723.2	115808344-115813698	-	Similar, change in UTR only	XM_003980822	XP_003980871	117819613-117824798	XM_003980822.3	XP_003980871.1	115808510-115813690
Similar	101091591	protein_coding	GCF_000181345.3	NC_018723	117819447-117824804	-	101091591	protein_coding	GCF_000181345.2	NC_018723.2	115808344-115813698	-	Similar, change in UTR only	XM_006927648	XP_006927710	117819613-117824799	XM_006927648.2	XP_006927710.1	115808510-115813693
Similar	101091591	protein_coding	GCF_000181345.3	NC_018723	117819447-117824804	-	101091591	protein_coding	GCF_000181345.2	NC_018723.2	115808344-115813698	-	Similar, change in UTR only	XM_019832934	XP_019688493	117819447-117824804	XM_019832934.1	XP_019688493.1	115808344-115813698
Similar	101091591	protein_coding	GCF_000181345.3	NC_018723	117819447-117824804	-	101091591	protein_coding	GCF_000181345.2	NC_018723.2	115808344-115813698	-	Similar, change in UTR only	XM_019832938	XP_019688497	117819447-117824511	XM_019832938.1	XP_019688497.1	115808344-115813440
Similar	101091591	protein_coding	GCF_000181345.3	NC_018723	117819447-117824804	-	101091591	protein_coding	GCF_000181345.2	NC_018723.2	115808344-115813698	-	Variant	XM_023255715	XP_023111483	117819447-117824804	XM_019832934.1	XP_019688493.1	115808344-115813698
Similar	101091841	protein_coding	GCF_000181345.3	NC_018723	117830959-117859598	-	101091841	protein_coding	GCF_000181345.2	NC_018723.2	115819854-115848471	-	Similar, change in UTR only	XM_006927645	XP_006927707	117830959-117859594	XM_006927645.3	XP_006927707.1	115819854-115848467
Similar	101091841	protein_coding	GCF_000181345.3	NC_018723	117830959-117859598	-	101091841	protein_coding	GCF_000181345.2	NC_018723.2	115819854-115848471	-	Similar, change in UTR only	XM_006927646	XP_006927708	117830959-117859598	XM_006927646.3	XP_006927708.1	115819854-115848471
Similar	101091841	protein_coding	GCF_000181345.3	NC_018723	117830959-117859598	-	101091841	protein_coding	GCF_000181345.2	NC_018723.2	115819854-115848471	-	Similar, change in UTR only	XM_019832925	XP_019688484	117836501-117859598	XM_019832925.1	XP_019688484.1	115825393-115845554
Similar	101091841	protein_coding	GCF_000181345.3	NC_018723	117830959-117859598	-	101091841	protein_coding	GCF_000181345.2	NC_018723.2	115819854-115848471	-	Similar, change in UTR only	XM_019832929	XP_019688488	117830959-117856642	XM_019832929.1	XP_019688488.1	115819854-115845525
Similar	101091841	protein_coding	GCF_000181345.3	NC_018723	117830959-117859598	-	101091841	protein_coding	GCF_000181345.2	NC_018723.2	115819854-115848471	-	Variant	XM_023255711	XP_023111479	117830959-117859592	XM_006927645.3	XP_006927707.1	115819854-115848467
Identical	101090483	protein_coding	GCF_000181345.3	NC_018723	117861726-117870578	-	101090483	protein_coding	GCF_000181345.2	NC_018723.2	115850612-115859464	-	Identical	XM_006927641	XP_006927703	117861726-117870578	XM_006927641.2	XP_006927703.1	115850612-115859464
Identical	101090483	protein_coding	GCF_000181345.3	NC_018723	117861726-117870578	-	101090483	protein_coding	GCF_000181345.2	NC_018723.2	115850612-115859464	-	Identical	XM_006927642	XP_006927704	117861726-117870575	XM_006927642.2	XP_006927704.1	115850612-115859461
Identical	101090483	protein_coding	GCF_000181345.3	NC_018723	117861726-117870578	-	101090483	protein_coding	GCF_000181345.2	NC_018723.2	115850612-115859464	-	Identical	XM_006927643	XP_006927705	117861726-117870578	XM_006927643.2	XP_006927705.1	115850612-115859464
Identical	101090483	protein_coding	GCF_000181345.3	NC_018723	117861726-117870578	-	101090483	protein_coding	GCF_000181345.2	NC_018723.2	115850612-115859464	-	Identical	XM_006927644	XP_006927706	117861726-117870575	XM_006927644.2	XP_006927706.1	115850612-115859461
Similar	101090737	protein_coding	GCF_000181345.3	NC_018723	117879500-117885818	-	101090737	protein_coding	GCF_000181345.2	NC_018723.2	115868385-115873764	-	Similar, change in UTR only	XM_006927649	XP_006927711	117879500-117885818	XM_006927649.3	XP_006927711.1	115868385-115873654
Similar	101090737	protein_coding	GCF_000181345.3	NC_018723	117879500-117885818	-	101090737	protein_coding	GCF_000181345.2	NC_018723.2	115868385-115873764	-	Previous-variant	XM_006927649	XP_006927711	117879500-117885818	XM_011282444.2	XP_011280746.1	115868385-115873654
Similar	101090737	protein_coding	GCF_000181345.3	NC_018723	117879500-117885818	-	101090737	protein_coding	GCF_000181345.2	NC_018723.2	115868385-115873764	-	Similar, change in UTR only	XM_023255699	XP_023111467	117879500-117884425	XM_003980900.3	XP_003980949.1	115868385-115873764
Similar	101092081	protein_coding	GCF_000181345.3	NC_018723	117920843-117977408	+	101092081	protein_coding	GCF_000181345.2	NC_018723.2	115873771-115969662	+	Previous-other	NA	NA	NA	XM_019832974.1	XP_019688533.1	115944626-115969662
Similar	101092081	protein_coding	GCF_000181345.3	NC_018723	117920843-117977408	+	101092081	protein_coding	GCF_000181345.2	NC_018723.2	115873771-115969662	+	Identical	XM_006927651	XP_006927713	117948594-117977408	XM_006927651.3	XP_006927713.1	115938642-115969662
Similar	101092081	protein_coding	GCF_000181345.3	NC_018723	117920843-117977408	+	101092081	protein_coding	GCF_000181345.2	NC_018723.2	115873771-115969662	+	Previous-variant	XM_006927651	XP_006927713	117948594-117977408	XM_019832970.1	XP_019688529.1	115910121-115969662
Similar	101092081	protein_coding	GCF_000181345.3	NC_018723	117920843-117977408	+	101092081	protein_coding	GCF_000181345.2	NC_018723.2	115873771-115969662	+	Variant	XM_023255744	XP_023111512	117920844-117977408	XM_006927651.3	XP_006927713.1	115938642-115969662
Similar	101092081	protein_coding	GCF_000181345.3	NC_018723	117920843-117977408	+	101092081	protein_coding	GCF_000181345.2	NC_018723.2	115873771-115969662	+	Variant	XM_023255748	XP_023111516	117940837-117977408	XM_006927650.3	XP_006927712.1	115873771-115969662
Similar	101092081	protein_coding	GCF_000181345.3	NC_018723	117920843-117977408	+	101092081	protein_coding	GCF_000181345.2	NC_018723.2	115873771-115969662	+	Similar, change in UTR only	XM_023255749	XP_023111517	117920843-117977408	XM_019832979.1	XP_019688538.1	115949175-115969662
Similar	101092331	protein_coding	GCF_000181345.3	NC_018723	117997149-118032155	+	101092331	protein_coding	GCF_000181345.2	NC_018723.2	116016365-116024163	+	Similar, change in UTR only	XM_003980825	XP_003980874	118024344-118032155	XM_003980825.4	XP_003980874.1	116016368-116024163
Similar	101092331	protein_coding	GCF_000181345.3	NC_018723	117997149-118032155	+	101092331	protein_coding	GCF_000181345.2	NC_018723.2	116016365-116024163	+	Variant	XM_023255754	XP_023111522	117997150-118032155	XM_003980825.4	XP_003980874.1	116016368-116024163
Similar	101092331	protein_coding	GCF_000181345.3	NC_018723	117997149-118032155	+	101092331	protein_coding	GCF_000181345.2	NC_018723.2	116016365-116024163	+	Other	XM_023255755	XP_023111523	117997714-118032155	XM_003980825.4	XP_003980874.1	116016368-116024163
Similar	101092331	protein_coding	GCF_000181345.3	NC_018723	117997149-118032155	+	101092331	protein_coding	GCF_000181345.2	NC_018723.2	116016365-116024163	+	Similar, change in UTR only	XM_023255761	XP_023111529	117997149-118032155	XM_019832990.1	XP_019688549.1	116016365-116024163
Similar	101092581	protein_coding	GCF_000181345.3	NC_018723	118122375-118171842	+	101092581	protein_coding	GCF_000181345.2	NC_018723.2	116107520-116164077	+	Previous-variant	XM_019833014	XP_019688573	118122375-118171842	XM_019832996.1	XP_019688555.1	116107520-116164077
Similar	101092581	protein_coding	GCF_000181345.3	NC_018723	118122375-118171842	+	101092581	protein_coding	GCF_000181345.2	NC_018723.2	116107520-116164077	+	Previous-variant	XM_019833014	XP_019688573	118122375-118171842	XM_019833000.1	XP_019688559.1	116107520-116164077
Similar	101092581	protein_coding	GCF_000181345.3	NC_018723	118122375-118171842	+	101092581	protein_coding	GCF_000181345.2	NC_018723.2	116107520-116164077	+	Previous-variant	XM_019833014	XP_019688573	118122375-118171842	XM_019833005.1	XP_019688564.1	116114655-116164077
Similar	101092581	protein_coding	GCF_000181345.3	NC_018723	118122375-118171842	+	101092581	protein_coding	GCF_000181345.2	NC_018723.2	116107520-116164077	+	Previous-variant	XM_019833014	XP_019688573	118122375-118171842	XM_019833009.1	XP_019688568.1	116107520-116164077
Similar	101092581	protein_coding	GCF_000181345.3	NC_018723	118122375-118171842	+	101092581	protein_coding	GCF_000181345.2	NC_018723.2	116107520-116164077	+	Change in exception	XM_019833014	XP_019688573	118122375-118171842	XM_019833014.1	XP_019688573.1	116114655-116164077
Similar	101092581	protein_coding	GCF_000181345.3	NC_018723	118122375-118171842	+	101092581	protein_coding	GCF_000181345.2	NC_018723.2	116107520-116164077	+	Previous-variant	XM_019833014	XP_019688573	118122375-118171842	XM_019833017.1	XP_019688576.1	116114655-116164077
Similar	101090986	protein_coding	GCF_000181345.3	NC_018723	118174977-118362234	-	101090986	protein_coding	GCF_000181345.2	NC_018723.2	116162087-116352162	-	Variant	XM_023255767	XP_023111535	118174977-118362234	XM_019836297.1	XP_019691856.1	116162087-116352162
Similar	101090986	protein_coding	GCF_000181345.3	NC_018723	118174977-118362234	-	101090986	protein_coding	GCF_000181345.2	NC_018723.2	116162087-116352162	-	Similar, change in CDS	XM_023255770	XP_023111538	118174977-118362233	XM_019836297.1	XP_019691856.1	116162087-116352162
Similar	101090986	protein_coding	GCF_000181345.3	NC_018723	118174977-118362234	-	101090986	protein_coding	GCF_000181345.2	NC_018723.2	116162087-116352162	-	Variant	XM_023255773	XP_023111541	118174977-118362233	XM_019836297.1	XP_019691856.1	116162087-116352162
Similar	101090986	protein_coding	GCF_000181345.3	NC_018723	118174977-118362234	-	101090986	protein_coding	GCF_000181345.2	NC_018723.2	116162087-116352162	-	Variant	XM_023255774	XP_023111542	118174977-118362233	XM_019836297.1	XP_019691856.1	116162087-116352162
Similar	101090986	protein_coding	GCF_000181345.3	NC_018723	118174977-118362234	-	101090986	protein_coding	GCF_000181345.2	NC_018723.2	116162087-116352162	-	Variant	XM_023255775	XP_023111543	118174977-118231872	XM_019836297.1	XP_019691856.1	116162087-116352162
Similar	101090986	protein_coding	GCF_000181345.3	NC_018723	118174977-118362234	-	101090986	protein_coding	GCF_000181345.2	NC_018723.2	116162087-116352162	-	Variant	XM_023255776	XP_023111544	118174977-118361387	XM_019836297.1	XP_019691856.1	116162087-116352162
Similar	109500856	lncRNA	GCF_000181345.3	NC_018723	118378141-118424184	-	109500856	lncRNA	GCF_000181345.2	NC_018723.2	116368358-116414509	-	Previous-variant	XR_002158667	NA	118378141-118424184	XR_002158664.1	NA	116368358-116414509
Similar	109500856	lncRNA	GCF_000181345.3	NC_018723	118378141-118424184	-	109500856	lncRNA	GCF_000181345.2	NC_018723.2	116368358-116414509	-	Similar	XR_002158667	NA	118378141-118424184	XR_002158667.1	NA	116368358-116414509
Similar	109500856	lncRNA	GCF_000181345.3	NC_018723	118378141-118424184	-	109500856	lncRNA	GCF_000181345.2	NC_018723.2	116368358-116414509	-	Previous-variant	XR_002158667	NA	118378141-118424184	XR_002158668.1	NA	116368358-116373808
Changed completeness	101091249	protein_coding	GCF_000181345.3	NC_018723	118424346-118430411	+	101091249	protein_coding	GCF_000181345.2	NC_018723.2	116415046-116420158	+	Similar, change in CDS	XM_019836378	XP_019691937	118424346-118430411	XM_019836378.1	XP_019691937.1	116415046-116420158
Similar	101092824	protein_coding	GCF_000181345.3	NC_018723	118436928-118439812	+	101092824	protein_coding	GCF_000181345.2	NC_018723.2	116426676-116429557	+	Similar, change in UTR only	XM_003980827	XP_003980876	118436928-118439812	XM_003980827.3	XP_003980876.1	116426676-116429557
Changed substantially	101093078	protein_coding	GCF_000181345.3	NC_018723	118467269-118546520	+	101093078	protein_coding	GCF_000181345.2	NC_018723.2	116408892-116535935	+	Previous-other	NA	NA	NA	XM_019833024.1	XP_019688583.1	116446620-116461524
Changed substantially	101093078	protein_coding	GCF_000181345.3	NC_018723	118467269-118546520	+	101093078	protein_coding	GCF_000181345.2	NC_018723.2	116408892-116535935	+	Previous-other	NA	NA	NA	XM_019833026.1	XP_019688585.1	116408892-116461524
Changed substantially	101093078	protein_coding	GCF_000181345.3	NC_018723	118467269-118546520	+	101093078	protein_coding	GCF_000181345.2	NC_018723.2	116408892-116535935	+	Previous-other	NA	NA	NA	XM_019833028.1	XP_019688587.1	116447692-116461524
Changed substantially	101093078	protein_coding	GCF_000181345.3	NC_018723	118467269-118546520	+	101093078	protein_coding	GCF_000181345.2	NC_018723.2	116408892-116535935	+	Previous-other	NA	NA	NA	XM_019833044.1	XP_019688603.1	116446620-116464431
Changed substantially	101093078	protein_coding	GCF_000181345.3	NC_018723	118467269-118546520	+	101093078	protein_coding	GCF_000181345.2	NC_018723.2	116408892-116535935	+	Previous-other	NA	NA	NA	XM_019833050.1	XP_019688609.1	116446620-116469901
Changed substantially	101093078	protein_coding	GCF_000181345.3	NC_018723	118467269-118546520	+	101093078	protein_coding	GCF_000181345.2	NC_018723.2	116408892-116535935	+	Identical	XM_019833029	XP_019688588	118467269-118546520	XM_019833029.1	XP_019688588.1	116457003-116535935
Changed substantially	101093078	protein_coding	GCF_000181345.3	NC_018723	118467269-118546520	+	101093078	protein_coding	GCF_000181345.2	NC_018723.2	116408892-116535935	+	Identical	XM_019833033	XP_019688592	118484571-118529613	XM_019833033.1	XP_019688592.1	116474012-116519016
Changed substantially	101093078	protein_coding	GCF_000181345.3	NC_018723	118467269-118546520	+	101093078	protein_coding	GCF_000181345.2	NC_018723.2	116408892-116535935	+	Similar, change in UTR only	XM_019833036	XP_019688595	118484554-118529613	XM_019833036.1	XP_019688595.1	116473996-116519016
Changed substantially	101093078	protein_coding	GCF_000181345.3	NC_018723	118467269-118546520	+	101093078	protein_coding	GCF_000181345.2	NC_018723.2	116408892-116535935	+	Identical	XM_019833038	XP_019688597	118501894-118529613	XM_019833038.1	XP_019688597.1	116491302-116519016
Changed substantially	101093078	protein_coding	GCF_000181345.3	NC_018723	118467269-118546520	+	101093078	protein_coding	GCF_000181345.2	NC_018723.2	116408892-116535935	+	Variant	XM_023255790	XP_023111558	118492568-118529613	XM_019833036.1	XP_019688595.1	116473996-116519016
Similar	109500859	lncRNA	GCF_000181345.3	NC_018723	118505847-118507579	-	109500859	lncRNA	GCF_000181345.2	NC_018723.2	116495254-116499271	-	Similar	XR_002158674	NA	118505847-118507579	XR_002158674.1	NA	116495254-116499271
Similar	101093331	protein_coding	GCF_000181345.3	NC_018723	118547123-118618980	-	101093331	protein_coding	GCF_000181345.2	NC_018723.2	116536538-116609112	-	Similar, change in UTR only	XM_003980829	XP_003980878	118547123-118618980	XM_003980829.3	XP_003980878.1	116536538-116609112
Current-novel	111556742	snRNA	GCF_000181345.3	NC_018723	118595031-118595137	+	NA	NA	NA	NA	NA	NA	Current-novel	XR_002736471	NA	118595031-118595137	NA	NA	NA
Similar	101093578	protein_coding	GCF_000181345.3	NC_018723	118644139-118656184	-	101093578	protein_coding	GCF_000181345.2	NC_018723.2	116633429-116646347	-	Similar, change in UTR only	XM_003980830	XP_003980879	118644139-118656184	XM_003980830.3	XP_003980879.1	116633429-116646347
Similar	101093578	protein_coding	GCF_000181345.3	NC_018723	118644139-118656184	-	101093578	protein_coding	GCF_000181345.2	NC_018723.2	116633429-116646347	-	Similar, change in UTR only	XM_006927656	XP_006927718	118644139-118656184	XM_006927656.3	XP_006927718.1	116633429-116646347
Similar	101091500	protein_coding	GCF_000181345.3	NC_018723	118668488-118683377	+	101091500	protein_coding	GCF_000181345.2	NC_018723.2	116658754-116667838	+	Similar, change in CDS	XM_023255813	XP_023111581	118668489-118683377	XM_019833102.1	XP_019688661.1	116658757-116667838
Similar	101091500	protein_coding	GCF_000181345.3	NC_018723	118668488-118683377	+	101091500	protein_coding	GCF_000181345.2	NC_018723.2	116658754-116667838	+	Previous-variant	XM_023255813	XP_023111581	118668489-118683377	XM_019833123.1	XP_019688682.1	116658754-116667204
Similar	101091500	protein_coding	GCF_000181345.3	NC_018723	118668488-118683377	+	101091500	protein_coding	GCF_000181345.2	NC_018723.2	116658754-116667838	+	Previous-variant	XM_023255813	XP_023111581	118668489-118683377	XM_019833134.1	XP_019688693.1	116658755-116666689
Similar	101091500	protein_coding	GCF_000181345.3	NC_018723	118668488-118683377	+	101091500	protein_coding	GCF_000181345.2	NC_018723.2	116658754-116667838	+	Previous-variant	XM_023255813	XP_023111581	118668489-118683377	XR_002158690.1	NA	116658754-116667462
Similar	101091500	protein_coding	GCF_000181345.3	NC_018723	118668488-118683377	+	101091500	protein_coding	GCF_000181345.2	NC_018723.2	116658754-116667838	+	Similar, change in CDS	XM_023255814	XP_023111582	118668488-118683377	XM_019833105.1	XP_019688664.1	116658755-116667838
Similar	101091500	protein_coding	GCF_000181345.3	NC_018723	118668488-118683377	+	101091500	protein_coding	GCF_000181345.2	NC_018723.2	116658754-116667838	+	Changed substantially	XM_023255816	XP_023111584	118669531-118683377	XM_019833109.1	XP_019688668.1	116658759-116667838
Similar	101091500	protein_coding	GCF_000181345.3	NC_018723	118668488-118683377	+	101091500	protein_coding	GCF_000181345.2	NC_018723.2	116658754-116667838	+	Changed substantially	XM_023255819	XP_023111587	118668488-118683377	XM_019833117.1	XP_019688676.1	116658754-116667838
Similar	101091500	protein_coding	GCF_000181345.3	NC_018723	118668488-118683377	+	101091500	protein_coding	GCF_000181345.2	NC_018723.2	116658754-116667838	+	Similar, change in CDS	XM_023255827	XP_023111595	118669713-118683377	XM_019833129.1	XP_019688688.1	116659978-116667838
Merged	101091500	protein_coding	GCF_000181345.3	NC_018723	118668488-118683377	+	109500886	protein_coding	GCF_000181345.2	NC_018723.2	116668642-116673690	+	Merged	XM_023255819	XP_023111587	118668488-118683377	XM_019833158.1	XP_019688717.1	116668642-116673690
Similar	102899826	lncRNA	GCF_000181345.3	NC_018723	118683974-118708374	-	102899826	lncRNA	GCF_000181345.2	NC_018723.2	116674284-116698439	-	Similar	XR_002158729	NA	118683974-118708374	XR_002158729.1	NA	116674284-116698439
Similar	101093912	protein_coding	GCF_000181345.3	NC_018723	118708521-118843284	+	101093912	protein_coding	GCF_000181345.2	NC_018723.2	116698550-116833239	+	Similar, change in CDS	XM_003980831	XP_003980880	118708521-118843284	XM_003980831.3	XP_003980880.1	116698550-116833239
Similar	101093912	protein_coding	GCF_000181345.3	NC_018723	118708521-118843284	+	101093912	protein_coding	GCF_000181345.2	NC_018723.2	116698550-116833239	+	Identical	XM_003980833	XP_003980882	118708521-118784542	XM_003980833.4	XP_003980882.1	116698550-116776057
Similar	101093912	protein_coding	GCF_000181345.3	NC_018723	118708521-118843284	+	101093912	protein_coding	GCF_000181345.2	NC_018723.2	116698550-116833239	+	Similar, change in CDS	XM_006927658	XP_006927720	118708521-118843284	XM_006927658.2	XP_006927720.1	116698550-116833239
Similar	101093912	protein_coding	GCF_000181345.3	NC_018723	118708521-118843284	+	101093912	protein_coding	GCF_000181345.2	NC_018723.2	116698550-116833239	+	Similar, change in CDS	XM_006927659	XP_006927721	118708521-118843284	XM_006927659.2	XP_006927721.1	116698550-116833239
Similar	101094899	pseudogene	GCF_000181345.3	NC_018723	118750801-118752217	-	101094899	pseudogene	GCF_000181345.2	NC_018723.2	116741086-116742614	-	NA	NA	NA	NA	NA	NA	NA
Current-novel	111556920	snRNA	GCF_000181345.3	NC_018723	118827148-118827254	-	NA	NA	NA	NA	NA	NA	Current-novel	XR_002736623	NA	118827148-118827254	NA	NA	NA
Identical	101094646	protein_coding	GCF_000181345.3	NC_018723	118849075-118851027	+	101094646	protein_coding	GCF_000181345.2	NC_018723.2	116839029-116840981	+	Identical	XM_003980835	XP_003980884	118849075-118851027	XM_003980835.4	XP_003980884.1	116839029-116840981
Identical	101091752	protein_coding	GCF_000181345.3	NC_018723	118851848-118858077	-	101091752	protein_coding	GCF_000181345.2	NC_018723.2	116841802-116848032	-	Identical	XM_003980904	XP_003980953	118851848-118858077	XM_003980904.3	XP_003980953.1	116841802-116848032
Similar	101095149	protein_coding	GCF_000181345.3	NC_018723	118858456-118864602	-	101095149	protein_coding	GCF_000181345.2	NC_018723.2	116848411-116854555	-	Similar, change in UTR only	XM_003980837	XP_003980886	118858456-118864599	XM_003980837.4	XP_003980886.1	116848411-116854551
Similar	101095149	protein_coding	GCF_000181345.3	NC_018723	118858456-118864602	-	101095149	protein_coding	GCF_000181345.2	NC_018723.2	116848411-116854555	-	Similar, change in UTR only	XM_011282508	XP_011280810	118858456-118864599	XM_011282508.2	XP_011280810.1	116848411-116854551
Similar	101095149	protein_coding	GCF_000181345.3	NC_018723	118858456-118864602	-	101095149	protein_coding	GCF_000181345.2	NC_018723.2	116848411-116854555	-	Similar, change in UTR only	XM_019833145	XP_019688704	118858456-118864602	XM_019833145.1	XP_019688704.1	116848411-116854555
Similar	101095877	protein_coding	GCF_000181345.3	NC_018723	118864671-118867012	+	101095877	protein_coding	GCF_000181345.2	NC_018723.2	116854627-116856967	+	Similar, change in UTR only	XM_003980840	XP_003980889	118864671-118867012	XM_003980840.4	XP_003980889.2	116854627-116856967
Identical	102900293	protein_coding	GCF_000181345.3	NC_018723	118867061-118869037	+	102900293	protein_coding	GCF_000181345.2	NC_018723.2	116857016-116858992	+	Identical	XM_006927660	XP_006927722	118867061-118869037	XM_006927660.3	XP_006927722.1	116857016-116858992
Changed substantially	102900045	protein_coding	GCF_000181345.3	NC_018723	118869136-118882121	-	102900045	protein_coding	GCF_000181345.2	NC_018723.2	116859091-116872046	-	Changed substantially	XM_023255848	XP_023111616	118869136-118882121	XM_019833140.1	XP_019688699.1	116859091-116872046
Similar	101096132	protein_coding	GCF_000181345.3	NC_018723	118893795-118896041	-	101096132	protein_coding	GCF_000181345.2	NC_018723.2	116883720-116885951	-	Similar, change in UTR only	XM_003980841	XP_003980890	118893795-118896041	XM_003980841.3	XP_003980890.1	116883720-116885951
Similar	101091993	protein_coding	GCF_000181345.3	NC_018723	118895519-118905810	+	101091993	protein_coding	GCF_000181345.2	NC_018723.2	116885444-116895733	+	Similar, change in UTR only	XM_003980905	XP_003980954	118899726-118905809	XM_003980905.4	XP_003980954.1	116889653-116895732
Similar	101091993	protein_coding	GCF_000181345.3	NC_018723	118895519-118905810	+	101091993	protein_coding	GCF_000181345.2	NC_018723.2	116885444-116895733	+	Similar, change in UTR only	XM_011282518	XP_011280820	118899575-118905810	XM_011282518.2	XP_011280820.1	116889589-116895733
Similar	101091993	protein_coding	GCF_000181345.3	NC_018723	118895519-118905810	+	101091993	protein_coding	GCF_000181345.2	NC_018723.2	116885444-116895733	+	Similar, change in UTR only	XM_011282521	XP_011280823	118900178-118905807	XM_011282521.2	XP_011280823.1	116890735-116895730
Similar	101091993	protein_coding	GCF_000181345.3	NC_018723	118895519-118905810	+	101091993	protein_coding	GCF_000181345.2	NC_018723.2	116885444-116895733	+	Similar, change in UTR only	XM_019833193	XP_019688752	118896946-118905809	XM_019833193.1	XP_019688752.1	116886870-116895733
Similar	101091993	protein_coding	GCF_000181345.3	NC_018723	118895519-118905810	+	101091993	protein_coding	GCF_000181345.2	NC_018723.2	116885444-116895733	+	Identical	XM_019833198	XP_019688757	118895519-118905809	XM_019833198.1	XP_019688757.1	116885444-116895733
Similar	101091993	protein_coding	GCF_000181345.3	NC_018723	118895519-118905810	+	101091993	protein_coding	GCF_000181345.2	NC_018723.2	116885444-116895733	+	Similar, change in UTR only	XM_019833201	XP_019688760	118899726-118905809	XM_019833201.1	XP_019688760.1	116889653-116895732
Similar	101091993	protein_coding	GCF_000181345.3	NC_018723	118895519-118905810	+	101091993	protein_coding	GCF_000181345.2	NC_018723.2	116885444-116895733	+	Similar, change in UTR only	XM_019833205	XP_019688764	118896951-118905808	XM_019833205.1	XP_019688764.1	116886875-116895731
Similar	101091993	protein_coding	GCF_000181345.3	NC_018723	118895519-118905810	+	101091993	protein_coding	GCF_000181345.2	NC_018723.2	116885444-116895733	+	Similar, change in UTR only	XM_019833210	XP_019688769	118899737-118905808	XM_019833210.1	XP_019688769.1	116889589-116895732
Similar	101091993	protein_coding	GCF_000181345.3	NC_018723	118895519-118905810	+	101091993	protein_coding	GCF_000181345.2	NC_018723.2	116885444-116895733	+	Similar, change in UTR only	XM_019833211	XP_019688770	118900178-118905808	XM_019833211.1	XP_019688770.1	116890731-116895731
Similar	101091993	protein_coding	GCF_000181345.3	NC_018723	118895519-118905810	+	101091993	protein_coding	GCF_000181345.2	NC_018723.2	116885444-116895733	+	Similar, change in UTR only	XM_019833213	XP_019688772	118900178-118905807	XM_019833213.1	XP_019688772.1	116890735-116895730
Similar	101091993	protein_coding	GCF_000181345.3	NC_018723	118895519-118905810	+	101091993	protein_coding	GCF_000181345.2	NC_018723.2	116885444-116895733	+	Similar, change in UTR only	XM_019833216	XP_019688775	118900178-118905807	XM_019833216.1	XP_019688775.1	116890735-116895730
Similar	101096376	protein_coding	GCF_000181345.3	NC_018723	118906139-118908373	-	101096376	protein_coding	GCF_000181345.2	NC_018723.2	116896063-116898295	-	Similar, change in UTR only	XM_003980842	XP_003980891	118906139-118908373	XM_003980842.4	XP_003980891.1	116896063-116898295
Similar	101096631	protein_coding	GCF_000181345.3	NC_018723	118908521-118919373	+	101096631	protein_coding	GCF_000181345.2	NC_018723.2	116898455-116909552	+	Similar, change in UTR only	XM_006927662	XP_006927724	118908521-118919373	XM_006927662.3	XP_006927724.1	116898457-116909552
Similar	101096631	protein_coding	GCF_000181345.3	NC_018723	118908521-118919373	+	101096631	protein_coding	GCF_000181345.2	NC_018723.2	116898455-116909552	+	Previous-variant	XM_006927662	XP_006927724	118908521-118919373	XM_011282545.2	XP_011280847.1	116898455-116908690
Similar	101096631	protein_coding	GCF_000181345.3	NC_018723	118908521-118919373	+	101096631	protein_coding	GCF_000181345.2	NC_018723.2	116898455-116909552	+	Previous-variant	XM_006927662	XP_006927724	118908521-118919373	XM_019833249.1	XP_019688808.1	116898455-116908690
Identical	101096872	protein_coding	GCF_000181345.3	NC_018723	118922884-118927054	+	101096872	protein_coding	GCF_000181345.2	NC_018723.2	116913062-116917232	+	Identical	XM_003980844	XP_003980893	118922884-118927054	XM_003980844.4	XP_003980893.1	116913062-116917232
Similar	101097124	protein_coding	GCF_000181345.3	NC_018723	118926909-118929704	-	101097124	protein_coding	GCF_000181345.2	NC_018723.2	116917087-116919817	-	Similar, change in CDS	XM_023255905	XP_023111673	118926909-118929704	XM_019836484.1	XP_019692043.1	116917087-116919817
Similar	101097371	protein_coding	GCF_000181345.3	NC_018723	118930030-118943737	-	101097371	protein_coding	GCF_000181345.2	NC_018723.2	116920208-116933909	-	Similar, change in UTR only	XM_003980846	XP_003980895	118930030-118943706	XM_003980846.3	XP_003980895.1	116920208-116933881
Similar	101097371	protein_coding	GCF_000181345.3	NC_018723	118930030-118943737	-	101097371	protein_coding	GCF_000181345.2	NC_018723.2	116920208-116933909	-	Similar, change in UTR only	XM_006927663	XP_006927725	118930030-118943707	XM_006927663.2	XP_006927725.1	116920208-116933883
Similar	101097371	protein_coding	GCF_000181345.3	NC_018723	118930030-118943737	-	101097371	protein_coding	GCF_000181345.2	NC_018723.2	116920208-116933909	-	Similar, change in UTR only	XM_006927664	XP_006927726	118930030-118943706	XM_006927664.2	XP_006927726.1	116920208-116933882
Similar	101097371	protein_coding	GCF_000181345.3	NC_018723	118930030-118943737	-	101097371	protein_coding	GCF_000181345.2	NC_018723.2	116920208-116933909	-	Similar, change in UTR only	XM_006927665	XP_006927727	118930030-118943737	XM_006927665.2	XP_006927727.1	116920208-116933909
Similar	101098429	protein_coding	GCF_000181345.3	NC_018723	118943805-118952378	+	101098429	protein_coding	GCF_000181345.2	NC_018723.2	116933982-116941260	+	Similar, change in UTR only	XM_006927667	XP_006927729	118943805-118951083	XM_006927667.2	XP_006927729.1	116933983-116941260
Similar	101098429	protein_coding	GCF_000181345.3	NC_018723	118943805-118952378	+	101098429	protein_coding	GCF_000181345.2	NC_018723.2	116933982-116941260	+	Previous-variant	XM_006927667	XP_006927729	118943805-118951083	XM_011282562.2	XP_011280864.1	116933982-116941260
Similar	101098429	protein_coding	GCF_000181345.3	NC_018723	118943805-118952378	+	101098429	protein_coding	GCF_000181345.2	NC_018723.2	116933982-116941260	+	Previous-variant	XM_006927667	XP_006927729	118943805-118951083	XM_019833294.1	XP_019688853.1	116933983-116941260
Similar	101098429	protein_coding	GCF_000181345.3	NC_018723	118943805-118952378	+	101098429	protein_coding	GCF_000181345.2	NC_018723.2	116933982-116941260	+	Changed substantially	XM_023255919	XP_023111687	118943977-118951083	XM_019833305.1	XP_019688864.1	116934154-116941260
Similar	101098429	protein_coding	GCF_000181345.3	NC_018723	118943805-118952378	+	101098429	protein_coding	GCF_000181345.2	NC_018723.2	116933982-116941260	+	Variant	XR_002743219	NA	118943805-118952378	XM_006927667.2	XP_006927729.1	116933983-116941260
Similar	101098681	protein_coding	GCF_000181345.3	NC_018723	118951823-118957594	+	101098681	protein_coding	GCF_000181345.2	NC_018723.2	116942001-116947767	+	Similar, change in CDS	XM_003980853	XP_003980902	118951823-118957594	XM_003980853.3	XP_003980902.1	116942001-116947767
Current-novel	111560912	protein_coding	GCF_000181345.3	NC_018723	119032783-119037160	+	NA	NA	NA	NA	NA	NA	Current-novel	XM_023255929	XP_023111697	119032783-119037160	NA	NA	NA
Changed substantially	101098920	protein_coding	GCF_000181345.3	NC_018723	119041363-119232595	+	101098920	protein_coding	GCF_000181345.2	NC_018723.2	117070504-117288098	+	Change in exception	XM_019833312	XP_019688871	119041363-119232595	XM_019833312.1	XP_019688871.1	117070504-117288098
Changed substantially	101098920	protein_coding	GCF_000181345.3	NC_018723	119041363-119232595	+	101098920	protein_coding	GCF_000181345.2	NC_018723.2	117070504-117288098	+	Current-other	XM_019833319	XP_019688878	119184663-119192592	NA	NA	NA
Changed substantially	101098920	protein_coding	GCF_000181345.3	NC_018723	119041363-119232595	+	101098920	protein_coding	GCF_000181345.2	NC_018723.2	117070504-117288098	+	Similar, change in CDS	XM_023255939	XP_023111707	119184889-119232595	XM_019833312.1	XP_019688871.1	117070504-117288098
Changed substantially	101098920	protein_coding	GCF_000181345.3	NC_018723	119041363-119232595	+	101098920	protein_coding	GCF_000181345.2	NC_018723.2	117070504-117288098	+	Similar, change in CDS	XM_023255943	XP_023111711	119142933-119232595	XM_019833312.1	XP_019688871.1	117070504-117288098
Changed substantially	101098920	protein_coding	GCF_000181345.3	NC_018723	119041363-119232595	+	101098920	protein_coding	GCF_000181345.2	NC_018723.2	117070504-117288098	+	Similar, change in CDS	XM_023255945	XP_023111713	119072877-119232595	XM_019833312.1	XP_019688871.1	117070504-117288098
Changed substantially	101098920	protein_coding	GCF_000181345.3	NC_018723	119041363-119232595	+	101098920	protein_coding	GCF_000181345.2	NC_018723.2	117070504-117288098	+	Current-other	XM_023255957	XP_023111725	119071229-119078613	NA	NA	NA
Changed substantially	101098920	protein_coding	GCF_000181345.3	NC_018723	119041363-119232595	+	101098920	protein_coding	GCF_000181345.2	NC_018723.2	117070504-117288098	+	Similar, change in CDS	XM_023255959	XP_023111727	119112734-119232595	XM_019833312.1	XP_019688871.1	117070504-117288098
Other	101099699	protein_coding	GCF_000181345.3	NC_018723	119063108-119065624	+	101099699	protein_coding	GCF_000181345.2	NC_018723.2	117108211-117143846	+	Previous-other	NA	NA	NA	XM_019833324.1	XP_019688883.1	117108211-117142724
Other	101099699	protein_coding	GCF_000181345.3	NC_018723	119063108-119065624	+	101099699	protein_coding	GCF_000181345.2	NC_018723.2	117108211-117143846	+	Previous-other	NA	NA	NA	XM_019833337.1	XP_019688896.1	117108436-117143808
Other	101099699	protein_coding	GCF_000181345.3	NC_018723	119063108-119065624	+	101099699	protein_coding	GCF_000181345.2	NC_018723.2	117108211-117143846	+	Split	XM_023255967	XP_023111735	119063108-119065624	XM_019833331.1	XP_019688890.1	117108444-117143846
Other	101092486	protein_coding	GCF_000181345.3	NC_018723	119078681-119200454	+	101092486	protein_coding	GCF_000181345.2	NC_018723.2	117143929-117147818	+	Previous-other	NA	NA	NA	XM_019824495.1	XP_019680054.1	117143929-117147818
Other	101092486	protein_coding	GCF_000181345.3	NC_018723	119078681-119200454	+	101092486	protein_coding	GCF_000181345.2	NC_018723.2	117143929-117147818	+	Current-unmapped	XM_023255965	XP_023111733	119078681-119200454	NA	NA	NA
Changed locus type	109496261	pseudogene	GCF_000181345.3	NC_018723	119101595-119105209	+	109496261	protein_coding	GCF_000181345.2	NC_018723.2	117113397-117115477	+	Previous-other	NA	NA	NA	XM_019823401.1	XP_019678960.1	117113397-117115477
Identical	101099174	pseudogene	GCF_000181345.3	NC_018723	119133276-119135168	+	101099174	pseudogene	GCF_000181345.2	NC_018723.2	117186436-117188328	+	NA	NA	NA	NA	NA	NA	NA
Similar	109500945	lncRNA	GCF_000181345.3	NC_018723	119217674-119249876	-	109500945	lncRNA	GCF_000181345.2	NC_018723.2	117272788-117356376	-	Similar	XR_002743243	NA	119236943-119249876	XR_002158851.1	NA	117292449-117356376
Similar	109500945	lncRNA	GCF_000181345.3	NC_018723	119217674-119249876	-	109500945	lncRNA	GCF_000181345.2	NC_018723.2	117272788-117356376	-	Similar	XR_002743244	NA	119236943-119249876	XR_002158843.1	NA	117292449-117356376
Similar	109500945	lncRNA	GCF_000181345.3	NC_018723	119217674-119249876	-	109500945	lncRNA	GCF_000181345.2	NC_018723.2	117272788-117356376	-	Similar	XR_002743246	NA	119217674-119249876	XR_002158849.1	NA	117272788-117356376
Identical	101099426	protein_coding	GCF_000181345.3	NC_018723	119264319-119267437	+	101099426	protein_coding	GCF_000181345.2	NC_018723.2	117319836-117322954	+	Identical	XM_003980856	XP_003980905	119264319-119267437	XM_003980856.3	XP_003980905.1	117319836-117322954
Current-novel	111560918	lncRNA	GCF_000181345.3	NC_018723	119268893-119281556	-	NA	NA	NA	NA	NA	NA	Current-novel	XR_002743256	NA	119268893-119281556	NA	NA	NA
Similar	101093742	protein_coding	GCF_000181345.3	NC_018723	119285993-119289186	+	101093742	protein_coding	GCF_000181345.2	NC_018723.2	117341520-117344698	+	Similar, change in UTR only	XM_011282592	XP_011280894	119285993-119289186	XM_011282592.2	XP_011280894.1	117341520-117344698
Similar	109500942	protein_coding	GCF_000181345.3	NC_018723	119290575-119296102	+	109500942	protein_coding	GCF_000181345.2	NC_018723.2	117346075-117351601	+	Similar, change in UTR only	XM_019833383	XP_019688942	119290575-119296102	XM_019833383.1	XP_019688942.1	117346075-117351601
Changed substantially	101093988	protein_coding	GCF_000181345.3	NC_018723	119304059-119326843	+	101093988	protein_coding	GCF_000181345.2	NC_018723.2	117359552-117378092	+	Previous-other	NA	NA	NA	XM_019833379.1	XP_019688938.1	117371602-117378092
Changed substantially	101093988	protein_coding	GCF_000181345.3	NC_018723	119304059-119326843	+	101093988	protein_coding	GCF_000181345.2	NC_018723.2	117359552-117378092	+	Changed substantially	XM_023255991	XP_023111759	119304059-119326843	XM_019833376.1	XP_019688935.1	117359552-117378092
Current-other	111556247	protein_coding	GCF_000181345.3	NC_018723	119315786-119322321	+	NA	NA	NA	NA	NA	NA	Current-other	XM_023255994	XP_023111762	119315786-119322321	NA	NA	NA
Changed substantially	101094981	protein_coding	GCF_000181345.3	NC_018723	119327022-119336640	+	101094981	protein_coding	GCF_000181345.2	NC_018723.2	117382801-117392411	+	Previous-other	NA	NA	NA	XM_019833355.1	XP_019688914.1	117382801-117392411
Changed substantially	101094981	protein_coding	GCF_000181345.3	NC_018723	119327022-119336640	+	101094981	protein_coding	GCF_000181345.2	NC_018723.2	117382801-117392411	+	Changed substantially	XM_011282587	XP_011280889	119327022-119336640	XM_011282587.2	XP_011280889.1	117386684-117392411
Changed locus type	109502212	other	GCF_000181345.3	NC_018723	119343112-119348158	+	109502212	protein_coding	GCF_000181345.2	NC_018723.2	117398220-117405157	+	Changed substantially	XM_023256012	XP_023111780	119343112-119348158	XM_019836623.1	XP_019692182.1	117398220-117405157
Changed substantially	109502234	protein_coding	GCF_000181345.3	NC_018723	119349932-119354307	+	109502234	protein_coding	GCF_000181345.2	NC_018723.2	117405416-117409352	+	Changed substantially	XM_023256016	XP_023111784	119349932-119354307	XM_019836685.1	XP_019692244.1	117405416-117409352
Changed substantially	101080953	protein_coding	GCF_000181345.3	NC_018723	119356016-119361653	+	101080953	protein_coding	GCF_000181345.2	NC_018723.2	117413145-117417990	+	Changed substantially	XM_023256043	XP_023111811	119356016-119361653	XM_019833366.1	XP_019688925.1	117413145-117417990
Changed substantially	109502269	protein_coding	GCF_000181345.3	NC_018723	119362966-119366196	+	109502269	protein_coding	GCF_000181345.2	NC_018723.2	117423181-117426174	+	Changed substantially	XM_023256023	XP_023111791	119362966-119366196	XM_019836845.1	XP_019692404.1	117423181-117426174
Current-other	111556276	protein_coding	GCF_000181345.3	NC_018723	119371333-119374520	+	NA	NA	NA	NA	NA	NA	Current-other	XM_023256035	XP_023111803	119371333-119374520	NA	NA	NA
Similar	109500934	protein_coding	GCF_000181345.3	NC_018723	119381610-119385416	+	109500934	protein_coding	GCF_000181345.2	NC_018723.2	117446544-117450020	+	Similar, change in UTR only	XM_019833357	XP_019688916	119381610-119385416	XM_019833357.1	XP_019688916.1	117446544-117450020
Changed substantially	101095465	protein_coding	GCF_000181345.3	NC_018723	119391331-119397254	+	101095465	protein_coding	GCF_000181345.2	NC_018723.2	117431453-117435819	+	Changed substantially	XM_023256060	XP_023111828	119391331-119397254	XM_011283600.2	XP_011281902.1	117431453-117435819
Changed substantially	101096200	protein_coding	GCF_000181345.3	NC_018723	119398160-119401386	+	101096200	protein_coding	GCF_000181345.2	NC_018723.2	117436718-117442951	+	Changed substantially	XM_023256049	XP_023111817	119398160-119401386	XM_019836967.1	XP_019692526.1	117436718-117442951
Current-other	111560924	protein_coding	GCF_000181345.3	NC_018723	119404075-119406790	+	NA	NA	NA	NA	NA	NA	Current-other	XM_023256044	XP_023111812	119404075-119406790	NA	NA	NA
Similar	101096698	protein_coding	GCF_000181345.3	NC_018723	119437113-119438657	-	101096698	protein_coding	GCF_000181345.2	NC_018723.2	117501370-117502892	-	Similar, change in UTR only	XM_011282600	XP_011280902	119437113-119438657	XM_011282600.2	XP_011280902.1	117501370-117502892
Similar	101099682	protein_coding	GCF_000181345.3	NC_018723	119446837-119449149	-	101099682	protein_coding	GCF_000181345.2	NC_018723.2	117511136-117513400	-	Similar, change in UTR only	XM_003980857	XP_003980906	119446837-119449149	XM_003980857.4	XP_003980906.1	117511136-117513400
Similar	101100942	protein_coding	GCF_000181345.3	NC_018723	119449384-119624558	+	101100942	protein_coding	GCF_000181345.2	NC_018723.2	117513565-117678796	+	Previous-other	NA	NA	NA	XM_003980858.3	XP_003980907.2	117537074-117542609
Similar	101100942	protein_coding	GCF_000181345.3	NC_018723	119449384-119624558	+	101100942	protein_coding	GCF_000181345.2	NC_018723.2	117513565-117678796	+	Previous-other	NA	NA	NA	XM_019833459.1	XP_019689018.1	117547319-117678796
Similar	101100942	protein_coding	GCF_000181345.3	NC_018723	119449384-119624558	+	101100942	protein_coding	GCF_000181345.2	NC_018723.2	117513565-117678796	+	Previous-other	NA	NA	NA	XM_019833494.1	XP_019689053.1	117608361-117678796
Similar	101100942	protein_coding	GCF_000181345.3	NC_018723	119449384-119624558	+	101100942	protein_coding	GCF_000181345.2	NC_018723.2	117513565-117678796	+	Previous-novel	NA	NA	NA	XM_019833522.1	XP_019689081.1	117606134-117612692
Similar	101100942	protein_coding	GCF_000181345.3	NC_018723	119449384-119624558	+	101100942	protein_coding	GCF_000181345.2	NC_018723.2	117513565-117678796	+	Previous-other	NA	NA	NA	XM_019833528.1	XP_019689087.1	117593262-117599966
Similar	101100942	protein_coding	GCF_000181345.3	NC_018723	119449384-119624558	+	101100942	protein_coding	GCF_000181345.2	NC_018723.2	117513565-117678796	+	Previous-other	NA	NA	NA	XM_019833534.1	XP_019689093.1	117561182-117599966
Similar	101100942	protein_coding	GCF_000181345.3	NC_018723	119449384-119624558	+	101100942	protein_coding	GCF_000181345.2	NC_018723.2	117513565-117678796	+	Previous-other	NA	NA	NA	XM_019833535.1	XP_019689094.1	117551282-117584946
Similar	101100942	protein_coding	GCF_000181345.3	NC_018723	119449384-119624558	+	101100942	protein_coding	GCF_000181345.2	NC_018723.2	117513565-117678796	+	Previous-novel	NA	NA	NA	XM_019833540.1	XP_019689099.1	117606134-117627056
Similar	101100942	protein_coding	GCF_000181345.3	NC_018723	119449384-119624558	+	101100942	protein_coding	GCF_000181345.2	NC_018723.2	117513565-117678796	+	Previous-other	NA	NA	NA	XM_019833574.1	XP_019689133.1	117513972-117678796
Similar	101100942	protein_coding	GCF_000181345.3	NC_018723	119449384-119624558	+	101100942	protein_coding	GCF_000181345.2	NC_018723.2	117513565-117678796	+	Similar, change in UTR only	XM_011282603	XP_011280905	119524756-119530531	XM_011282603.2	XP_011280905.2	117580121-117584946
Similar	101100942	protein_coding	GCF_000181345.3	NC_018723	119449384-119624558	+	101100942	protein_coding	GCF_000181345.2	NC_018723.2	117513565-117678796	+	Similar, change in UTR only	XM_019833431	XP_019688990	119466913-119624558	XM_019833431.1	XP_019688990.1	117531479-117678796
Similar	101100942	protein_coding	GCF_000181345.3	NC_018723	119449384-119624558	+	101100942	protein_coding	GCF_000181345.2	NC_018723.2	117513565-117678796	+	Similar, change in UTR only	XM_019833434	XP_019688993	119603217-119624558	XM_019833434.1	XP_019688993.1	117658160-117678796
Similar	101100942	protein_coding	GCF_000181345.3	NC_018723	119449384-119624558	+	101100942	protein_coding	GCF_000181345.2	NC_018723.2	117513565-117678796	+	Similar, change in UTR only	XM_019833435	XP_019688994	119599085-119624558	XM_019833435.1	XP_019688994.1	117653995-117678796
Similar	101100942	protein_coding	GCF_000181345.3	NC_018723	119449384-119624558	+	101100942	protein_coding	GCF_000181345.2	NC_018723.2	117513565-117678796	+	Similar, change in UTR only	XM_019833436	XP_019688995	119590362-119624558	XM_019833436.1	XP_019688995.1	117644928-117678796
Similar	101100942	protein_coding	GCF_000181345.3	NC_018723	119449384-119624558	+	101100942	protein_coding	GCF_000181345.2	NC_018723.2	117513565-117678796	+	Similar, change in UTR only	XM_019833438	XP_019688997	119548778-119624558	XM_019833438.1	XP_019688997.1	117603228-117678796
Similar	101100942	protein_coding	GCF_000181345.3	NC_018723	119449384-119624558	+	101100942	protein_coding	GCF_000181345.2	NC_018723.2	117513565-117678796	+	Similar, change in UTR only	XM_019833453	XP_019689012	119519911-119624558	XM_019833453.1	XP_019689012.1	117573877-117678796
Similar	101100942	protein_coding	GCF_000181345.3	NC_018723	119449384-119624558	+	101100942	protein_coding	GCF_000181345.2	NC_018723.2	117513565-117678796	+	Similar, change in UTR only	XM_019833454	XP_019689013	119540108-119624558	XM_019833454.1	XP_019689013.1	117594587-117678796
Similar	101100942	protein_coding	GCF_000181345.3	NC_018723	119449384-119624558	+	101100942	protein_coding	GCF_000181345.2	NC_018723.2	117513565-117678796	+	Similar, change in UTR only	XM_019833458	XP_019689017	119472583-119624558	XM_019833458.1	XP_019689017.1	117537091-117678796
Similar	101100942	protein_coding	GCF_000181345.3	NC_018723	119449384-119624558	+	101100942	protein_coding	GCF_000181345.2	NC_018723.2	117513565-117678796	+	Similar, change in UTR only	XM_019833460	XP_019689019	119543165-119624558	XM_019833460.1	XP_019689019.1	117597646-117678796
Similar	101100942	protein_coding	GCF_000181345.3	NC_018723	119449384-119624558	+	101100942	protein_coding	GCF_000181345.2	NC_018723.2	117513565-117678796	+	Previous-variant	XM_019833460	XP_019689019	119543165-119624558	XM_019833465.1	XP_019689024.1	117590200-117678796
Similar	101100942	protein_coding	GCF_000181345.3	NC_018723	119449384-119624558	+	101100942	protein_coding	GCF_000181345.2	NC_018723.2	117513565-117678796	+	Similar, change in UTR only	XM_019833470	XP_019689029	119534983-119624558	XM_019833470.1	XP_019689029.1	117590199-117678796
Similar	101100942	protein_coding	GCF_000181345.3	NC_018723	119449384-119624558	+	101100942	protein_coding	GCF_000181345.2	NC_018723.2	117513565-117678796	+	Similar, change in UTR only	XM_019833476	XP_019689035	119508964-119624558	XM_019833476.1	XP_019689035.1	117562944-117678796
Similar	101100942	protein_coding	GCF_000181345.3	NC_018723	119449384-119624558	+	101100942	protein_coding	GCF_000181345.2	NC_018723.2	117513565-117678796	+	Similar, change in UTR only	XM_019833483	XP_019689042	119459338-119624558	XM_019833483.1	XP_019689042.1	117523845-117678796
Similar	101100942	protein_coding	GCF_000181345.3	NC_018723	119449384-119624558	+	101100942	protein_coding	GCF_000181345.2	NC_018723.2	117513565-117678796	+	Similar, change in UTR only	XM_019833488	XP_019689047	119534982-119624558	XM_019833488.1	XP_019689047.1	117590196-117678796
Similar	101100942	protein_coding	GCF_000181345.3	NC_018723	119449384-119624558	+	101100942	protein_coding	GCF_000181345.2	NC_018723.2	117513565-117678796	+	Similar, change in UTR only	XM_019833499	XP_019689058	119477842-119624558	XM_019833499.1	XP_019689058.1	117542444-117678796
Similar	101100942	protein_coding	GCF_000181345.3	NC_018723	119449384-119624558	+	101100942	protein_coding	GCF_000181345.2	NC_018723.2	117513565-117678796	+	Similar, change in UTR only	XM_019833506	XP_019689065	119525440-119624558	XM_019833506.1	XP_019689065.1	117580121-117678796
Similar	101100942	protein_coding	GCF_000181345.3	NC_018723	119449384-119624558	+	101100942	protein_coding	GCF_000181345.2	NC_018723.2	117513565-117678796	+	Similar, change in UTR only	XM_019833511	XP_019689070	119515821-119624558	XM_019833511.1	XP_019689070.1	117569799-117678796
Similar	101100942	protein_coding	GCF_000181345.3	NC_018723	119449384-119624558	+	101100942	protein_coding	GCF_000181345.2	NC_018723.2	117513565-117678796	+	Similar, change in UTR only	XM_019833550	XP_019689109	119603415-119624558	XM_019833550.1	XP_019689109.1	117658318-117678796
Similar	101100942	protein_coding	GCF_000181345.3	NC_018723	119449384-119624558	+	101100942	protein_coding	GCF_000181345.2	NC_018723.2	117513565-117678796	+	Similar, change in UTR only	XM_019833561	XP_019689120	119603415-119624558	XM_019833561.1	XP_019689120.1	117658318-117678796
Similar	101100942	protein_coding	GCF_000181345.3	NC_018723	119449384-119624558	+	101100942	protein_coding	GCF_000181345.2	NC_018723.2	117513565-117678796	+	Previous-variant	XM_019833581	XP_019689140	119449384-119624558	XM_019833571.1	XP_019689130.1	117513565-117678796
Similar	101100942	protein_coding	GCF_000181345.3	NC_018723	119449384-119624558	+	101100942	protein_coding	GCF_000181345.2	NC_018723.2	117513565-117678796	+	Similar, change in UTR only	XM_019833581	XP_019689140	119449384-119624558	XM_019833581.1	XP_019689140.1	117513769-117678796
Similar	101100942	protein_coding	GCF_000181345.3	NC_018723	119449384-119624558	+	101100942	protein_coding	GCF_000181345.2	NC_018723.2	117513565-117678796	+	Similar, change in UTR only	XM_019833582	XP_019689141	119608391-119624558	XM_019833582.1	XP_019689141.1	117663294-117678796
Similar	101100942	protein_coding	GCF_000181345.3	NC_018723	119449384-119624558	+	101100942	protein_coding	GCF_000181345.2	NC_018723.2	117513565-117678796	+	Similar, change in UTR only	XM_019833584	XP_019689143	119590390-119624558	XM_019833584.1	XP_019689143.1	117644951-117678796
Similar	101100942	protein_coding	GCF_000181345.3	NC_018723	119449384-119624558	+	101100942	protein_coding	GCF_000181345.2	NC_018723.2	117513565-117678796	+	Similar, change in UTR only	XM_019833590	XP_019689149	119608572-119624558	XM_019833590.1	XP_019689149.1	117663475-117678796
Similar	101100942	protein_coding	GCF_000181345.3	NC_018723	119449384-119624558	+	101100942	protein_coding	GCF_000181345.2	NC_018723.2	117513565-117678796	+	Similar, change in UTR only	XM_019833593	XP_019689152	119603384-119624558	XM_019833593.1	XP_019689152.1	117658204-117678796
Similar	101100942	protein_coding	GCF_000181345.3	NC_018723	119449384-119624558	+	101100942	protein_coding	GCF_000181345.2	NC_018723.2	117513565-117678796	+	Variant	XM_023256106	XP_023111874	119487232-119624558	XM_019833447.1	XP_019689006.1	117551749-117678796
Similar	101100942	protein_coding	GCF_000181345.3	NC_018723	119449384-119624558	+	101100942	protein_coding	GCF_000181345.2	NC_018723.2	117513565-117678796	+	Similar, change in CDS	XM_023256123	XP_023111891	119487243-119624558	XM_019833447.1	XP_019689006.1	117551749-117678796
Similar	101100942	protein_coding	GCF_000181345.3	NC_018723	119449384-119624558	+	101100942	protein_coding	GCF_000181345.2	NC_018723.2	117513565-117678796	+	Variant	XM_023256156	XP_023111924	119492012-119624558	XM_019833476.1	XP_019689035.1	117562944-117678796
Similar	101100942	protein_coding	GCF_000181345.3	NC_018723	119449384-119624558	+	101100942	protein_coding	GCF_000181345.2	NC_018723.2	117513565-117678796	+	Variant	XM_023256175	XP_023111943	119497450-119624558	XM_019833476.1	XP_019689035.1	117562944-117678796
Merged	101100942	protein_coding	GCF_000181345.3	NC_018723	119449384-119624558	+	101098190	protein_coding	GCF_000181345.2	NT_202941.1	9047-11787	-	Merged	XM_023256156	XP_023111924	119492012-119624558	XM_011279603.2	XP_011277905.1	9047-11787
Moved	101098682	protein_coding	GCF_000181345.3	NC_018723	119501300-119503531	+	101098682	protein_coding	GCF_000181345.2	NT_202941.1	2657-07-01	-	Moved	XM_006927718	XP_006927780	119501300-119503531	XM_006927718.3	XP_006927780.2	2657-07-01
Similar	105260592	pseudogene	GCF_000181345.3	NC_018723	119530653-119533866	+	105260592	pseudogene	GCF_000181345.2	NC_018723.2	117585068-117588345	+	NA	NA	NA	NA	NA	NA	NA
Changed substantially	101092573	protein_coding	GCF_000181345.3	NC_018723	1195562-1214295	-	101092573	protein_coding	GCF_000181345.2	NC_018723.2	1133244-1142544	-	Other	XM_023248644	XP_023104412	1195562-1214295	XM_011281769.2	XP_011280071.1	1133244-1142544
Changed substantially	101092573	protein_coding	GCF_000181345.3	NC_018723	1195562-1214295	-	101092573	protein_coding	GCF_000181345.2	NC_018723.2	1133244-1142544	-	Changed substantially	XM_023248653	XP_023104421	1195562-1214295	XM_011281769.2	XP_011280071.1	1133244-1142544
Similar	101101441	protein_coding	GCF_000181345.3	NC_018723	119626554-119730650	-	101101441	protein_coding	GCF_000181345.2	NC_018723.2	117682977-117785249	-	Change in exception	XM_019833607	XP_019689166	119628342-119730545	XM_019833607.1	XP_019689166.1	117682977-117785249
Similar	101101441	protein_coding	GCF_000181345.3	NC_018723	119626554-119730650	-	101101441	protein_coding	GCF_000181345.2	NC_018723.2	117682977-117785249	-	Variant	XM_023256080	XP_023111848	119626554-119730545	XM_019833607.1	XP_019689166.1	117682977-117785249
Similar	101101441	protein_coding	GCF_000181345.3	NC_018723	119626554-119730650	-	101101441	protein_coding	GCF_000181345.2	NC_018723.2	117682977-117785249	-	Variant	XM_023256084	XP_023111852	119626554-119730650	XM_019833607.1	XP_019689166.1	117682977-117785249
Similar	101101441	protein_coding	GCF_000181345.3	NC_018723	119626554-119730650	-	101101441	protein_coding	GCF_000181345.2	NC_018723.2	117682977-117785249	-	Variant	XM_023256089	XP_023111857	119628341-119730545	XM_019833607.1	XP_019689166.1	117682977-117785249
Similar	101101441	protein_coding	GCF_000181345.3	NC_018723	119626554-119730650	-	101101441	protein_coding	GCF_000181345.2	NC_018723.2	117682977-117785249	-	Variant	XM_023256092	XP_023111860	119628341-119730545	XM_019833607.1	XP_019689166.1	117682977-117785249
Similar	109501016	lncRNA	GCF_000181345.3	NC_018723	119696699-119701128	+	109501016	lncRNA	GCF_000181345.2	NC_018723.2	117751421-117755850	+	Previous-variant	XR_002158981	NA	119696699-119701128	XR_002158977.1	NA	117753107-117755850
Similar	109501016	lncRNA	GCF_000181345.3	NC_018723	119696699-119701128	+	109501016	lncRNA	GCF_000181345.2	NC_018723.2	117751421-117755850	+	Previous-variant	XR_002158981	NA	119696699-119701128	XR_002158978.1	NA	117753107-117755850
Similar	109501016	lncRNA	GCF_000181345.3	NC_018723	119696699-119701128	+	109501016	lncRNA	GCF_000181345.2	NC_018723.2	117751421-117755850	+	Identical	XR_002158981	NA	119696699-119701128	XR_002158981.1	NA	117751421-117755850
Current-novel	111557066	pseudogene	GCF_000181345.3	NC_018723	119697497-119697726	-	NA	NA	NA	NA	NA	NA	NA	NA	NA	NA	NA	NA	NA
Similar	101100941	protein_coding	GCF_000181345.3	NC_018723	119732345-119746870	-	101100941	protein_coding	GCF_000181345.2	NC_018723.2	117786971-117801578	-	Identical	XM_003980862	XP_003980911	119732345-119746611	XM_003980862.3	XP_003980911.1	117786971-117801236
Similar	101100941	protein_coding	GCF_000181345.3	NC_018723	119732345-119746870	-	101100941	protein_coding	GCF_000181345.2	NC_018723.2	117786971-117801578	-	Identical	XM_011282619	XP_011280921	119732346-119746870	XM_011282619.2	XP_011280921.2	117786972-117801495
Similar	101100941	protein_coding	GCF_000181345.3	NC_018723	119732345-119746870	-	101100941	protein_coding	GCF_000181345.2	NC_018723.2	117786971-117801578	-	Previous-variant	XM_011282619	XP_011280921	119732346-119746870	XR_002159052.1	NA	117791473-117801578
Similar	101100941	protein_coding	GCF_000181345.3	NC_018723	119732345-119746870	-	101100941	protein_coding	GCF_000181345.2	NC_018723.2	117786971-117801578	-	Identical	XM_011282623	XP_011280925	119732346-119746870	XM_011282623.2	XP_011280925.2	117786972-117801495
Similar	101101188	protein_coding	GCF_000181345.3	NC_018723	119747011-119759898	+	101101188	protein_coding	GCF_000181345.2	NC_018723.2	117801636-117814536	+	Identical	XM_019833709	XP_019689268	119747011-119750897	XM_019833709.1	XP_019689268.1	117801636-117805523
Similar	101101188	protein_coding	GCF_000181345.3	NC_018723	119747011-119759898	+	101101188	protein_coding	GCF_000181345.2	NC_018723.2	117801636-117814536	+	Identical	XM_019833716	XP_019689275	119747011-119759149	XM_019833716.1	XP_019689275.1	117801636-117813786
Similar	101101188	protein_coding	GCF_000181345.3	NC_018723	119747011-119759898	+	101101188	protein_coding	GCF_000181345.2	NC_018723.2	117801636-117814536	+	Similar, change in UTR only	XM_019833719	XP_019689278	119747011-119759898	XM_019833719.1	XP_019689278.1	117801636-117814536
Similar	101101188	protein_coding	GCF_000181345.3	NC_018723	119747011-119759898	+	101101188	protein_coding	GCF_000181345.2	NC_018723.2	117801636-117814536	+	Identical	XM_019833723	XP_019689282	119747011-119750897	XM_019833723.1	XP_019689282.1	117801636-117805523
Identical	101101440	protein_coding	GCF_000181345.3	NC_018723	119748836-119760702	-	101101440	protein_coding	GCF_000181345.2	NC_018723.2	117803461-117815336	-	Identical	XM_006927669	XP_006927731	119750817-119760702	XM_006927669.3	XP_006927731.1	117805443-117815336
Identical	101101440	protein_coding	GCF_000181345.3	NC_018723	119748836-119760702	-	101101440	protein_coding	GCF_000181345.2	NC_018723.2	117803461-117815336	-	Identical	XM_006927670	XP_006927732	119750817-119760702	XM_006927670.3	XP_006927732.1	117805443-117815336
Identical	101101440	protein_coding	GCF_000181345.3	NC_018723	119748836-119760702	-	101101440	protein_coding	GCF_000181345.2	NC_018723.2	117803461-117815336	-	Identical	XM_019833656	XP_019689215	119748836-119760702	XM_019833656.1	XP_019689215.1	117803461-117815336
Identical	101101440	protein_coding	GCF_000181345.3	NC_018723	119748836-119760702	-	101101440	protein_coding	GCF_000181345.2	NC_018723.2	117803461-117815336	-	Identical	XM_019833665	XP_019689224	119748836-119760702	XM_019833665.1	XP_019689224.1	117803461-117815336
Identical	101101440	protein_coding	GCF_000181345.3	NC_018723	119748836-119760702	-	101101440	protein_coding	GCF_000181345.2	NC_018723.2	117803461-117815336	-	Identical	XM_019833675	XP_019689234	119748836-119760702	XM_019833675.1	XP_019689234.1	117803461-117815336
Changed substantially	109501079	lncRNA	GCF_000181345.3	NC_018723	119760761-119768683	+	109501079	lncRNA	GCF_000181345.2	NC_018723.2	117814974-117823308	+	Previous-other	NA	NA	NA	XR_002159076.1	NA	117814985-117823308
Changed substantially	109501079	lncRNA	GCF_000181345.3	NC_018723	119760761-119768683	+	109501079	lncRNA	GCF_000181345.2	NC_018723.2	117814974-117823308	+	Changed substantially	XR_002743348	NA	119760761-119768683	XR_002159077.1	NA	117814974-117823308
Similar	101080259	protein_coding	GCF_000181345.3	NC_018723	119762775-119788216	-	101080259	protein_coding	GCF_000181345.2	NC_018723.2	117817417-117842748	-	Similar, change in UTR only	XM_003980865	XP_003980914	119762775-119787026	XM_003980865.4	XP_003980914.2	117817417-117841726
Similar	101080259	protein_coding	GCF_000181345.3	NC_018723	119762775-119788216	-	101080259	protein_coding	GCF_000181345.2	NC_018723.2	117817417-117842748	-	Similar, change in UTR only	XM_019833630	XP_019689189	119762775-119788215	XM_019833630.1	XP_019689189.1	117817417-117842748
Similar	101080259	protein_coding	GCF_000181345.3	NC_018723	119762775-119788216	-	101080259	protein_coding	GCF_000181345.2	NC_018723.2	117817417-117842748	-	Variant	XM_023256196	XP_023111964	119762775-119787312	XM_003980865.4	XP_003980914.2	117817417-117841726
Similar	101080259	protein_coding	GCF_000181345.3	NC_018723	119762775-119788216	-	101080259	protein_coding	GCF_000181345.2	NC_018723.2	117817417-117842748	-	Variant	XM_023256204	XP_023111972	119762775-119787321	XM_003980865.4	XP_003980914.2	117817417-117841726
Similar	101080259	protein_coding	GCF_000181345.3	NC_018723	119762775-119788216	-	101080259	protein_coding	GCF_000181345.2	NC_018723.2	117817417-117842748	-	Similar, change in UTR only	XM_023256209	XP_023111977	119762775-119788216	XM_011282645.2	XP_011280947.1	117817417-117840697
Similar	101080259	protein_coding	GCF_000181345.3	NC_018723	119762775-119788216	-	101080259	protein_coding	GCF_000181345.2	NC_018723.2	117817417-117842748	-	Similar, change in UTR only	XM_023256217	XP_023111985	119762775-119788215	XM_011282646.2	XP_011280948.1	117817417-117840695
Current-novel	111560987	lncRNA	GCF_000181345.3	NC_018723	119800808-119906247	+	NA	NA	NA	NA	NA	NA	Current-novel	XR_002743349	NA	119841213-119906247	NA	NA	NA
Current-novel	111560987	lncRNA	GCF_000181345.3	NC_018723	119800808-119906247	+	NA	NA	NA	NA	NA	NA	Current-novel	XR_002743352	NA	119800808-119906247	NA	NA	NA
Similar	109501084	lncRNA	GCF_000181345.3	NC_018723	119929396-119936825	-	109501084	lncRNA	GCF_000181345.2	NC_018723.2	117987506-117994912	-	Similar	XR_002159078	NA	119929396-119936825	XR_002159078.1	NA	117987506-117994912
Changed substantially	101080508	protein_coding	GCF_000181345.3	NC_018723	119947215-119973646	-	101080508	protein_coding	GCF_000181345.2	NC_018723.2	118008565-118030540	-	Previous-variant	XM_023256238	XP_023112006	119947215-119973645	XM_011282649.2	XP_011280951.1	118008566-118027202
Changed substantially	101080508	protein_coding	GCF_000181345.3	NC_018723	119947215-119973646	-	101080508	protein_coding	GCF_000181345.2	NC_018723.2	118008565-118030540	-	Similar, change in CDS	XM_023256238	XP_023112006	119947215-119973645	XM_019833635.1	XP_019689194.1	118008567-118023512
Changed substantially	101080508	protein_coding	GCF_000181345.3	NC_018723	119947215-119973646	-	101080508	protein_coding	GCF_000181345.2	NC_018723.2	118008565-118030540	-	Previous-variant	XM_023256238	XP_023112006	119947215-119973645	XM_019833636.1	XP_019689195.1	118008565-118030540
Changed substantially	101080508	protein_coding	GCF_000181345.3	NC_018723	119947215-119973646	-	101080508	protein_coding	GCF_000181345.2	NC_018723.2	118008565-118030540	-	Previous-variant	XM_023256238	XP_023112006	119947215-119973645	XM_019833650.1	XP_019689209.1	118008566-118025305
Changed substantially	101080508	protein_coding	GCF_000181345.3	NC_018723	119947215-119973646	-	101080508	protein_coding	GCF_000181345.2	NC_018723.2	118008565-118030540	-	Similar, change in CDS	XM_023256240	XP_023112008	119951144-119973646	XM_011282654.2	XP_011280956.1	118009367-118023514
Changed substantially	101080508	protein_coding	GCF_000181345.3	NC_018723	119947215-119973646	-	101080508	protein_coding	GCF_000181345.2	NC_018723.2	118008565-118030540	-	Similar, change in CDS	XM_023256241	XP_023112009	119953603-119973646	XM_019833644.1	XP_019689203.1	118011827-118023516
Identical	101080763	protein_coding	GCF_000181345.3	NC_018723	119999949-120015790	+	101080763	protein_coding	GCF_000181345.2	NC_018723.2	118058352-118074199	+	Identical	XM_003980867	XP_003980916	119999949-120014039	XM_003980867.4	XP_003980916.1	118058352-118072449
Identical	101080763	protein_coding	GCF_000181345.3	NC_018723	119999949-120015790	+	101080763	protein_coding	GCF_000181345.2	NC_018723.2	118058352-118074199	+	Identical	XM_019833753	XP_019689312	119999949-120015790	XM_019833753.1	XP_019689312.1	118058352-118074199
Identical	101080763	protein_coding	GCF_000181345.3	NC_018723	119999949-120015790	+	101080763	protein_coding	GCF_000181345.2	NC_018723.2	118058352-118074199	+	Identical	XM_019833757	XP_019689316	119999949-120014039	XM_019833757.1	XP_019689316.1	118058352-118072449
Identical	101081023	protein_coding	GCF_000181345.3	NC_018723	120017366-120032421	-	101081023	protein_coding	GCF_000181345.2	NC_018723.2	118075772-118090927	-	Identical	XM_003980868	XP_003980917	120017366-120032421	XM_003980868.3	XP_003980917.1	118075772-118090927
Similar	101081275	protein_coding	GCF_000181345.3	NC_018723	120042494-120060731	+	101081275	protein_coding	GCF_000181345.2	NC_018723.2	118101007-118119229	+	Similar, change in UTR only	XM_003980869	XP_003980918	120042994-120060731	XM_003980869.4	XP_003980918.1	118101496-118119229
Similar	101081275	protein_coding	GCF_000181345.3	NC_018723	120042494-120060731	+	101081275	protein_coding	GCF_000181345.2	NC_018723.2	118101007-118119229	+	Similar, change in UTR only	XM_006927673	XP_006927735	120042994-120060731	XM_006927673.3	XP_006927735.1	118101496-118119229
Similar	101081275	protein_coding	GCF_000181345.3	NC_018723	120042494-120060731	+	101081275	protein_coding	GCF_000181345.2	NC_018723.2	118101007-118119229	+	Similar, change in UTR only	XM_006927674	XP_006927736	120042652-120060731	XM_006927674.3	XP_006927736.1	118101154-118119229
Similar	101081275	protein_coding	GCF_000181345.3	NC_018723	120042494-120060731	+	101081275	protein_coding	GCF_000181345.2	NC_018723.2	118101007-118119229	+	Similar, change in UTR only	XM_006927675	XP_006927737	120042494-120060731	XM_006927675.3	XP_006927737.1	118101007-118119229
Similar	101081275	protein_coding	GCF_000181345.3	NC_018723	120042494-120060731	+	101081275	protein_coding	GCF_000181345.2	NC_018723.2	118101007-118119229	+	Similar, change in UTR only	XM_006927676	XP_006927738	120042652-120060731	XM_006927676.3	XP_006927738.1	118101154-118119229
Similar	101081275	protein_coding	GCF_000181345.3	NC_018723	120042494-120060731	+	101081275	protein_coding	GCF_000181345.2	NC_018723.2	118101007-118119229	+	Similar, change in UTR only	XM_006927678	XP_006927740	120042652-120060731	XM_006927678.3	XP_006927740.1	118101154-118119229
Similar	101081275	protein_coding	GCF_000181345.3	NC_018723	120042494-120060731	+	101081275	protein_coding	GCF_000181345.2	NC_018723.2	118101007-118119229	+	Similar, change in UTR only	XM_006927679	XP_006927741	120042507-120060731	XM_006927679.3	XP_006927741.1	118101019-118119229
Similar	101081275	protein_coding	GCF_000181345.3	NC_018723	120042494-120060731	+	101081275	protein_coding	GCF_000181345.2	NC_018723.2	118101007-118119229	+	Identical	XM_006927680	XP_006927742	120047423-120060731	XM_006927680.2	XP_006927742.1	118105917-118119229
Similar	101081275	protein_coding	GCF_000181345.3	NC_018723	120042494-120060731	+	101081275	protein_coding	GCF_000181345.2	NC_018723.2	118101007-118119229	+	Similar, change in UTR only	XM_019833776	XP_019689335	120042652-120060731	XM_019833776.1	XP_019689335.1	118101154-118119229
Similar	109501104	lncRNA	GCF_000181345.3	NC_018723	120065680-120070366	+	109501104	lncRNA	GCF_000181345.2	NC_018723.2	118124226-118128905	+	Similar	XR_002159080	NA	120065680-120070366	XR_002159080.1	NA	118124226-118128905
Similar	101081521	protein_coding	GCF_000181345.3	NC_018723	120070181-120083154	-	101081521	protein_coding	GCF_000181345.2	NC_018723.2	118128720-118141668	-	Similar, change in UTR only	XM_003980870	XP_003980919	120070181-120083154	XM_003980870.4	XP_003980919.1	118128720-118141668
Similar	101081521	protein_coding	GCF_000181345.3	NC_018723	120070181-120083154	-	101081521	protein_coding	GCF_000181345.2	NC_018723.2	118128720-118141668	-	Similar, change in UTR only	XM_006927681	XP_006927743	120070181-120082984	XM_006927681.3	XP_006927743.1	118128720-118141486
Similar	101081521	protein_coding	GCF_000181345.3	NC_018723	120070181-120083154	-	101081521	protein_coding	GCF_000181345.2	NC_018723.2	118128720-118141668	-	Similar, change in UTR only	XM_019833786	XP_019689345	120070181-120082984	XM_019833786.1	XP_019689345.1	118128720-118141486
Changed locus type	109502329	lncRNA	GCF_000181345.3	NC_018723	120083176-120089291	+	109502329	protein_coding	GCF_000181345.2	NC_018723.2	118141412-118145771	+	Changed feature type	XR_002743497	NA	120083208-120089291	XM_019837091.1	XP_019692650.1	118141412-118145771
Changed locus type	109502329	lncRNA	GCF_000181345.3	NC_018723	120083176-120089291	+	109502329	protein_coding	GCF_000181345.2	NC_018723.2	118141412-118145771	+	Changed feature type	XR_002743503	NA	120083176-120089291	XM_019837091.1	XP_019692650.1	118141412-118145771
Similar	101080260	protein_coding	GCF_000181345.3	NC_018723	120146454-120202440	+	101080260	protein_coding	GCF_000181345.2	NC_018723.2	118205569-118262226	+	Similar, change in CDS	XM_023256242	XP_023112010	120146454-120202440	XM_006927721.3	XP_006927783.1	118205569-118262226
Similar	102902373	pseudogene	GCF_000181345.3	NC_018723	120167085-120168675	-	102902373	pseudogene	GCF_000181345.2	NC_018723.2	118225878-118228283	-	NA	NA	NA	NA	NA	NA	NA
Similar	109497366	lncRNA	GCF_000181345.3	NC_018723	12029465-12062024	+	109497366	lncRNA	GCF_000181345.2	NC_018723.2	11998454-12031003	+	Previous-variant	XR_002153514	NA	12029465-12062024	XR_002153513.1	NA	11998454-12031003
Similar	109497366	lncRNA	GCF_000181345.3	NC_018723	12029465-12062024	+	109497366	lncRNA	GCF_000181345.2	NC_018723.2	11998454-12031003	+	Identical	XR_002153514	NA	12029465-12062024	XR_002153514.1	NA	11998454-12031003
Similar	109497366	lncRNA	GCF_000181345.3	NC_018723	12029465-12062024	+	109497366	lncRNA	GCF_000181345.2	NC_018723.2	11998454-12031003	+	Variant	XR_002740616	NA	12029465-12062024	XR_002153514.1	NA	11998454-12031003
Identical	109493175	tRNA	GCF_000181345.3	NC_018723	120325388-120325460	+	109493175	tRNA	GCF_000181345.2	NC_018723.2	118386036-118386108	+	NA	NA	NA	NA	NA	NA	NA
Similar	101081950	protein_coding	GCF_000181345.3	NC_018723	120333808-120347881	-	101081950	protein_coding	GCF_000181345.2	NC_018723.2	118394456-118408528	-	Similar, change in UTR only	XM_003980872	XP_003980921	120333808-120347881	XM_003980872.3	XP_003980921.1	118394456-118408528
Similar	101081950	protein_coding	GCF_000181345.3	NC_018723	120333808-120347881	-	101081950	protein_coding	GCF_000181345.2	NC_018723.2	118394456-118408528	-	Similar, change in UTR only	XM_006927682	XP_006927744	120333808-120347534	XM_006927682.3	XP_006927744.1	118394456-118407490
Identical	109502380	pseudogene	GCF_000181345.3	NC_018723	120487625-120516636	-	109502380	pseudogene	GCF_000181345.2	NC_018723.2	118548873-118577873	-	NA	NA	NA	NA	NA	NA	NA
Similar	101082206	protein_coding	GCF_000181345.3	NC_018723	120594109-120700491	-	101082206	protein_coding	GCF_000181345.2	NC_018723.2	118655803-118761555	-	Similar, change in UTR only	XM_011282701	XP_011281003	120594109-120700480	XM_011282701.2	XP_011281003.1	118655803-118761543
Similar	101082206	protein_coding	GCF_000181345.3	NC_018723	120594109-120700491	-	101082206	protein_coding	GCF_000181345.2	NC_018723.2	118655803-118761555	-	Previous-variant	XM_011282701	XP_011281003	120594109-120700480	XM_019833808.1	XP_019689367.1	118655803-118751331
Similar	101082206	protein_coding	GCF_000181345.3	NC_018723	120594109-120700491	-	101082206	protein_coding	GCF_000181345.2	NC_018723.2	118655803-118761555	-	Similar, change in UTR only	XM_011282703	XP_011281005	120594109-120665169	XM_011282703.2	XP_011281005.1	118655803-118726242
Similar	101082206	protein_coding	GCF_000181345.3	NC_018723	120594109-120700491	-	101082206	protein_coding	GCF_000181345.2	NC_018723.2	118655803-118761555	-	Identical	XM_011282706	XP_011281008	120594109-120631337	XM_011282706.2	XP_011281008.1	118655803-118692429
Similar	101082206	protein_coding	GCF_000181345.3	NC_018723	120594109-120700491	-	101082206	protein_coding	GCF_000181345.2	NC_018723.2	118655803-118761555	-	Similar, change in UTR only	XM_011282709	XP_011281011	120594109-120700483	XM_011282709.2	XP_011281011.1	118655803-118761546
Similar	101082206	protein_coding	GCF_000181345.3	NC_018723	120594109-120700491	-	101082206	protein_coding	GCF_000181345.2	NC_018723.2	118655803-118761555	-	Identical	XM_011282711	XP_011281013	120597299-120700491	XM_011282711.2	XP_011281013.1	118658993-118761555
Similar	101082206	protein_coding	GCF_000181345.3	NC_018723	120594109-120700491	-	101082206	protein_coding	GCF_000181345.2	NC_018723.2	118655803-118761555	-	Similar, change in UTR only	XM_019833811	XP_019689370	120594109-120690385	XM_019833811.1	XP_019689370.1	118655803-118751455
Similar	101082206	protein_coding	GCF_000181345.3	NC_018723	120594109-120700491	-	101082206	protein_coding	GCF_000181345.2	NC_018723.2	118655803-118761555	-	Similar, change in UTR only	XM_019833813	XP_019689372	120594109-120700481	XM_019833813.1	XP_019689372.1	118655803-118761544
Similar	101082206	protein_coding	GCF_000181345.3	NC_018723	120594109-120700491	-	101082206	protein_coding	GCF_000181345.2	NC_018723.2	118655803-118761555	-	Identical	XM_019833819	XP_019689378	120594109-120624915	XM_019833819.1	XP_019689378.1	118655803-118686033
Current-novel	111561271	lncRNA	GCF_000181345.3	NC_018723	120613429-120725041	+	NA	NA	NA	NA	NA	NA	Current-novel	XR_002743603	NA	120613429-120725041	NA	NA	NA
Current-novel	111557015	snoRNA	GCF_000181345.3	NC_018723	120629542-120629666	-	NA	NA	NA	NA	NA	NA	Current-novel	XR_002736749	NA	120629542-120629666	NA	NA	NA
Changed locus type	109497357	lncRNA	GCF_000181345.3	NC_018723	12066729-12069998	+	109497357	protein_coding	GCF_000181345.2	NC_018723.2	12035704-12043298	+	Previous-other	NA	NA	NA	XM_019825172.1	XP_019680731.1	12035704-12043298
Changed locus type	109497357	lncRNA	GCF_000181345.3	NC_018723	12066729-12069998	+	109497357	protein_coding	GCF_000181345.2	NC_018723.2	12035704-12043298	+	Previous-other	NA	NA	NA	XM_019825177.1	XP_019680736.1	12035704-12043298
Changed locus type	109497357	lncRNA	GCF_000181345.3	NC_018723	12066729-12069998	+	109497357	protein_coding	GCF_000181345.2	NC_018723.2	12035704-12043298	+	Previous-other	NA	NA	NA	XM_019825182.1	XP_019680741.1	12035704-12043298
Changed locus type	109497357	lncRNA	GCF_000181345.3	NC_018723	12066729-12069998	+	109497357	protein_coding	GCF_000181345.2	NC_018723.2	12035704-12043298	+	Previous-other	NA	NA	NA	XM_019825186.1	XP_019680745.1	12035704-12043298
Changed locus type	109497357	lncRNA	GCF_000181345.3	NC_018723	12066729-12069998	+	109497357	protein_coding	GCF_000181345.2	NC_018723.2	12035704-12043298	+	Previous-other	NA	NA	NA	XM_019825194.1	XP_019680753.1	12035704-12043298
Changed locus type	109497357	lncRNA	GCF_000181345.3	NC_018723	12066729-12069998	+	109497357	protein_coding	GCF_000181345.2	NC_018723.2	12035704-12043298	+	Previous-other	NA	NA	NA	XM_019825200.1	XP_019680759.1	12035704-12043298
Changed locus type	109497357	lncRNA	GCF_000181345.3	NC_018723	12066729-12069998	+	109497357	protein_coding	GCF_000181345.2	NC_018723.2	12035704-12043298	+	Previous-other	NA	NA	NA	XM_019825207.1	XP_019680766.1	12035704-12043298
Changed locus type	109497357	lncRNA	GCF_000181345.3	NC_018723	12066729-12069998	+	109497357	protein_coding	GCF_000181345.2	NC_018723.2	12035704-12043298	+	Previous-other	NA	NA	NA	XM_019825210.1	XP_019680769.1	12035704-12043298
Changed locus type	109497357	lncRNA	GCF_000181345.3	NC_018723	12066729-12069998	+	109497357	protein_coding	GCF_000181345.2	NC_018723.2	12035704-12043298	+	Changed feature type	XR_002740617	NA	12066729-12069057	XR_002153508.1	NA	12035704-12038032
Changed locus type	109497357	lncRNA	GCF_000181345.3	NC_018723	12066729-12069998	+	109497357	protein_coding	GCF_000181345.2	NC_018723.2	12035704-12043298	+	Changed feature type	XR_002740618	NA	12066729-12069998	XR_002153506.1	NA	12035704-12038973
Identical	109501130	lncRNA	GCF_000181345.3	NC_018723	120735752-120742991	-	109501130	lncRNA	GCF_000181345.2	NC_018723.2	118796818-118804059	-	Identical	XR_002159090	NA	120735752-120742991	XR_002159090.1	NA	118796818-118804059
Similar	101082039	protein_coding	GCF_000181345.3	NC_018723	120765837-121193431	+	101082039	protein_coding	GCF_000181345.2	NC_018723.2	118826640-119258635	+	Similar, change in UTR only	XM_011282717	XP_011281019	120765837-121193431	XM_011282717.2	XP_011281019.1	118826640-119258635
Similar	101082039	protein_coding	GCF_000181345.3	NC_018723	120765837-121193431	+	101082039	protein_coding	GCF_000181345.2	NC_018723.2	118826640-119258635	+	Similar, change in UTR only	XM_011282723	XP_011281025	120765844-121193431	XM_011282723.2	XP_011281025.1	118826640-119258635
Similar	101082039	protein_coding	GCF_000181345.3	NC_018723	120765837-121193431	+	101082039	protein_coding	GCF_000181345.2	NC_018723.2	118826640-119258635	+	Similar, change in UTR only	XM_019833787	XP_019689346	120765843-121193431	XM_019833787.1	XP_019689346.1	118826640-119258635
Similar	101082039	protein_coding	GCF_000181345.3	NC_018723	120765837-121193431	+	101082039	protein_coding	GCF_000181345.2	NC_018723.2	118826640-119258635	+	Similar, change in UTR only	XM_019833796	XP_019689355	120765842-121193431	XM_019833796.1	XP_019689355.1	118826640-119258635
Similar	101082039	protein_coding	GCF_000181345.3	NC_018723	120765837-121193431	+	101082039	protein_coding	GCF_000181345.2	NC_018723.2	118826640-119258635	+	Similar, change in UTR only	XM_019833798	XP_019689357	120765844-121179102	XM_019833798.1	XP_019689357.1	118826640-119238508
Similar	101082039	protein_coding	GCF_000181345.3	NC_018723	120765837-121193431	+	101082039	protein_coding	GCF_000181345.2	NC_018723.2	118826640-119258635	+	Previous-variant	XM_019833799	XP_019689358	120765844-121179004	XM_019833793.1	XP_019689352.1	118826640-119244208
Similar	101082039	protein_coding	GCF_000181345.3	NC_018723	120765837-121193431	+	101082039	protein_coding	GCF_000181345.2	NC_018723.2	118826640-119258635	+	Similar, change in UTR only	XM_019833799	XP_019689358	120765844-121179004	XM_019833799.1	XP_019689358.1	118826640-119240407
Similar	101082039	protein_coding	GCF_000181345.3	NC_018723	120765837-121193431	+	101082039	protein_coding	GCF_000181345.2	NC_018723.2	118826640-119258635	+	Similar, change in UTR only	XM_019833803	XP_019689362	120765841-121179102	XM_019833803.1	XP_019689362.1	118826640-119238505
Similar	109501125	lncRNA	GCF_000181345.3	NC_018723	121043343-121074138	-	109501125	lncRNA	GCF_000181345.2	NC_018723.2	119103937-119135792	-	Similar	XR_002159086	NA	121043343-121074138	XR_002159086.1	NA	119103937-119135792
Current-novel	111556970	snRNA	GCF_000181345.3	NC_018723	121131653-121131757	-	NA	NA	NA	NA	NA	NA	Current-novel	XR_002736679	NA	121131653-121131757	NA	NA	NA
Changed substantially	102901209	lncRNA	GCF_000181345.3	NC_018723	121148557-121152160	-	102901209	lncRNA	GCF_000181345.2	NC_018723.2	119213763-119217366	-	Changed substantially	XR_439517	NA	121148557-121152160	XR_439517.2	NA	119213763-119217366
Similar	101080939	protein_coding	GCF_000181345.3	NC_018723	121243141-121361386	-	101080939	protein_coding	GCF_000181345.2	NC_018723.2	119308000-119425762	-	Identical	NM_001305031.1	NP_001291960.1	121247112-121356808	NM_001305031.1	NP_001291960.1	119311971-119421631
Similar	101080939	protein_coding	GCF_000181345.3	NC_018723	121243141-121361386	-	101080939	protein_coding	GCF_000181345.2	NC_018723.2	119308000-119425762	-	Similar, change in UTR only	XM_003980936	XP_003980985	121243141-121359424	XM_003980936.4	XP_003980985.1	119308000-119424515
Similar	101080939	protein_coding	GCF_000181345.3	NC_018723	121243141-121361386	-	101080939	protein_coding	GCF_000181345.2	NC_018723.2	119308000-119425762	-	Similar, change in UTR only	XM_006927722	XP_006927784	121243141-121359425	XM_006927722.3	XP_006927784.1	119308000-119424516
Similar	101080939	protein_coding	GCF_000181345.3	NC_018723	121243141-121361386	-	101080939	protein_coding	GCF_000181345.2	NC_018723.2	119308000-119425762	-	Identical	XM_006927723	XP_006927785	121243141-121360613	XM_006927723.2	XP_006927785.1	119308000-119424989
Similar	101080939	protein_coding	GCF_000181345.3	NC_018723	121243141-121361386	-	101080939	protein_coding	GCF_000181345.2	NC_018723.2	119308000-119425762	-	Similar, change in UTR only	XM_011282735	XP_011281037	121243141-121358665	XM_011282735.2	XP_011281037.1	119308000-119423488
Similar	101080939	protein_coding	GCF_000181345.3	NC_018723	121243141-121361386	-	101080939	protein_coding	GCF_000181345.2	NC_018723.2	119308000-119425762	-	Similar, change in UTR only	XM_019831649	XP_019687208	121243141-121358452	XM_019831649.1	XP_019687208.1	119308000-119423274
Similar	101080939	protein_coding	GCF_000181345.3	NC_018723	121243141-121361386	-	101080939	protein_coding	GCF_000181345.2	NC_018723.2	119308000-119425762	-	Identical	XM_019831899	XP_019687458	121243141-121358023	XM_019831899.1	XP_019687458.1	119308000-119422846
Similar	101080939	protein_coding	GCF_000181345.3	NC_018723	121243141-121361386	-	101080939	protein_coding	GCF_000181345.2	NC_018723.2	119308000-119425762	-	Identical	XM_019832312	XP_019687871	121243141-121361386	XM_019832312.1	XP_019687871.1	119308000-119425762
Similar	101080939	protein_coding	GCF_000181345.3	NC_018723	121243141-121361386	-	101080939	protein_coding	GCF_000181345.2	NC_018723.2	119308000-119425762	-	Variant	XM_023254090	XP_023109858	121243141-121360245	XM_006927722.3	XP_006927784.1	119308000-119424516
Current-novel	111556769	snRNA	GCF_000181345.3	NC_018723	121676406-121676513	-	NA	NA	NA	NA	NA	NA	Current-novel	XR_002736502	NA	121676406-121676513	NA	NA	NA
Similar	101082617	protein_coding	GCF_000181345.3	NC_018723	12168486-12215067	+	101082617	protein_coding	GCF_000181345.2	NC_018723.2	12137982-12184755	+	Previous-variant	XM_019825242	XP_019680801	12168486-12215067	XM_019825236.1	XP_019680795.1	12149702-12184755
Similar	101082617	protein_coding	GCF_000181345.3	NC_018723	12168486-12215067	+	101082617	protein_coding	GCF_000181345.2	NC_018723.2	12137982-12184755	+	Similar, change in CDS	XM_019825242	XP_019680801	12168486-12215067	XM_019825242.1	XP_019680801.1	12137982-12184755
Similar	101082617	protein_coding	GCF_000181345.3	NC_018723	12168486-12215067	+	101082617	protein_coding	GCF_000181345.2	NC_018723.2	12137982-12184755	+	Previous-variant	XM_019825242	XP_019680801	12168486-12215067	XM_019825246.1	XP_019680805.1	12159222-12184755
Current-novel	111556916	snRNA	GCF_000181345.3	NC_018723	121705697-121705799	-	NA	NA	NA	NA	NA	NA	Current-novel	XR_002736621	NA	121705697-121705799	NA	NA	NA
Similar	109497379	lncRNA	GCF_000181345.3	NC_018723	12171257-12175665	-	109497379	lncRNA	GCF_000181345.2	NC_018723.2	12140320-12144435	-	Similar	XR_002153529	NA	12171257-12175665	XR_002153529.1	NA	12140320-12144429
Similar	109497379	lncRNA	GCF_000181345.3	NC_018723	12171257-12175665	-	109497379	lncRNA	GCF_000181345.2	NC_018723.2	12140320-12144435	-	Similar	XR_002153533	NA	12171257-12175665	XR_002153533.1	NA	12140320-12144435
Similar	109492825	lncRNA	GCF_000181345.3	NC_018723	122008490-122014159	+	109492825	lncRNA	GCF_000181345.2	NC_018723.2	120070995-120076654	+	Similar	XR_002146800	NA	122008490-122014159	XR_002146800.1	NA	120070995-120076654
Similar	101081359	protein_coding	GCF_000181345.3	NC_018723	122033837-122047103	-	101081359	protein_coding	GCF_000181345.2	NC_018723.2	120096280-120109548	-	Identical	XM_003980938	XP_003980987	122033837-122047103	XM_003980938.4	XP_003980987.1	120096280-120109548
Similar	101081359	protein_coding	GCF_000181345.3	NC_018723	122033837-122047103	-	101081359	protein_coding	GCF_000181345.2	NC_018723.2	120096280-120109548	-	Similar, change in UTR only	XM_019833839	XP_019689398	122033846-122046884	XM_019833839.1	XP_019689398.1	120096289-120109332
Similar	101081783	protein_coding	GCF_000181345.3	NC_018723	122080651-122340213	+	101081783	protein_coding	GCF_000181345.2	NC_018723.2	120142077-120402608	+	Similar, change in UTR only	XM_003980940	XP_003980989	122080651-122340213	XM_003980940.4	XP_003980989.1	120142079-120402608
Similar	101081783	protein_coding	GCF_000181345.3	NC_018723	122080651-122340213	+	101081783	protein_coding	GCF_000181345.2	NC_018723.2	120142077-120402608	+	Previous-variant	XM_003980940	XP_003980989	122080651-122340213	XM_019833841.1	XP_019689400.1	120142077-120402608
Similar	109501171	lncRNA	GCF_000181345.3	NC_018723	122122180-122142131	-	109501171	lncRNA	GCF_000181345.2	NC_018723.2	120183673-120203717	-	Similar	XR_002743626	NA	122122180-122142131	XR_002159130.1	NA	120183673-120203717
Similar	109497405	lncRNA	GCF_000181345.3	NC_018723	12225275-12231663	-	109497405	lncRNA	GCF_000181345.2	NC_018723.2	12194969-12201355	-	Similar	XR_002153589	NA	12225275-12231663	XR_002153589.1	NA	12194969-12201355
Similar	101081186	protein_coding	GCF_000181345.3	NC_018723	12244348-12482862	-	101081186	protein_coding	GCF_000181345.2	NC_018723.2	12214039-12397725	-	Identical	XM_003980317	XP_003980366	12245751-12427855	XM_003980317.3	XP_003980366.1	12215441-12397724
Similar	101081186	protein_coding	GCF_000181345.3	NC_018723	12244348-12482862	-	101081186	protein_coding	GCF_000181345.2	NC_018723.2	12214039-12397725	-	Identical	XM_003980318	XP_003980367	12245751-12427855	XM_003980318.3	XP_003980367.1	12215441-12397724
Similar	101081186	protein_coding	GCF_000181345.3	NC_018723	12244348-12482862	-	101081186	protein_coding	GCF_000181345.2	NC_018723.2	12214039-12397725	-	Identical	XM_006927222	XP_006927284	12244348-12427856	XM_006927222.3	XP_006927284.1	12214039-12397725
Similar	101081186	protein_coding	GCF_000181345.3	NC_018723	12244348-12482862	-	101081186	protein_coding	GCF_000181345.2	NC_018723.2	12214039-12397725	-	Identical	XM_019825255	XP_019680814	12248268-12427856	XM_019825255.1	XP_019680814.1	12217958-12397725
Similar	101081186	protein_coding	GCF_000181345.3	NC_018723	12244348-12482862	-	101081186	protein_coding	GCF_000181345.2	NC_018723.2	12214039-12397725	-	Identical	XM_019825258	XP_019680817	12248269-12427855	XM_019825258.1	XP_019680817.1	12217959-12397724
Similar	101081186	protein_coding	GCF_000181345.3	NC_018723	12244348-12482862	-	101081186	protein_coding	GCF_000181345.2	NC_018723.2	12214039-12397725	-	Variant	XM_023250634	XP_023106402	12248269-12482744	XM_019825255.1	XP_019680814.1	12217958-12397725
Similar	101081186	protein_coding	GCF_000181345.3	NC_018723	12244348-12482862	-	101081186	protein_coding	GCF_000181345.2	NC_018723.2	12214039-12397725	-	Variant	XM_023250643	XP_023106411	12248269-12325885	XM_019825255.1	XP_019680814.1	12217958-12397725
Similar	101081186	protein_coding	GCF_000181345.3	NC_018723	12244348-12482862	-	101081186	protein_coding	GCF_000181345.2	NC_018723.2	12214039-12397725	-	Variant	XM_023250644	XP_023106412	12245846-12482862	XM_003980317.3	XP_003980366.1	12215441-12397724
Identical	101082290	pseudogene	GCF_000181345.3	NC_018723	122746665-122747875	-	101082290	pseudogene	GCF_000181345.2	NC_018723.2	120803615-120804825	-	NA	NA	NA	NA	NA	NA	NA
Similar	101093913	protein_coding	GCF_000181345.3	NC_018723	123327615-123516242	-	101093913	protein_coding	GCF_000181345.2	NC_018723.2	121382765-121567720	-	Variant	XM_023256286	XP_023112054	123451684-123516242	XM_006927727.3	XP_006927789.1	121507477-121567592
Similar	101093913	protein_coding	GCF_000181345.3	NC_018723	123327615-123516242	-	101093913	protein_coding	GCF_000181345.2	NC_018723.2	121382765-121567720	-	Similar, change in UTR only	XM_023256292	XP_023112060	123451684-123516203	XM_006927726.3	XP_006927788.1	121507477-121567590
Similar	101093913	protein_coding	GCF_000181345.3	NC_018723	123327615-123516242	-	101093913	protein_coding	GCF_000181345.2	NC_018723.2	121382765-121567720	-	Similar, change in UTR only	XM_023256294	XP_023112062	123451684-123516203	XM_006927727.3	XP_006927789.1	121507477-121567592
Similar	101093913	protein_coding	GCF_000181345.3	NC_018723	123327615-123516242	-	101093913	protein_coding	GCF_000181345.2	NC_018723.2	121382765-121567720	-	Similar	XR_002743631	NA	123327615-123516242	XR_002159168.1	NA	121382765-121567720
Identical	101082544	protein_coding	GCF_000181345.3	NC_018723	123540504-123555157	-	101082544	protein_coding	GCF_000181345.2	NC_018723.2	121596584-121611237	-	Identical	XM_003980942	XP_003980991	123540504-123555157	XM_003980942.2	XP_003980991.1	121596584-121611237
Changed substantially	101094154	pseudogene	GCF_000181345.3	NC_018723	123592022-123593481	+	101094154	pseudogene	GCF_000181345.2	NC_018723.2	121613470-121649498	+	NA	NA	NA	NA	NA	NA	NA
Similar	101082800	protein_coding	GCF_000181345.3	NC_018723	123604130-123737200	+	101082800	protein_coding	GCF_000181345.2	NC_018723.2	121660109-121791848	+	Similar, change in UTR only	XM_003980943	XP_003980992	123604163-123737200	XM_003980943.4	XP_003980992.1	121660140-121791848
Similar	101082800	protein_coding	GCF_000181345.3	NC_018723	123604130-123737200	+	101082800	protein_coding	GCF_000181345.2	NC_018723.2	121660109-121791848	+	Similar, change in UTR only	XM_019833842	XP_019689401	123604163-123737200	XM_019833842.1	XP_019689401.1	121660140-121791848
Similar	101082800	protein_coding	GCF_000181345.3	NC_018723	123604130-123737200	+	101082800	protein_coding	GCF_000181345.2	NC_018723.2	121660109-121791848	+	Previous-variant	XM_019833842	XP_019689401	123604163-123737200	XM_019833845.1	XP_019689404.1	121660140-121776129
Similar	101082800	protein_coding	GCF_000181345.3	NC_018723	123604130-123737200	+	101082800	protein_coding	GCF_000181345.2	NC_018723.2	121660109-121791848	+	Similar, change in UTR only	XM_019833843	XP_019689402	123604130-123737200	XM_019833843.1	XP_019689402.1	121660109-121791848
Similar	101082800	protein_coding	GCF_000181345.3	NC_018723	123604130-123737200	+	101082800	protein_coding	GCF_000181345.2	NC_018723.2	121660109-121791848	+	Similar, change in UTR only	XM_019833850	XP_019689409	123604165-123737200	XM_019833850.1	XP_019689409.1	121660142-121791848
Similar	101082800	protein_coding	GCF_000181345.3	NC_018723	123604130-123737200	+	101082800	protein_coding	GCF_000181345.2	NC_018723.2	121660109-121791848	+	Similar, change in UTR only	XM_019833855	XP_019689414	123604166-123737200	XM_019833855.1	XP_019689414.1	121660143-121791848
Similar	101094396	protein_coding	GCF_000181345.3	NC_018723	123741348-123761373	-	101094396	protein_coding	GCF_000181345.2	NC_018723.2	121795637-121823782	-	Similar, change in UTR only	XM_003980987	XP_003981036	123741348-123761370	XM_003980987.3	XP_003981036.1	121795637-121823782
Similar	101094396	protein_coding	GCF_000181345.3	NC_018723	123741348-123761373	-	101094396	protein_coding	GCF_000181345.2	NC_018723.2	121795637-121823782	-	Similar, change in UTR only	XM_019833864	XP_019689423	123741348-123761373	XM_019833864.1	XP_019689423.1	121795637-121823782
Similar	101083060	protein_coding	GCF_000181345.3	NC_018723	123770839-123854211	-	101083060	protein_coding	GCF_000181345.2	NC_018723.2	121833235-121912183	-	Similar, change in CDS	XM_023256338	XP_023112106	123770839-123854211	XM_011282766.2	XP_011281068.1	121833235-121912183
Identical	109493188	tRNA	GCF_000181345.3	NC_018723	123792292-123792364	-	109493188	tRNA	GCF_000181345.2	NC_018723.2	121853148-121853220	-	NA	NA	NA	NA	NA	NA	NA
Similar	109501256	lncRNA	GCF_000181345.3	NC_018723	123815574-123829869	+	109501256	lncRNA	GCF_000181345.2	NC_018723.2	121874260-121889186	+	Similar	XR_002159189	NA	123815574-123829869	XR_002159189.1	NA	121874260-121889186
Similar	101094647	protein_coding	GCF_000181345.3	NC_018723	123868964-123942575	+	101094647	protein_coding	GCF_000181345.2	NC_018723.2	121938808-121998723	+	Similar, change in CDS	XM_023256343	XP_023112111	123868965-123942575	XM_019833874.1	XP_019689433.1	121938808-121998723
Similar	101094647	protein_coding	GCF_000181345.3	NC_018723	123868964-123942575	+	101094647	protein_coding	GCF_000181345.2	NC_018723.2	121938808-121998723	+	Similar, change in CDS	XM_023256351	XP_023112119	123868965-123942575	XM_019833880.1	XP_019689439.1	121938808-121998723
Similar	101094647	protein_coding	GCF_000181345.3	NC_018723	123868964-123942575	+	101094647	protein_coding	GCF_000181345.2	NC_018723.2	121938808-121998723	+	Similar, change in CDS	XM_023256355	XP_023112123	123868965-123942575	XM_019833881.1	XP_019689440.1	121938808-121998723
Similar	101094647	protein_coding	GCF_000181345.3	NC_018723	123868964-123942575	+	101094647	protein_coding	GCF_000181345.2	NC_018723.2	121938808-121998723	+	Similar, change in CDS	XM_023256363	XP_023112131	123868964-123942575	XM_019833885.1	XP_019689444.1	121938808-121998723
Identical	101083318	protein_coding	GCF_000181345.3	NC_018723	123991903-123994649	+	101083318	protein_coding	GCF_000181345.2	NC_018723.2	122048218-122050965	+	Identical	XM_003980945	XP_003980994	123991903-123994649	XM_003980945.3	XP_003980994.1	122048218-122050965
Current-novel	111560866	lncRNA	GCF_000181345.3	NC_018723	124052747-124060024	+	NA	NA	NA	NA	NA	NA	Current-novel	XR_002743054	NA	124052747-124060024	NA	NA	NA
Current-novel	111556771	snRNA	GCF_000181345.3	NC_018723	124065680-124065783	+	NA	NA	NA	NA	NA	NA	Current-novel	XR_002736503	NA	124065680-124065783	NA	NA	NA
Similar	101083567	protein_coding	GCF_000181345.3	NC_018723	124087028-124147984	+	101083567	protein_coding	GCF_000181345.2	NC_018723.2	122142398-122203319	+	Change in exception	XM_004001503	XP_004001552	124087028-124147984	XM_004001503.4	XP_004001552.2	122142398-122203319
Similar	101083567	protein_coding	GCF_000181345.3	NC_018723	124087028-124147984	+	101083567	protein_coding	GCF_000181345.2	NC_018723.2	122142398-122203319	+	Previous-variant	XM_004001503	XP_004001552	124087028-124147984	XM_011282778.2	XP_011281080.1	122142398-122203319
Similar	101083567	protein_coding	GCF_000181345.3	NC_018723	124087028-124147984	+	101083567	protein_coding	GCF_000181345.2	NC_018723.2	122142398-122203319	+	Previous-variant	XM_004001503	XP_004001552	124087028-124147984	XM_011282783.2	XP_011281085.1	122142398-122203319
Similar	101083567	protein_coding	GCF_000181345.3	NC_018723	124087028-124147984	+	101083567	protein_coding	GCF_000181345.2	NC_018723.2	122142398-122203319	+	Previous-variant	XM_004001503	XP_004001552	124087028-124147984	XM_019833886.1	XP_019689445.1	122142398-122203319
Similar	101083567	protein_coding	GCF_000181345.3	NC_018723	124087028-124147984	+	101083567	protein_coding	GCF_000181345.2	NC_018723.2	122142398-122203319	+	Previous-variant	XM_004001503	XP_004001552	124087028-124147984	XM_019833891.1	XP_019689450.1	122142398-122203319
Similar	101083567	protein_coding	GCF_000181345.3	NC_018723	124087028-124147984	+	101083567	protein_coding	GCF_000181345.2	NC_018723.2	122142398-122203319	+	Previous-variant	XM_004001503	XP_004001552	124087028-124147984	XR_002159237.1	NA	122142398-122202362
Identical	101083825	protein_coding	GCF_000181345.3	NC_018723	124149337-124152532	-	101083825	protein_coding	GCF_000181345.2	NC_018723.2	122204675-122207870	-	Identical	XM_003980946	XP_003980995	124149337-124152532	XM_003980946.2	XP_003980995.1	122204675-122207870
Similar	101084083	protein_coding	GCF_000181345.3	NC_018723	124249951-124758234	-	101084083	protein_coding	GCF_000181345.2	NC_018723.2	122304322-122815188	-	Identical	XM_011282787	XP_011281089	124249951-124708302	XM_011282787.2	XP_011281089.2	122304322-122765383
Similar	101084083	protein_coding	GCF_000181345.3	NC_018723	124249951-124758234	-	101084083	protein_coding	GCF_000181345.2	NC_018723.2	122304322-122815188	-	Similar, change in UTR only	XM_011282789	XP_011281091	124249951-124520444	XM_011282789.2	XP_011281091.1	122304322-122576847
Similar	101084083	protein_coding	GCF_000181345.3	NC_018723	124249951-124758234	-	101084083	protein_coding	GCF_000181345.2	NC_018723.2	122304322-122815188	-	Similar, change in UTR only	XM_011282798	XP_011281100	124249951-124519862	XM_011282798.2	XP_011281100.1	122304322-122576331
Similar	101084083	protein_coding	GCF_000181345.3	NC_018723	124249951-124758234	-	101084083	protein_coding	GCF_000181345.2	NC_018723.2	122304322-122815188	-	Similar, change in UTR only	XM_019833906	XP_019689465	124249951-124672338	XM_019833906.1	XP_019689465.1	122304322-122729178
Similar	101084083	protein_coding	GCF_000181345.3	NC_018723	124249951-124758234	-	101084083	protein_coding	GCF_000181345.2	NC_018723.2	122304322-122815188	-	Identical	XM_019833907	XP_019689466	124249951-124758234	XM_019833907.1	XP_019689466.1	122304322-122815188
Similar	101084083	protein_coding	GCF_000181345.3	NC_018723	124249951-124758234	-	101084083	protein_coding	GCF_000181345.2	NC_018723.2	122304322-122815188	-	Identical	XM_019833919	XP_019689478	124249951-124708186	XM_019833919.1	XP_019689478.1	122304322-122765267
Similar	101084083	protein_coding	GCF_000181345.3	NC_018723	124249951-124758234	-	101084083	protein_coding	GCF_000181345.2	NC_018723.2	122304322-122815188	-	Similar, change in UTR only	XM_019833921	XP_019689480	124249951-124672336	XM_019833921.1	XP_019689480.1	122304322-122729176
Similar	101084083	protein_coding	GCF_000181345.3	NC_018723	124249951-124758234	-	101084083	protein_coding	GCF_000181345.2	NC_018723.2	122304322-122815188	-	Identical	XM_019833922	XP_019689481	124249951-124562921	XM_019833922.1	XP_019689481.1	122304322-122619312
Similar	101084083	protein_coding	GCF_000181345.3	NC_018723	124249951-124758234	-	101084083	protein_coding	GCF_000181345.2	NC_018723.2	122304322-122815188	-	Identical	XM_019833925	XP_019689484	124249951-124562921	XM_019833925.1	XP_019689484.1	122304322-122619312
Similar	101084083	protein_coding	GCF_000181345.3	NC_018723	124249951-124758234	-	101084083	protein_coding	GCF_000181345.2	NC_018723.2	122304322-122815188	-	Similar, change in UTR only	XM_019833935	XP_019689494	124249951-124498340	XM_019833935.1	XP_019689494.1	122304322-122554783
Similar	101084083	protein_coding	GCF_000181345.3	NC_018723	124249951-124758234	-	101084083	protein_coding	GCF_000181345.2	NC_018723.2	122304322-122815188	-	Variant	XM_023256407	XP_023112175	124249951-124562033	XM_019833906.1	XP_019689465.1	122304322-122729178
Similar	101084083	protein_coding	GCF_000181345.3	NC_018723	124249951-124758234	-	101084083	protein_coding	GCF_000181345.2	NC_018723.2	122304322-122815188	-	Variant	XM_023256414	XP_023112182	124249951-124520448	XM_011282789.2	XP_011281091.1	122304322-122576847
Similar	101082540	protein_coding	GCF_000181345.3	NC_018723	1244643-1277113	-	101082540	protein_coding	GCF_000181345.2	NC_018723.2	1180943-1214397	-	Similar, change in UTR only	XM_003980250	XP_003980299	1244643-1249520	XM_003980250.4	XP_003980299.1	1180943-1185907
Similar	101082540	protein_coding	GCF_000181345.3	NC_018723	1244643-1277113	-	101082540	protein_coding	GCF_000181345.2	NC_018723.2	1180943-1214397	-	Similar, change in UTR only	XM_019815796	XP_019671355	1244643-1277113	XM_019815796.1	XP_019671355.1	1180943-1214397
Similar	101082540	protein_coding	GCF_000181345.3	NC_018723	1244643-1277113	-	101082540	protein_coding	GCF_000181345.2	NC_018723.2	1180943-1214397	-	Variant	XM_023248847	XP_023104615	1244643-1250338	XM_003980250.4	XP_003980299.1	1180943-1185907
Similar	102902024	lncRNA	GCF_000181345.3	NC_018723	124562964-124590229	+	102902024	lncRNA	GCF_000181345.2	NC_018723.2	122619355-122646611	+	Similar	XR_002159293	NA	124563002-124590229	XR_002159293.1	NA	122619402-122646611
Similar	102902024	lncRNA	GCF_000181345.3	NC_018723	124562964-124590229	+	102902024	lncRNA	GCF_000181345.2	NC_018723.2	122619355-122646611	+	Variant	XR_002743674	NA	124563022-124590229	XR_002159293.1	NA	122619402-122646611
Similar	102902024	lncRNA	GCF_000181345.3	NC_018723	124562964-124590229	+	102902024	lncRNA	GCF_000181345.2	NC_018723.2	122619355-122646611	+	Similar	XR_439518	NA	124562964-124590229	XR_439518.3	NA	122619355-122646604
Similar	109501324	lncRNA	GCF_000181345.3	NC_018723	124622039-124625364	+	109501324	lncRNA	GCF_000181345.2	NC_018723.2	122678423-122681745	+	Similar	XR_002159294	NA	124622039-124625364	XR_002159294.1	NA	122678423-122681745
Similar	109497406	lncRNA	GCF_000181345.3	NC_018723	12479802-12481581	-	109497406	lncRNA	GCF_000181345.2	NC_018723.2	12446865-12449205	-	Similar	XR_002153590	NA	12479802-12481581	XR_002153590.1	NA	12446865-12449205
Current-novel	111559553	lncRNA	GCF_000181345.3	NC_018723	12480514-12482738	+	NA	NA	NA	NA	NA	NA	Current-novel	XR_002740635	NA	12480514-12482738	NA	NA	NA
Current-novel	111559553	lncRNA	GCF_000181345.3	NC_018723	12480514-12482738	+	NA	NA	NA	NA	NA	NA	Current-novel	XR_002740636	NA	12480524-12482738	NA	NA	NA
Similar	101084680	protein_coding	GCF_000181345.3	NC_018723	124815805-124950049	+	101084680	protein_coding	GCF_000181345.2	NC_018723.2	122872479-123018672	+	Similar, change in UTR only	XM_006927743	XP_006927805	124815805-124950049	XM_006927743.3	XP_006927805.2	122872479-123006795
Similar	101084680	protein_coding	GCF_000181345.3	NC_018723	124815805-124950049	+	101084680	protein_coding	GCF_000181345.2	NC_018723.2	122872479-123018672	+	Previous-variant	XM_006927743	XP_006927805	124815805-124950049	XM_019833961.1	XP_019689520.1	122872479-123018672
Similar	554341	protein_coding	GCF_000181345.3	NC_018723	124955719-125066980	-	554341	protein_coding	GCF_000181345.2	NC_018723.2	123012463-123121402	-	Similar, change in CDS	XM_023256425	XP_023112193	124955719-125016354	XM_019833954.1	XP_019689513.1	123012463-123121402
Similar	554341	protein_coding	GCF_000181345.3	NC_018723	124955719-125066980	-	554341	protein_coding	GCF_000181345.2	NC_018723.2	123012463-123121402	-	Similar, change in CDS	XM_023256432	XP_023112200	124955719-125066980	XM_019833954.1	XP_019689513.1	123012463-123121402
Similar	554341	protein_coding	GCF_000181345.3	NC_018723	124955719-125066980	-	554341	protein_coding	GCF_000181345.2	NC_018723.2	123012463-123121402	-	Similar, change in CDS	XM_023256443	XP_023112211	124955719-125016073	XM_019833954.1	XP_019689513.1	123012463-123121402
Changed substantially	109501333	lncRNA	GCF_000181345.3	NC_018723	125091797-125127516	-	109501333	lncRNA	GCF_000181345.2	NC_018723.2	123165836-123208693	-	Changed substantially	XR_002743683	NA	125091797-125127516	XR_002159309.1	NA	123165836-123208693
Similar	101085344	protein_coding	GCF_000181345.3	NC_018723	125157897-125338150	-	101085344	protein_coding	GCF_000181345.2	NC_018723.2	123208979-123392746	-	Similar, change in UTR only	XM_003980953	XP_003981002	125157897-125338149	XM_003980953.4	XP_003981002.1	123208979-123392744
Similar	101085344	protein_coding	GCF_000181345.3	NC_018723	125157897-125338150	-	101085344	protein_coding	GCF_000181345.2	NC_018723.2	123208979-123392746	-	Similar, change in UTR only	XM_003980955	XP_003981004	125157897-125338150	XM_003980955.4	XP_003981004.1	123208979-123392746
Similar	101085344	protein_coding	GCF_000181345.3	NC_018723	125157897-125338150	-	101085344	protein_coding	GCF_000181345.2	NC_018723.2	123208979-123392746	-	Similar, change in UTR only	XM_019833978	XP_019689537	125157897-125338150	XM_019833978.1	XP_019689537.1	123208979-123392745
Similar	101085344	protein_coding	GCF_000181345.3	NC_018723	125157897-125338150	-	101085344	protein_coding	GCF_000181345.2	NC_018723.2	123208979-123392746	-	Similar, change in UTR only	XM_019833985	XP_019689544	125157897-125338150	XM_019833985.1	XP_019689544.1	123208979-123392745
Current-other	111559555	lncRNA	GCF_000181345.3	NC_018723	12520089-12652226	-	NA	NA	NA	NA	NA	NA	Current-other	XR_002740639	NA	12520089-12652226	NA	NA	NA
Current-other	111559555	lncRNA	GCF_000181345.3	NC_018723	12520089-12652226	-	NA	NA	NA	NA	NA	NA	Current-novel	XR_002740640	NA	12525598-12652226	NA	NA	NA
Current-other	111559555	lncRNA	GCF_000181345.3	NC_018723	12520089-12652226	-	NA	NA	NA	NA	NA	NA	Current-other	XR_002740641	NA	12520089-12652086	NA	NA	NA
Current-other	111559555	lncRNA	GCF_000181345.3	NC_018723	12520089-12652226	-	NA	NA	NA	NA	NA	NA	Current-other	XR_002740642	NA	12520089-12652226	NA	NA	NA
Current-other	111559555	lncRNA	GCF_000181345.3	NC_018723	12520089-12652226	-	NA	NA	NA	NA	NA	NA	Current-other	XR_002740644	NA	12520089-12652226	NA	NA	NA
Similar	109501341	protein_coding	GCF_000181345.3	NC_018723	125321500-125323684	-	109501341	protein_coding	GCF_000181345.2	NC_018723.2	123376113-123378290	-	Similar, change in UTR only	XM_019833994	XP_019689553	125321500-125323684	XM_019833994.1	XP_019689553.1	123376113-123378290
Identical	101085948	protein_coding	GCF_000181345.3	NC_018723	125374199-125380958	-	101085948	protein_coding	GCF_000181345.2	NC_018723.2	123429007-123435766	-	Identical	XM_003980956	XP_003981005	125374199-125380958	XM_003980956.2	XP_003981005.1	123429007-123435766
Changed substantially	101086200	protein_coding	GCF_000181345.3	NC_018723	125411225-125414918	+	101086200	protein_coding	GCF_000181345.2	NC_018723.2	123427447-123469983	+	Similar, change in UTR only	XM_023256473	XP_023112241	125411225-125414918	XM_019834011.1	XP_019689570.1	123427447-123469983
Identical	109502449	pseudogene	GCF_000181345.3	NC_018723	125419088-125419272	+	109502449	pseudogene	GCF_000181345.2	NC_018723.2	123474153-123474337	+	NA	NA	NA	NA	NA	NA	NA
Similar	101086448	protein_coding	GCF_000181345.3	NC_018723	125425995-125442039	-	101086448	protein_coding	GCF_000181345.2	NC_018723.2	123481052-123497099	-	Identical	XM_019834030	XP_019689589	125425995-125442030	XM_019834030.1	XP_019689589.1	123481052-123497088
Similar	101086448	protein_coding	GCF_000181345.3	NC_018723	125425995-125442039	-	101086448	protein_coding	GCF_000181345.2	NC_018723.2	123481052-123497099	-	Similar, change in UTR only	XM_019834037	XP_019689596	125425995-125442023	XM_019834037.1	XP_019689596.1	123481052-123497082
Similar	101086448	protein_coding	GCF_000181345.3	NC_018723	125425995-125442039	-	101086448	protein_coding	GCF_000181345.2	NC_018723.2	123481052-123497099	-	Previous-variant	XM_019834037	XP_019689596	125425995-125442023	XM_019834044.1	XP_019689603.1	123481052-123497082
Similar	101086448	protein_coding	GCF_000181345.3	NC_018723	125425995-125442039	-	101086448	protein_coding	GCF_000181345.2	NC_018723.2	123481052-123497099	-	Previous-variant	XM_019834037	XP_019689596	125425995-125442023	XR_002159339.1	NA	123481052-123497099
Similar	101086448	protein_coding	GCF_000181345.3	NC_018723	125425995-125442039	-	101086448	protein_coding	GCF_000181345.2	NC_018723.2	123481052-123497099	-	Similar	XR_002159335	NA	125425995-125442039	XR_002159335.1	NA	123481052-123497094
Similar	101094900	pseudogene	GCF_000181345.3	NC_018723	125565867-125566537	+	101094900	pseudogene	GCF_000181345.2	NC_018723.2	123619454-123620118	+	NA	NA	NA	NA	NA	NA	NA
Identical	101086696	protein_coding	GCF_000181345.3	NC_018723	125569769-125646337	+	101086696	protein_coding	GCF_000181345.2	NC_018723.2	123623340-123700929	+	Identical	XM_019834057	XP_019689616	125569769-125646337	XM_019834057.1	XP_019689616.1	123623340-123700929
Identical	101086696	protein_coding	GCF_000181345.3	NC_018723	125569769-125646337	+	101086696	protein_coding	GCF_000181345.2	NC_018723.2	123623340-123700929	+	Identical	XM_019834066	XP_019689625	125569790-125646337	XM_019834066.1	XP_019689625.1	123623361-123700929
Identical	109501357	lncRNA	GCF_000181345.3	NC_018723	125604758-125605832	-	109501357	lncRNA	GCF_000181345.2	NC_018723.2	123659267-123660341	-	Identical	XR_002159346	NA	125604758-125605832	XR_002159346.1	NA	123659267-123660341
Changed substantially	109502466	protein_coding	GCF_000181345.3	NC_018723	125667394-125672582	+	109502466	protein_coding	GCF_000181345.2	NC_018723.2	123723150-123726979	+	Changed substantially	XM_019837481	XP_019693040	125667394-125672582	XM_019837481.1	XP_019693040.1	123723150-123726979
Similar	101086945	protein_coding	GCF_000181345.3	NC_018723	125695704-125708368	+	101086945	protein_coding	GCF_000181345.2	NC_018723.2	123750572-123763228	+	Similar, change in CDS	XM_023255739	XP_023111507	125695704-125708368	XM_019814092.1	XP_019669651.1	123750572-123763228
Changed substantially	109502777	protein_coding	GCF_000181345.3	NC_018723	125743319-125747212	-	109502777	protein_coding	GCF_000181345.2	NC_018730.2	173582407-173584287	-	Previous-other	NA	NA	NA	XM_019838353.1	XP_019693912.1	173582407-173584287
Changed substantially	109502777	protein_coding	GCF_000181345.3	NC_018723	125743319-125747212	-	109502777	protein_coding	GCF_000181345.2	NC_018730.2	173582407-173584287	-	Previous-other	NA	NA	NA	XM_019838354.1	XP_019693913.1	173582561-173584287
Changed substantially	109502777	protein_coding	GCF_000181345.3	NC_018723	125743319-125747212	-	109502777	protein_coding	GCF_000181345.2	NC_018730.2	173582407-173584287	-	Changed substantially	XM_023256496	XP_023112264	125743319-125745469	XM_019838355.1	XP_019693914.1	173582561-173584287
Changed substantially	109502777	protein_coding	GCF_000181345.3	NC_018723	125743319-125747212	-	109502777	protein_coding	GCF_000181345.2	NC_018730.2	173582407-173584287	-	Changed feature type	XR_002743712	NA	125743319-125747212	XM_019838355.1	XP_019693914.1	173582561-173584287
Changed substantially	109502777	protein_coding	GCF_000181345.3	NC_018723	125743319-125747212	-	109502777	protein_coding	GCF_000181345.2	NC_018730.2	173582407-173584287	-	Changed feature type	XR_002743715	NA	125743319-125747212	XM_019838355.1	XP_019693914.1	173582561-173584287
Identical	109492834	protein_coding	GCF_000181345.3	NC_018723	125750541-125759577	+	109492834	protein_coding	GCF_000181345.2	NC_018723.2	123800739-123809775	+	Identical	XM_019814099	XP_019669658	125750541-125759577	XM_019814099.1	XP_019669658.1	123800739-123809775
Identical	109492834	protein_coding	GCF_000181345.3	NC_018723	125750541-125759577	+	109492834	protein_coding	GCF_000181345.2	NC_018723.2	123800739-123809775	+	Identical	XM_019814105	XP_019669664	125750541-125759432	XM_019814105.1	XP_019669664.1	123800739-123809630
Changed substantially	109492841	protein_coding	GCF_000181345.3	NC_018723	125768469-125773085	+	109492841	protein_coding	GCF_000181345.2	NC_018723.2	123819056-123823247	+	Previous-variant	XM_019814117	XP_019669676	125768469-125773085	XM_019814111.1	XP_019669670.1	123820033-123823247
Changed substantially	109492841	protein_coding	GCF_000181345.3	NC_018723	125768469-125773085	+	109492841	protein_coding	GCF_000181345.2	NC_018723.2	123819056-123823247	+	Similar, change in CDS	XM_019814117	XP_019669676	125768469-125773085	XM_019814117.1	XP_019669676.1	123819056-123823247
Identical	100113480	protein_coding	GCF_000181345.3	NC_018723	125800658-125808617	+	100113480	protein_coding	GCF_000181345.2	NC_018723.2	123850927-123858886	+	Identical	XM_003980989	XP_003981038	125800658-125808617	XM_003980989.3	XP_003981038.1	123850927-123858886
Similar	101095396	protein_coding	GCF_000181345.3	NC_018723	125811226-125863548	-	101095396	protein_coding	GCF_000181345.2	NC_018723.2	123861495-123912579	-	Similar, change in UTR only	XM_006927746	XP_006927808	125811226-125862877	XM_006927746.2	XP_006927808.1	123861495-123909698
Similar	101095396	protein_coding	GCF_000181345.3	NC_018723	125811226-125863548	-	101095396	protein_coding	GCF_000181345.2	NC_018723.2	123861495-123912579	-	Similar, change in UTR only	XM_019834091	XP_019689650	125811226-125862876	XM_019834091.1	XP_019689650.1	123861495-123909697
Similar	101095396	protein_coding	GCF_000181345.3	NC_018723	125811226-125863548	-	101095396	protein_coding	GCF_000181345.2	NC_018723.2	123861495-123912579	-	Similar, change in UTR only	XM_019834099	XP_019689658	125811226-125862876	XM_019834099.1	XP_019689658.1	123861495-123909697
Similar	101095396	protein_coding	GCF_000181345.3	NC_018723	125811226-125863548	-	101095396	protein_coding	GCF_000181345.2	NC_018723.2	123861495-123912579	-	Similar, change in UTR only	XM_019834107	XP_019689666	125811226-125862877	XM_019834107.1	XP_019689666.1	123861495-123909699
Similar	101095396	protein_coding	GCF_000181345.3	NC_018723	125811226-125863548	-	101095396	protein_coding	GCF_000181345.2	NC_018723.2	123861495-123912579	-	Changed substantially	XM_023256512	XP_023112280	125811226-125862861	XM_019834115.1	XP_019689674.1	123861495-123912579
Similar	101095396	protein_coding	GCF_000181345.3	NC_018723	125811226-125863548	-	101095396	protein_coding	GCF_000181345.2	NC_018723.2	123861495-123912579	-	Variant	XM_023256516	XP_023112284	125811226-125863548	XM_019834091.1	XP_019689650.1	123861495-123909697
Similar	101087552	pseudogene	GCF_000181345.3	NC_018723	125844998-125845790	+	101087552	pseudogene	GCF_000181345.2	NC_018723.2	123895297-123895696	+	NA	NA	NA	NA	NA	NA	NA
Similar	101087197	protein_coding	GCF_000181345.3	NC_018723	125847444-125852765	+	101087197	protein_coding	GCF_000181345.2	NC_018723.2	123897143-123902498	+	Similar, change in UTR only	XM_003980961	XP_003981010	125847450-125852765	XM_003980961.4	XP_003981010.1	123897217-123902498
Similar	101087197	protein_coding	GCF_000181345.3	NC_018723	125847444-125852765	+	101087197	protein_coding	GCF_000181345.2	NC_018723.2	123897143-123902498	+	Similar, change in CDS	XM_006927732	XP_006927794	125847444-125852765	XM_006927732.3	XP_006927794.2	123897450-123902498
Similar	101087197	protein_coding	GCF_000181345.3	NC_018723	125847444-125852765	+	101087197	protein_coding	GCF_000181345.2	NC_018723.2	123897143-123902498	+	Previous-variant	XM_006927732	XP_006927794	125847444-125852765	XM_019834164.1	XP_019689723.1	123897143-123901928
Similar	101087810	protein_coding	GCF_000181345.3	NC_018723	125893749-125900137	-	101087810	protein_coding	GCF_000181345.2	NC_018723.2	123943598-123950073	-	Similar, change in UTR only	XM_003980962	XP_003981011	125893749-125900137	XM_003980962.2	XP_003981011.1	123943598-123950073
Similar	101095634	protein_coding	GCF_000181345.3	NC_018723	125906004-125908719	-	101095634	protein_coding	GCF_000181345.2	NC_018723.2	123955852-123958565	-	Similar, change in UTR only	XM_003980991	XP_003981040	125906004-125908719	XM_003980991.3	XP_003981040.1	123955852-123958565
Similar	109501401	lncRNA	GCF_000181345.3	NC_018723	125908766-125939085	+	109501401	lncRNA	GCF_000181345.2	NC_018723.2	123958631-123990598	+	Similar	XR_002743742	NA	125908766-125939085	XR_002159432.1	NA	123958631-123990598
Similar	101088051	protein_coding	GCF_000181345.3	NC_018723	125926970-125973493	-	101088051	protein_coding	GCF_000181345.2	NC_018723.2	123976703-124023241	-	Similar, change in UTR only	XM_003980963	XP_003981012	125926970-125973493	XM_003980963.4	XP_003981012.1	123976703-124023241
Similar	101088051	protein_coding	GCF_000181345.3	NC_018723	125926970-125973493	-	101088051	protein_coding	GCF_000181345.2	NC_018723.2	123976703-124023241	-	Similar, change in UTR only	XM_006927733	XP_006927795	125926970-125973493	XM_006927733.3	XP_006927795.1	123976703-124023241
Identical	109501402	lncRNA	GCF_000181345.3	NC_018723	125940967-125957380	+	109501402	lncRNA	GCF_000181345.2	NC_018723.2	123990692-124007073	+	Identical	XR_002159433	NA	125940967-125957380	XR_002159433.1	NA	123990692-124007073
Similar	101088299	protein_coding	GCF_000181345.3	NC_018723	125973635-126081411	+	101088299	protein_coding	GCF_000181345.2	NC_018723.2	124023331-124131036	+	Similar, change in UTR only	XM_003980964	XP_003981013	125973635-126081411	XM_003980964.4	XP_003981013.2	124023331-124131036
Identical	102899877	pseudogene	GCF_000181345.3	NC_018723	126018173-126022048	+	102899877	pseudogene	GCF_000181345.2	NC_018723.2	124067915-124071790	+	NA	NA	NA	NA	NA	NA	NA
Similar	101088547	protein_coding	GCF_000181345.3	NC_018723	126081289-126171976	-	101088547	protein_coding	GCF_000181345.2	NC_018723.2	124130911-124221690	-	Similar, change in UTR only	XM_003980965	XP_003981014	126081289-126171976	XM_003980965.4	XP_003981014.1	124130914-124221689
Similar	101088547	protein_coding	GCF_000181345.3	NC_018723	126081289-126171976	-	101088547	protein_coding	GCF_000181345.2	NC_018723.2	124130911-124221690	-	Similar, change in UTR only	XM_003980966	XP_003981015	126081289-126171976	XM_003980966.4	XP_003981015.1	124130914-124221690
Similar	101088547	protein_coding	GCF_000181345.3	NC_018723	126081289-126171976	-	101088547	protein_coding	GCF_000181345.2	NC_018723.2	124130911-124221690	-	Similar, change in UTR only	XM_019834145	XP_019689704	126081289-126171578	XM_019834145.1	XP_019689704.1	124130911-124221311
Similar	101088547	protein_coding	GCF_000181345.3	NC_018723	126081289-126171976	-	101088547	protein_coding	GCF_000181345.2	NC_018723.2	124130911-124221690	-	Similar, change in UTR only	XM_019834155	XP_019689714	126081289-126171322	XM_019834155.1	XP_019689714.1	124130911-124221049
Similar	102899108	lncRNA	GCF_000181345.3	NC_018723	126172201-126191567	+	102899108	lncRNA	GCF_000181345.2	NC_018723.2	124221934-124241044	+	Identical	XR_002159428	NA	126172201-126191567	XR_002159428.1	NA	124221934-124241044
Similar	102899108	lncRNA	GCF_000181345.3	NC_018723	126172201-126191567	+	102899108	lncRNA	GCF_000181345.2	NC_018723.2	124221934-124241044	+	Other	XR_002743741	NA	126180341-126191567	XR_439519.3	NA	124232629-124241044
Similar	102899108	lncRNA	GCF_000181345.3	NC_018723	126172201-126191567	+	102899108	lncRNA	GCF_000181345.2	NC_018723.2	124221934-124241044	+	Similar	XR_439519	NA	126182186-126191567	XR_439519.3	NA	124232629-124241044
Similar	101088979	protein_coding	GCF_000181345.3	NC_018723	126247374-126331466	-	101088979	protein_coding	GCF_000181345.2	NC_018723.2	124296495-124381809	-	Similar, change in UTR only	XM_003980967	XP_003981016	126247374-126331461	XM_003980967.3	XP_003981016.1	124296495-124381803
Similar	101088979	protein_coding	GCF_000181345.3	NC_018723	126247374-126331466	-	101088979	protein_coding	GCF_000181345.2	NC_018723.2	124296495-124381809	-	Similar, change in UTR only	XM_006927734	XP_006927796	126247374-126331461	XM_006927734.2	XP_006927796.1	124296495-124381803
Similar	101088979	protein_coding	GCF_000181345.3	NC_018723	126247374-126331466	-	101088979	protein_coding	GCF_000181345.2	NC_018723.2	124296495-124381809	-	Similar, change in UTR only	XM_011282869	XP_011281171	126247374-126315050	XM_011282869.2	XP_011281171.1	124296495-124365511
Similar	101088979	protein_coding	GCF_000181345.3	NC_018723	126247374-126331466	-	101088979	protein_coding	GCF_000181345.2	NC_018723.2	124296495-124381809	-	Identical	XM_019834283	XP_019689842	126247374-126317656	XM_019834283.1	XP_019689842.1	124296495-124368007
Similar	101088979	protein_coding	GCF_000181345.3	NC_018723	126247374-126331466	-	101088979	protein_coding	GCF_000181345.2	NC_018723.2	124296495-124381809	-	Variant	XM_023256658	XP_023112426	126247374-126298410	XM_019834283.1	XP_019689842.1	124296495-124368007
Similar	101088979	protein_coding	GCF_000181345.3	NC_018723	126247374-126331466	-	101088979	protein_coding	GCF_000181345.2	NC_018723.2	124296495-124381809	-	Variant	XM_023256670	XP_023112438	126247374-126315050	XM_011282869.2	XP_011281171.1	124296495-124365511
Similar	101088979	protein_coding	GCF_000181345.3	NC_018723	126247374-126331466	-	101088979	protein_coding	GCF_000181345.2	NC_018723.2	124296495-124381809	-	Variant	XM_023256675	XP_023112443	126247374-126331461	XM_003980967.3	XP_003981016.1	124296495-124381803
Similar	101088979	protein_coding	GCF_000181345.3	NC_018723	126247374-126331466	-	101088979	protein_coding	GCF_000181345.2	NC_018723.2	124296495-124381809	-	Similar	XR_890395	NA	126248135-126331466	XR_890395.2	NA	124297256-124381809
Similar	101089575	protein_coding	GCF_000181345.3	NC_018723	126353067-126452238	+	101089575	protein_coding	GCF_000181345.2	NC_018723.2	124403407-124501188	+	Change in exception	XM_006927735	XP_006927797	126353067-126452238	XM_006927735.3	XP_006927797.2	124403408-124501188
Similar	101089575	protein_coding	GCF_000181345.3	NC_018723	126353067-126452238	+	101089575	protein_coding	GCF_000181345.2	NC_018723.2	124403407-124501188	+	Previous-variant	XM_006927735	XP_006927797	126353067-126452238	XM_011282875.2	XP_011281177.1	124403408-124501188
Similar	101089575	protein_coding	GCF_000181345.3	NC_018723	126353067-126452238	+	101089575	protein_coding	GCF_000181345.2	NC_018723.2	124403407-124501188	+	Previous-variant	XM_006927735	XP_006927797	126353067-126452238	XM_011282880.2	XP_011281182.1	124403407-124501188
Similar	101089575	protein_coding	GCF_000181345.3	NC_018723	126353067-126452238	+	101089575	protein_coding	GCF_000181345.2	NC_018723.2	124403407-124501188	+	Previous-variant	XM_006927735	XP_006927797	126353067-126452238	XM_011282885.2	XP_011281187.1	124403408-124501188
Similar	101089575	protein_coding	GCF_000181345.3	NC_018723	126353067-126452238	+	101089575	protein_coding	GCF_000181345.2	NC_018723.2	124403407-124501188	+	Previous-variant	XM_006927735	XP_006927797	126353067-126452238	XM_019834213.1	XP_019689772.1	124403407-124501188
Similar	101089575	protein_coding	GCF_000181345.3	NC_018723	126353067-126452238	+	101089575	protein_coding	GCF_000181345.2	NC_018723.2	124403407-124501188	+	Previous-variant	XM_006927735	XP_006927797	126353067-126452238	XM_019834222.1	XP_019689781.1	124403408-124501188
Similar	101089575	protein_coding	GCF_000181345.3	NC_018723	126353067-126452238	+	101089575	protein_coding	GCF_000181345.2	NC_018723.2	124403407-124501188	+	Previous-variant	XM_006927735	XP_006927797	126353067-126452238	XM_019834227.1	XP_019689786.1	124403408-124501188
Similar	101089575	protein_coding	GCF_000181345.3	NC_018723	126353067-126452238	+	101089575	protein_coding	GCF_000181345.2	NC_018723.2	124403407-124501188	+	Previous-variant	XM_006927735	XP_006927797	126353067-126452238	XM_019834237.1	XP_019689796.1	124403407-124501188
Similar	101089575	protein_coding	GCF_000181345.3	NC_018723	126353067-126452238	+	101089575	protein_coding	GCF_000181345.2	NC_018723.2	124403407-124501188	+	Previous-variant	XM_006927735	XP_006927797	126353067-126452238	XM_019834244.1	XP_019689803.1	124403408-124501188
Similar	101095878	protein_coding	GCF_000181345.3	NC_018723	126462277-126543821	+	101095878	protein_coding	GCF_000181345.2	NC_018723.2	124505265-124592669	+	Previous-variant	XM_019834303	XP_019689862	126462277-126543821	XM_019834296.1	XP_019689855.1	124505265-124592669
Similar	101095878	protein_coding	GCF_000181345.3	NC_018723	126462277-126543821	+	101095878	protein_coding	GCF_000181345.2	NC_018723.2	124505265-124592669	+	Previous-variant	XM_019834303	XP_019689862	126462277-126543821	XM_019834301.1	XP_019689860.1	124505265-124592669
Similar	101095878	protein_coding	GCF_000181345.3	NC_018723	126462277-126543821	+	101095878	protein_coding	GCF_000181345.2	NC_018723.2	124505265-124592669	+	Similar, change in CDS	XM_019834303	XP_019689862	126462277-126543821	XM_019834303.1	XP_019689862.1	124529523-124592669
Similar	101095878	protein_coding	GCF_000181345.3	NC_018723	126462277-126543821	+	101095878	protein_coding	GCF_000181345.2	NC_018723.2	124505265-124592669	+	Previous-variant	XM_019834303	XP_019689862	126462277-126543821	XM_019834312.1	XP_019689871.1	124505265-124592669
Similar	101089832	protein_coding	GCF_000181345.3	NC_018723	126562087-126617727	-	101089832	protein_coding	GCF_000181345.2	NC_018723.2	124610938-124666278	-	Similar, change in UTR only	XM_011282895	XP_011281197	126562087-126617726	XM_011282895.1	XP_011281197.1	124610938-124666272
Similar	101089832	protein_coding	GCF_000181345.3	NC_018723	126562087-126617727	-	101089832	protein_coding	GCF_000181345.2	NC_018723.2	124610938-124666278	-	Similar, change in UTR only	XM_011282898	XP_011281200	126562087-126617726	XM_011282898.1	XP_011281200.1	124610938-124666272
Similar	101089832	protein_coding	GCF_000181345.3	NC_018723	126562087-126617727	-	101089832	protein_coding	GCF_000181345.2	NC_018723.2	124610938-124666278	-	Similar, change in UTR only	XM_011282903	XP_011281205	126562087-126617726	XM_011282903.2	XP_011281205.1	124610938-124666278
Similar	101089832	protein_coding	GCF_000181345.3	NC_018723	126562087-126617727	-	101089832	protein_coding	GCF_000181345.2	NC_018723.2	124610938-124666278	-	Identical	XM_019834335	XP_019689894	126562087-126599979	XM_019834335.1	XP_019689894.1	124610938-124648788
Similar	101089832	protein_coding	GCF_000181345.3	NC_018723	126562087-126617727	-	101089832	protein_coding	GCF_000181345.2	NC_018723.2	124610938-124666278	-	Similar, change in UTR only	XM_019834342	XP_019689901	126562087-126599982	XM_019834342.1	XP_019689901.1	124610938-124648792
Similar	101089832	protein_coding	GCF_000181345.3	NC_018723	126562087-126617727	-	101089832	protein_coding	GCF_000181345.2	NC_018723.2	124610938-124666278	-	Similar, change in UTR only	XM_019834355	XP_019689914	126566858-126617727	XM_019834355.1	XP_019689914.1	124615708-124666272
Similar	101096133	pseudogene	GCF_000181345.3	NC_018723	126618487-126620077	-	101096133	pseudogene	GCF_000181345.2	NC_018723.2	124667053-124668642	-	NA	NA	NA	NA	NA	NA	NA
Current-novel	111557658	protein_coding	GCF_000181345.3	NC_018723	126634025-126683502	+	NA	NA	NA	NA	NA	NA	Current-novel	XM_023243399	XP_023099167	126634025-126683502	NA	NA	NA
Similar	101090080	protein_coding	GCF_000181345.3	NC_018723	126692431-126883915	-	101090080	protein_coding	GCF_000181345.2	NC_018723.2	124740923-124932169	-	Similar, change in UTR only	XM_019834369	XP_019689928	126692431-126883915	XM_019834369.1	XP_019689928.1	124740924-124932169
Similar	101090080	protein_coding	GCF_000181345.3	NC_018723	126692431-126883915	-	101090080	protein_coding	GCF_000181345.2	NC_018723.2	124740923-124932169	-	Similar, change in UTR only	XM_019834383	XP_019689942	126692431-126839883	XM_019834383.1	XP_019689942.1	124740924-124888285
Similar	101090080	protein_coding	GCF_000181345.3	NC_018723	126692431-126883915	-	101090080	protein_coding	GCF_000181345.2	NC_018723.2	124740923-124932169	-	Previous-variant	XM_019834384	XP_019689943	126692431-126787095	XM_006927736.2	XP_006927798.1	124740924-124835571
Similar	101090080	protein_coding	GCF_000181345.3	NC_018723	126692431-126883915	-	101090080	protein_coding	GCF_000181345.2	NC_018723.2	124740923-124932169	-	Similar, change in UTR only	XM_019834384	XP_019689943	126692431-126787095	XM_019834384.1	XP_019689943.1	124740924-124835096
Similar	101090080	protein_coding	GCF_000181345.3	NC_018723	126692431-126883915	-	101090080	protein_coding	GCF_000181345.2	NC_018723.2	124740923-124932169	-	Similar, change in UTR only	XM_019834390	XP_019689949	126692431-126883915	XM_019834390.1	XP_019689949.1	124740923-124932169
Similar	101096632	pseudogene	GCF_000181345.3	NC_018723	126883912-126885252	+	101096632	pseudogene	GCF_000181345.2	NC_018723.2	124932169-124933506	+	NA	NA	NA	NA	NA	NA	NA
Changed substantially	109501434	lncRNA	GCF_000181345.3	NC_018723	126932559-126957146	-	109501434	lncRNA	GCF_000181345.2	NC_018723.2	124981120-125027323	-	Changed substantially	XR_002743174	NA	126932559-126957146	XR_002159482.1	NA	124981120-125027323
Current-novel	111556979	snRNA	GCF_000181345.3	NC_018723	126961336-126961437	+	NA	NA	NA	NA	NA	NA	Current-novel	XR_002736692	NA	126961336-126961437	NA	NA	NA
Identical	101096873	pseudogene	GCF_000181345.3	NC_018723	127185778-127286136	+	101096873	pseudogene	GCF_000181345.2	NC_018723.2	125237758-125338026	+	NA	NA	NA	NA	NA	NA	NA
Similar	101090328	protein_coding	GCF_000181345.3	NC_018723	127318430-127395015	+	101090328	protein_coding	GCF_000181345.2	NC_018723.2	125369312-125446102	+	Identical	XM_003980973	XP_003981022	127318430-127395015	XM_003980973.3	XP_003981022.1	125369312-125446102
Similar	101090328	protein_coding	GCF_000181345.3	NC_018723	127318430-127395015	+	101090328	protein_coding	GCF_000181345.2	NC_018723.2	125369312-125446102	+	Identical	XM_019834410	XP_019689969	127334610-127395015	XM_019834410.1	XP_019689969.1	125385595-125446102
Similar	101090328	protein_coding	GCF_000181345.3	NC_018723	127318430-127395015	+	101090328	protein_coding	GCF_000181345.2	NC_018723.2	125369312-125446102	+	Similar, change in UTR only	XM_019834413	XP_019689972	127319822-127395015	XM_019834413.1	XP_019689972.1	125370488-125446102
Similar	101090328	protein_coding	GCF_000181345.3	NC_018723	127318430-127395015	+	101090328	protein_coding	GCF_000181345.2	NC_018723.2	125369312-125446102	+	Similar, change in UTR only	XM_019834423	XP_019689982	127360382-127395015	XM_019834423.1	XP_019689982.1	125411576-125446102
Similar	101090328	protein_coding	GCF_000181345.3	NC_018723	127318430-127395015	+	101090328	protein_coding	GCF_000181345.2	NC_018723.2	125369312-125446102	+	Variant	XM_023256730	XP_023112498	127330443-127395015	XM_019834413.1	XP_019689972.1	125370488-125446102
Similar	101090328	protein_coding	GCF_000181345.3	NC_018723	127318430-127395015	+	101090328	protein_coding	GCF_000181345.2	NC_018723.2	125369312-125446102	+	Variant	XM_023256741	XP_023112509	127346516-127395015	XM_019834413.1	XP_019689972.1	125370488-125446102
Similar	109501450	lncRNA	GCF_000181345.3	NC_018723	127351020-127420887	-	109501450	lncRNA	GCF_000181345.2	NC_018723.2	125401458-125471916	-	Identical	XR_002159505	NA	127382334-127420887	XR_002159505.1	NA	125433422-125471912
Similar	109501450	lncRNA	GCF_000181345.3	NC_018723	127351020-127420887	-	109501450	lncRNA	GCF_000181345.2	NC_018723.2	125401458-125471916	-	Previous-variant	XR_002159505	NA	127382334-127420887	XR_002159510.1	NA	125433422-125471916
Similar	109501450	lncRNA	GCF_000181345.3	NC_018723	127351020-127420887	-	109501450	lncRNA	GCF_000181345.2	NC_018723.2	125401458-125471916	-	Similar	XR_002159506	NA	127382334-127420746	XR_002159506.1	NA	125433422-125471766
Similar	109501450	lncRNA	GCF_000181345.3	NC_018723	127351020-127420887	-	109501450	lncRNA	GCF_000181345.2	NC_018723.2	125401458-125471916	-	Similar	XR_002159507	NA	127382334-127420534	XR_002159507.1	NA	125433422-125471556
Similar	109501450	lncRNA	GCF_000181345.3	NC_018723	127351020-127420887	-	109501450	lncRNA	GCF_000181345.2	NC_018723.2	125401458-125471916	-	Similar	XR_002159508	NA	127351020-127420887	XR_002159508.1	NA	125401458-125471912
Similar	109501450	lncRNA	GCF_000181345.3	NC_018723	127351020-127420887	-	109501450	lncRNA	GCF_000181345.2	NC_018723.2	125401458-125471916	-	Similar	XR_002159509	NA	127364708-127420887	XR_002159509.1	NA	125415898-125471912
Identical	101090587	pseudogene	GCF_000181345.3	NC_018723	127412803-127414281	+	101090587	pseudogene	GCF_000181345.2	NC_018723.2	125463827-125465305	+	NA	NA	NA	NA	NA	NA	NA
Similar	101090838	protein_coding	GCF_000181345.3	NC_018723	127420810-127428100	+	101090838	protein_coding	GCF_000181345.2	NC_018723.2	125471810-125479302	+	Similar, change in UTR only	XM_011282918	XP_011281220	127420810-127428100	XM_011282918.2	XP_011281220.1	125471810-125479302
Similar	101090838	protein_coding	GCF_000181345.3	NC_018723	127420810-127428100	+	101090838	protein_coding	GCF_000181345.2	NC_018723.2	125471810-125479302	+	Similar, change in UTR only	XM_011282921	XP_011281223	127420810-127428100	XM_011282921.2	XP_011281223.1	125471810-125479302
Changed substantially	101097125	protein_coding	GCF_000181345.3	NC_018723	127432633-127581868	-	101097125	protein_coding	GCF_000181345.2	NC_018723.2	125483552-125526094	-	Other	XM_023256761	XP_023112529	127432636-127571263	XM_019837581.1	XP_019693140.1	125483552-125526094
Changed substantially	101097125	protein_coding	GCF_000181345.3	NC_018723	127432633-127581868	-	101097125	protein_coding	GCF_000181345.2	NC_018723.2	125483552-125526094	-	Variant	XM_023256765	XP_023112533	127432636-127571263	XM_019837581.1	XP_019693140.1	125483552-125526094
Changed substantially	101097125	protein_coding	GCF_000181345.3	NC_018723	127432633-127581868	-	101097125	protein_coding	GCF_000181345.2	NC_018723.2	125483552-125526094	-	Similar, change in CDS	XM_023256767	XP_023112535	127432633-127581868	XM_019837581.1	XP_019693140.1	125483552-125526094
Changed substantially	101097125	protein_coding	GCF_000181345.3	NC_018723	127432633-127581868	-	101097125	protein_coding	GCF_000181345.2	NC_018723.2	125483552-125526094	-	Variant	XM_023256770	XP_023112538	127432633-127466948	XM_019837581.1	XP_019693140.1	125483552-125526094
Identical	101091084	pseudogene	GCF_000181345.3	NC_018723	127529622-127530577	-	101091084	pseudogene	GCF_000181345.2	NC_018723.2	125580453-125581408	-	NA	NA	NA	NA	NA	NA	NA
Current-novel	111557021	snoRNA	GCF_000181345.3	NC_018723	127560075-127560211	+	NA	NA	NA	NA	NA	NA	Current-novel	XR_002736760	NA	127560075-127560211	NA	NA	NA
Identical	101091343	pseudogene	GCF_000181345.3	NC_018723	127570552-127571640	+	101091343	pseudogene	GCF_000181345.2	NC_018723.2	125621163-125622251	+	NA	NA	NA	NA	NA	NA	NA
Current-novel	111556709	pseudogene	GCF_000181345.3	NC_018723	127585284-127585466	+	NA	NA	NA	NA	NA	NA	NA	NA	NA	NA	NA	NA	NA
Similar	101091593	protein_coding	GCF_000181345.3	NC_018723	127625092-127701046	+	101091593	protein_coding	GCF_000181345.2	NC_018723.2	125675160-125751938	+	Change in exception	XM_019834432	XP_019689991	127625092-127701046	XM_019834432.1	XP_019689991.1	125675160-125751938
Similar	101091593	protein_coding	GCF_000181345.3	NC_018723	127625092-127701046	+	101091593	protein_coding	GCF_000181345.2	NC_018723.2	125675160-125751938	+	Variant	XM_023256787	XP_023112555	127625093-127701046	XM_019834432.1	XP_019689991.1	125675160-125751938
Similar	101091593	protein_coding	GCF_000181345.3	NC_018723	127625092-127701046	+	101091593	protein_coding	GCF_000181345.2	NC_018723.2	125675160-125751938	+	Variant	XM_023256789	XP_023112557	127625093-127701046	XM_019834432.1	XP_019689991.1	125675160-125751938
Similar	109492844	protein_coding	GCF_000181345.3	NC_018723	127761636-127762015	-	109492844	protein_coding	GCF_000181345.2	NC_018723.2	125806442-125806819	-	Similar, change in UTR only	XM_019814140	XP_019669699	127761636-127762015	XM_019814140.1	XP_019669699.1	125806442-125806819
Current-novel	111557007	snoRNA	GCF_000181345.3	NC_018723	127762055-127762190	-	NA	NA	NA	NA	NA	NA	Current-novel	XR_002736727	NA	127762055-127762190	NA	NA	NA
Changed substantially	101082796	protein_coding	GCF_000181345.3	NC_018723	1278708-1288615	-	101082796	protein_coding	GCF_000181345.2	NC_018723.2	1215006-1221859	-	Similar, change in UTR only	XM_023248688	XP_023104456	1278708-1288615	XM_003980251.4	XP_003980300.1	1215006-1221859
Changed substantially	101082796	protein_coding	GCF_000181345.3	NC_018723	1278708-1288615	-	101082796	protein_coding	GCF_000181345.2	NC_018723.2	1215006-1221859	-	Other	XM_023248721	XP_023104489	1278708-1288185	XM_003980251.4	XP_003980300.1	1215006-1221859
Changed substantially	101082796	protein_coding	GCF_000181345.3	NC_018723	1278708-1288615	-	101082796	protein_coding	GCF_000181345.2	NC_018723.2	1215006-1221859	-	Other	XM_023248732	XP_023104500	1278708-1287311	XM_003980251.4	XP_003980300.1	1215006-1221859
Changed substantially	101082796	protein_coding	GCF_000181345.3	NC_018723	1278708-1288615	-	101082796	protein_coding	GCF_000181345.2	NC_018723.2	1215006-1221859	-	Other	XM_023248774	XP_023104542	1278708-1288615	XM_003980251.4	XP_003980300.1	1215006-1221859
Changed substantially	101082796	protein_coding	GCF_000181345.3	NC_018723	1278708-1288615	-	101082796	protein_coding	GCF_000181345.2	NC_018723.2	1215006-1221859	-	Other	XM_023248789	XP_023104557	1278708-1288615	XM_003980251.4	XP_003980300.1	1215006-1221859
Changed substantially	101082796	protein_coding	GCF_000181345.3	NC_018723	1278708-1288615	-	101082796	protein_coding	GCF_000181345.2	NC_018723.2	1215006-1221859	-	Variant	XM_023248809	XP_023104577	1278708-1288580	XM_003980251.4	XP_003980300.1	1215006-1221859
Identical	101091843	protein_coding	GCF_000181345.3	NC_018723	127878466-127881226	-	101091843	protein_coding	GCF_000181345.2	NC_018723.2	125925267-125928027	-	Identical	XM_003980976	XP_003981025	127878466-127881226	XM_003980976.3	XP_003981025.1	125925267-125928027
Current-unmapped	111561328	lncRNA	GCF_000181345.3	NC_018723	128186403-128226080	+	NA	NA	NA	NA	NA	NA	Current-unmapped	XR_002743792	NA	128186403-128226080	NA	NA	NA
Identical	109501462	lncRNA	GCF_000181345.3	NC_018723	128529862-128531802	+	109501462	lncRNA	GCF_000181345.2	NC_018723.2	126576730-126578670	+	Identical	XR_002159525	NA	128529862-128531802	XR_002159525.1	NA	126576730-126578670
Current-novel	111560914	lncRNA	GCF_000181345.3	NC_018723	128624521-128627730	+	NA	NA	NA	NA	NA	NA	Current-novel	XR_002743240	NA	128624521-128627730	NA	NA	NA
Current-novel	111561330	lncRNA	GCF_000181345.3	NC_018723	128685622-128700337	+	NA	NA	NA	NA	NA	NA	Current-novel	XR_002743794	NA	128685622-128700337	NA	NA	NA
Identical	101092083	protein_coding	GCF_000181345.3	NC_018723	128750014-128756048	-	101092083	protein_coding	GCF_000181345.2	NC_018723.2	126797905-126803939	-	Identical	XM_003980977	XP_003981026	128750014-128756048	XM_003980977.4	XP_003981026.1	126797905-126803939
Similar	101092333	protein_coding	GCF_000181345.3	NC_018723	128775013-128799301	+	101092333	protein_coding	GCF_000181345.2	NC_018723.2	126822903-126847193	+	Identical	XM_006927739	XP_006927801	128775013-128799301	XM_006927739.3	XP_006927801.2	126822903-126847193
Similar	101092333	protein_coding	GCF_000181345.3	NC_018723	128775013-128799301	+	101092333	protein_coding	GCF_000181345.2	NC_018723.2	126822903-126847193	+	Similar, change in UTR only	XM_023256793	XP_023112561	128794088-128799301	XM_019834542.1	XP_019690101.1	126840054-126847193
Similar	101092583	protein_coding	GCF_000181345.3	NC_018723	128862690-129153078	+	101092583	protein_coding	GCF_000181345.2	NC_018723.2	126890778-127217048	+	Similar, change in UTR only	XM_006927740	XP_006927802	128863664-129153078	XM_006927740.3	XP_006927802.2	126911323-127217048
Similar	101092583	protein_coding	GCF_000181345.3	NC_018723	128862690-129153078	+	101092583	protein_coding	GCF_000181345.2	NC_018723.2	126890778-127217048	+	Similar, change in UTR only	XM_011282948	XP_011281250	128862690-129153078	XM_011282948.2	XP_011281250.1	126910385-127217048
Similar	101092583	protein_coding	GCF_000181345.3	NC_018723	128862690-129153078	+	101092583	protein_coding	GCF_000181345.2	NC_018723.2	126890778-127217048	+	Previous-variant	XM_011282948	XP_011281250	128862690-129153078	XM_019834553.1	XP_019690112.1	126890778-127217048
Similar	101081597	protein_coding	GCF_000181345.3	NC_018723	12912093-12937384	+	101081597	protein_coding	GCF_000181345.2	NC_018723.2	12878673-12903860	+	Similar, change in CDS	XM_023250694	XP_023106462	12912094-12937384	XM_011286405.2	XP_011284707.1	12878673-12903860
Similar	101081597	protein_coding	GCF_000181345.3	NC_018723	12912093-12937384	+	101081597	protein_coding	GCF_000181345.2	NC_018723.2	12878673-12903860	+	Variant	XM_023250701	XP_023106469	12912093-12937209	XM_011286405.2	XP_011284707.1	12878673-12903860
Similar	109501471	lncRNA	GCF_000181345.3	NC_018723	129140257-129146784	-	109501471	lncRNA	GCF_000181345.2	NC_018723.2	127204066-127210693	-	Similar	XR_002159547	NA	129140257-129146784	XR_002159547.1	NA	127204066-127210693
Similar	109492847	lncRNA	GCF_000181345.3	NC_018723	129213074-129255222	-	109492847	lncRNA	GCF_000181345.2	NC_018723.2	127278562-127320694	-	Identical	XR_002146808	NA	129213074-129255222	XR_002146808.1	NA	127278562-127320694
Similar	109492847	lncRNA	GCF_000181345.3	NC_018723	129213074-129255222	-	109492847	lncRNA	GCF_000181345.2	NC_018723.2	127278562-127320694	-	Variant	XR_002743254	NA	129213074-129218255	XR_002146812.1	NA	127278562-127320694
Changed substantially	101092826	protein_coding	GCF_000181345.3	NC_018723	129266244-130126216	-	101092826	protein_coding	GCF_000181345.2	NC_018723.2	127331634-128770242	-	Previous-other	NA	NA	NA	XM_019834579.1	XP_019690138.1	127331634-128512328
Changed substantially	101092826	protein_coding	GCF_000181345.3	NC_018723	129266244-130126216	-	101092826	protein_coding	GCF_000181345.2	NC_018723.2	127331634-128770242	-	Similar, change in UTR only	XM_003980985	XP_003981034	129266244-129321619	XM_003980985.4	XP_003981034.1	127331634-127385475
Changed substantially	101092826	protein_coding	GCF_000181345.3	NC_018723	129266244-130126216	-	101092826	protein_coding	GCF_000181345.2	NC_018723.2	127331634-128770242	-	Similar, change in UTR only	XM_011282955	XP_011281257	129266244-129990841	XM_011282955.2	XP_011281257.1	127331634-128062163
Changed substantially	101092826	protein_coding	GCF_000181345.3	NC_018723	129266244-130126216	-	101092826	protein_coding	GCF_000181345.2	NC_018723.2	127331634-128770242	-	Previous-variant	XM_019834607	XP_019690166	129266244-129545223	XM_019834601.1	XP_019690160.1	127331634-127742563
Changed substantially	101092826	protein_coding	GCF_000181345.3	NC_018723	129266244-130126216	-	101092826	protein_coding	GCF_000181345.2	NC_018723.2	127331634-128770242	-	Similar, change in UTR only	XM_019834607	XP_019690166	129266244-129545223	XM_019834607.1	XP_019690166.1	127331634-127611404
Changed substantially	101092826	protein_coding	GCF_000181345.3	NC_018723	129266244-130126216	-	101092826	protein_coding	GCF_000181345.2	NC_018723.2	127331634-128770242	-	Similar, change in UTR only	XM_019834617	XP_019690176	129266244-129823433	XM_019834617.1	XP_019690176.1	127331634-127894249
Changed substantially	101092826	protein_coding	GCF_000181345.3	NC_018723	129266244-130126216	-	101092826	protein_coding	GCF_000181345.2	NC_018723.2	127331634-128770242	-	Similar, change in UTR only	XM_019834628	XP_019690187	129266244-129616073	XM_019834628.1	XP_019690187.1	127331634-127685608
Changed substantially	101092826	protein_coding	GCF_000181345.3	NC_018723	129266244-130126216	-	101092826	protein_coding	GCF_000181345.2	NC_018723.2	127331634-128770242	-	Similar, change in UTR only	XM_019834633	XP_019690192	129266244-129290797	XM_019834633.1	XP_019690192.1	127331634-127355878
Changed substantially	101092826	protein_coding	GCF_000181345.3	NC_018723	129266244-130126216	-	101092826	protein_coding	GCF_000181345.2	NC_018723.2	127331634-128770242	-	Previous-variant	XM_023256805	XP_023112573	129266244-130126216	XM_019834582.1	XP_019690141.1	127331634-128770242
Changed substantially	101092826	protein_coding	GCF_000181345.3	NC_018723	129266244-130126216	-	101092826	protein_coding	GCF_000181345.2	NC_018723.2	127331634-128770242	-	Previous-variant	XM_023256805	XP_023112573	129266244-130126216	XM_019834585.1	XP_019690144.1	127331634-128733209
Changed substantially	101092826	protein_coding	GCF_000181345.3	NC_018723	129266244-130126216	-	101092826	protein_coding	GCF_000181345.2	NC_018723.2	127331634-128770242	-	Similar, change in CDS	XM_023256805	XP_023112573	129266244-130126216	XM_019834591.1	XP_019690150.1	127331634-128733262
Changed substantially	109501482	lncRNA	GCF_000181345.3	NC_018723	129326952-129329236	+	109501482	lncRNA	GCF_000181345.2	NC_018723.2	127389157-127393362	+	Changed substantially	XR_002743815	NA	129326952-129329236	XR_002159581.1	NA	127389157-127393362
Current-novel	111556914	snRNA	GCF_000181345.3	NC_018723	129438734-129438842	-	NA	NA	NA	NA	NA	NA	Current-novel	XR_002736618	NA	129438734-129438842	NA	NA	NA
Similar	109497412	lncRNA	GCF_000181345.3	NC_018723	12962059-13168672	+	109497412	lncRNA	GCF_000181345.2	NC_018723.2	12910014-13134078	+	Similar	XR_002740652	NA	12962059-13168672	XR_002153599.1	NA	12910014-13134078
Similar	102900743	pseudogene	GCF_000181345.3	NC_018723	129764169-129767091	+	102900743	pseudogene	GCF_000181345.2	NC_018723.2	127833422-127836486	+	NA	NA	NA	NA	NA	NA	NA
Similar	109497409	lncRNA	GCF_000181345.3	NC_018723	12989737-13007510	-	109497409	lncRNA	GCF_000181345.2	NC_018723.2	12950138-12974349	-	Previous-other	NA	NA	NA	XR_002153598.1	NA	12950138-12974349
Similar	109497409	lncRNA	GCF_000181345.3	NC_018723	12989737-13007510	-	109497409	lncRNA	GCF_000181345.2	NC_018723.2	12950138-12974349	-	Similar	XR_002153596	NA	12989737-13007510	XR_002153596.1	NA	12956608-12974349
Current-novel	111559557	lncRNA	GCF_000181345.3	NC_018723	13004587-13006394	-	NA	NA	NA	NA	NA	NA	Current-novel	XR_002740649	NA	13004587-13006394	NA	NA	NA
Similar	109501480	lncRNA	GCF_000181345.3	NC_018723	130125390-130128116	+	109501480	lncRNA	GCF_000181345.2	NC_018723.2	128197397-128199815	+	Similar	XR_002743814	NA	130125390-130128116	XR_002159576.1	NA	128197397-128199815
Current-novel	111556927	pseudogene	GCF_000181345.3	NC_018723	130276258-130276356	+	NA	NA	NA	NA	NA	NA	NA	NA	NA	NA	NA	NA	NA
Similar	109501486	lncRNA	GCF_000181345.3	NC_018723	130663230-130665089	+	109501486	lncRNA	GCF_000181345.2	NC_018723.2	128733352-128735051	+	Similar	XR_002159582	NA	130663230-130665089	XR_002159582.1	NA	128733352-128735051
Identical	101097867	pseudogene	GCF_000181345.3	NC_018723	130706468-130707740	-	101097867	pseudogene	GCF_000181345.2	NC_018723.2	128776426-128777698	-	NA	NA	NA	NA	NA	NA	NA
Similar	101098112	protein_coding	GCF_000181345.3	NC_018723	130742403-130833952	-	101098112	protein_coding	GCF_000181345.2	NC_018723.2	128812343-128904308	-	Identical	XM_003980996	XP_003981045	130742403-130833952	XM_003980996.4	XP_003981045.1	128812343-128904308
Similar	101098112	protein_coding	GCF_000181345.3	NC_018723	130742403-130833952	-	101098112	protein_coding	GCF_000181345.2	NC_018723.2	128812343-128904308	-	Similar, change in UTR only	XM_019834664	XP_019690223	130742403-130833948	XM_019834664.1	XP_019690223.1	128812343-128904306
Similar	101098112	protein_coding	GCF_000181345.3	NC_018723	130742403-130833952	-	101098112	protein_coding	GCF_000181345.2	NC_018723.2	128812343-128904308	-	Previous-variant	XM_019834664	XP_019690223	130742403-130833948	XM_019834665.1	XP_019690224.1	128812343-128903977
Current-novel	111557027	snoRNA	GCF_000181345.3	NC_018723	130749435-130749565	-	NA	NA	NA	NA	NA	NA	Current-novel	XR_002736767	NA	130749435-130749565	NA	NA	NA
Identical	101098517	pseudogene	GCF_000181345.3	NC_018723	130763993-130764764	+	101098517	pseudogene	GCF_000181345.2	NC_018723.2	128833897-128834668	+	NA	NA	NA	NA	NA	NA	NA
Similar	101098770	protein_coding	GCF_000181345.3	NC_018723	130866157-130941742	-	101098770	protein_coding	GCF_000181345.2	NC_018723.2	128937103-128984116	-	Identical	XM_011282970	XP_011281272	130866157-130914340	XM_011282970.2	XP_011281272.1	128937103-128984116
Similar	101098770	protein_coding	GCF_000181345.3	NC_018723	130866157-130941742	-	101098770	protein_coding	GCF_000181345.2	NC_018723.2	128937103-128984116	-	Variant	XM_023256840	XP_023112608	130866160-130941742	XM_011282970.2	XP_011281272.1	128937103-128984116
Similar	101099176	protein_coding	GCF_000181345.3	NC_018723	130966244-131029661	-	101099176	protein_coding	GCF_000181345.2	NC_018723.2	129035997-129098247	-	Similar, change in UTR only	XM_003981000	XP_003981049	130966244-131029661	XM_003981000.4	XP_003981049.1	129035997-129098247
Similar	101099176	protein_coding	GCF_000181345.3	NC_018723	130966244-131029661	-	101099176	protein_coding	GCF_000181345.2	NC_018723.2	129035997-129098247	-	Identical	XM_011282979	XP_011281281	130966244-131018555	XM_011282979.2	XP_011281281.1	129035997-129087118
Changed completeness	101100614	protein_coding	GCF_000181345.3	NC_018723	131029727-131204160	+	101100614	protein_coding	GCF_000181345.2	NC_018723.2	144669480-144742298	-	Changed substantially	XM_019838168	XP_019693727	131029727-131204160	XM_019838168.1	XP_019693727.1	144669480-144742298
Changed substantially	102900994	protein_coding	GCF_000181345.3	NC_018723	131030043-131120717	+	102900994	protein_coding	GCF_000181345.2	NC_018723.2	144750945-144761471	-	Changed substantially	XM_023247911	XP_023103679	131030043-131120717	XM_019838237.1	XP_019693796.1	144750945-144761471
Current-novel	111557011	snoRNA	GCF_000181345.3	NC_018723	131143535-131143669	-	NA	NA	NA	NA	NA	NA	Current-novel	XR_002736739	NA	131143535-131143669	NA	NA	NA
Identical	101099684	protein_coding	GCF_000181345.3	NC_018723	131209117-131212858	-	101099684	protein_coding	GCF_000181345.2	NC_018723.2	129261660-129265401	-	Identical	XM_006927752	XP_006927814	131209117-131212738	XM_006927752.3	XP_006927814.1	129261660-129265281
Identical	101099684	protein_coding	GCF_000181345.3	NC_018723	131209117-131212858	-	101099684	protein_coding	GCF_000181345.2	NC_018723.2	129261660-129265401	-	Identical	XM_006927755	XP_006927817	131209117-131212738	XM_006927755.3	XP_006927817.1	129261660-129265281
Identical	101099684	protein_coding	GCF_000181345.3	NC_018723	131209117-131212858	-	101099684	protein_coding	GCF_000181345.2	NC_018723.2	129261660-129265401	-	Identical	XM_019834719	XP_019690278	131209117-131212738	XM_019834719.1	XP_019690278.1	129261660-129265281
Identical	101099684	protein_coding	GCF_000181345.3	NC_018723	131209117-131212858	-	101099684	protein_coding	GCF_000181345.2	NC_018723.2	129261660-129265401	-	Identical	XM_019834727	XP_019690286	131209117-131212738	XM_019834727.1	XP_019690286.1	129261660-129265281
Identical	101099684	protein_coding	GCF_000181345.3	NC_018723	131209117-131212858	-	101099684	protein_coding	GCF_000181345.2	NC_018723.2	129261660-129265401	-	Identical	XM_019834729	XP_019690288	131209117-131212858	XM_019834729.1	XP_019690288.1	129261660-129265401
Identical	101099684	protein_coding	GCF_000181345.3	NC_018723	131209117-131212858	-	101099684	protein_coding	GCF_000181345.2	NC_018723.2	129261660-129265401	-	Identical	XM_019834736	XP_019690295	131209117-131212465	XM_019834736.1	XP_019690295.1	129261660-129265008
Identical	101099684	protein_coding	GCF_000181345.3	NC_018723	131209117-131212858	-	101099684	protein_coding	GCF_000181345.2	NC_018723.2	129261660-129265401	-	Identical	XM_019834738	XP_019690297	131209117-131212465	XM_019834738.1	XP_019690297.1	129261660-129265008
Split	111561339	lncRNA	GCF_000181345.3	NC_018723	131213063-131302151	+	102901238	lncRNA	GCF_000181345.2	NC_018723.2	129265606-129416649	+	Split	XR_002743832	NA	131213063-131302151	XR_002159613.1	NA	129265606-129373320
Split	111561339	lncRNA	GCF_000181345.3	NC_018723	131213063-131302151	+	102901238	lncRNA	GCF_000181345.2	NC_018723.2	129265606-129416649	+	Split	XR_002743833	NA	131213063-131302151	XR_002159614.1	NA	129265606-129373320
Current-novel	111561340	lncRNA	GCF_000181345.3	NC_018723	131298561-131315060	-	NA	NA	NA	NA	NA	NA	Current-novel	XR_002743835	NA	131298561-131315060	NA	NA	NA
Changed substantially	102901238	lncRNA	GCF_000181345.3	NC_018723	131308337-131322017	+	102901238	lncRNA	GCF_000181345.2	NC_018723.2	129265606-129416649	+	Similar	XR_002743828	NA	131308337-131320250	XR_002159610.1	NA	129361408-129373320
Changed substantially	102901238	lncRNA	GCF_000181345.3	NC_018723	131308337-131322017	+	102901238	lncRNA	GCF_000181345.2	NC_018723.2	129265606-129416649	+	Previous-variant	XR_002743828	NA	131308337-131320250	XR_002159612.1	NA	129361408-129373320
Changed substantially	102901238	lncRNA	GCF_000181345.3	NC_018723	131308337-131322017	+	102901238	lncRNA	GCF_000181345.2	NC_018723.2	129265606-129416649	+	Similar	XR_002743831	NA	131308337-131322017	XR_002159611.1	NA	129361408-129375087
Changed substantially	102901238	lncRNA	GCF_000181345.3	NC_018723	131308337-131322017	+	102901238	lncRNA	GCF_000181345.2	NC_018723.2	129265606-129416649	+	Identical	XR_439520	NA	131308337-131320250	XR_439520.2	NA	129361408-129373320
Split	111561342	lncRNA	GCF_000181345.3	NC_018723	131329635-131363578	+	102901238	lncRNA	GCF_000181345.2	NC_018723.2	129265606-129416649	+	Split	XR_002743836	NA	131329635-131363578	XR_002159607.1	NA	129361408-129416649
Split	111561342	lncRNA	GCF_000181345.3	NC_018723	131329635-131363578	+	102901238	lncRNA	GCF_000181345.2	NC_018723.2	129265606-129416649	+	Split	XR_002743837	NA	131329635-131363578	XR_002159609.1	NA	129361408-129416649
Similar	101100860	protein_coding	GCF_000181345.3	NC_018723	131369305-131567282	+	101100860	protein_coding	GCF_000181345.2	NC_018723.2	129423163-129620513	+	Previous-other	NA	NA	NA	XM_019834782.1	XP_019690341.1	129546779-129620513
Similar	101100860	protein_coding	GCF_000181345.3	NC_018723	131369305-131567282	+	101100860	protein_coding	GCF_000181345.2	NC_018723.2	129423163-129620513	+	Similar, change in UTR only	XM_019834769	XP_019690328	131444422-131567282	XM_019834769.1	XP_019690328.1	129498112-129620513
Similar	101100860	protein_coding	GCF_000181345.3	NC_018723	131369305-131567282	+	101100860	protein_coding	GCF_000181345.2	NC_018723.2	129423163-129620513	+	Similar, change in CDS	XM_023256902	XP_023112670	131369305-131567282	XM_019834766.1	XP_019690325.1	129423163-129620513
Similar	101100860	protein_coding	GCF_000181345.3	NC_018723	131369305-131567282	+	101100860	protein_coding	GCF_000181345.2	NC_018723.2	129423163-129620513	+	Previous-variant	XM_023256902	XP_023112670	131369305-131567282	XM_019834777.1	XP_019690336.1	129480604-129620513
Current-novel	111556915	pseudogene	GCF_000181345.3	NC_018723	131676373-131676467	-	NA	NA	NA	NA	NA	NA	NA	NA	NA	NA	NA	NA	NA
Similar	109501515	lncRNA	GCF_000181345.3	NC_018723	131692369-131700078	-	109501515	lncRNA	GCF_000181345.2	NC_018723.2	129747706-129755390	-	Similar	XR_002159635	NA	131692369-131700078	XR_002159635.1	NA	129747706-129755390
Similar	109501517	lncRNA	GCF_000181345.3	NC_018723	131700141-131730790	+	109501517	lncRNA	GCF_000181345.2	NC_018723.2	129755489-129786592	+	Similar	XR_002159640	NA	131700141-131730790	XR_002159640.1	NA	129755489-129786592
Current-novel	111561344	lncRNA	GCF_000181345.3	NC_018723	131746296-131801643	+	NA	NA	NA	NA	NA	NA	Current-novel	XR_002743841	NA	131746296-131801643	NA	NA	NA
Current-novel	111560927	lncRNA	GCF_000181345.3	NC_018723	131819439-131827875	+	NA	NA	NA	NA	NA	NA	Current-novel	XR_002743311	NA	131819439-131827875	NA	NA	NA
Similar	109501522	lncRNA	GCF_000181345.3	NC_018723	131926344-131931950	-	109501522	lncRNA	GCF_000181345.2	NC_018723.2	129986166-129991767	-	Similar	XR_002159645	NA	131926344-131931950	XR_002159645.1	NA	129986166-129991767
Similar	109501522	lncRNA	GCF_000181345.3	NC_018723	131926344-131931950	-	109501522	lncRNA	GCF_000181345.2	NC_018723.2	129986166-129991767	-	Similar	XR_002159646	NA	131926344-131931950	XR_002159646.1	NA	129986166-129991767
Similar	109501528	lncRNA	GCF_000181345.3	NC_018723	132103569-132152368	-	109501528	lncRNA	GCF_000181345.2	NC_018723.2	130162422-130210159	-	Similar	XR_002159652	NA	132103569-132152368	XR_002159652.1	NA	130162422-130210159
Similar	101099932	protein_coding	GCF_000181345.3	NC_018723	132159560-132227235	+	101099932	protein_coding	GCF_000181345.2	NC_018723.2	130250550-130284149	+	Similar, change in CDS	XM_023256931	XP_023112699	132159560-132227235	XM_011283002.2	XP_011281304.2	130250550-130284149
Similar	101099932	protein_coding	GCF_000181345.3	NC_018723	132159560-132227235	+	101099932	protein_coding	GCF_000181345.2	NC_018723.2	130250550-130284149	+	Variant	XM_023256941	XP_023112709	132159560-132227235	XM_011282998.2	XP_011281300.2	130250550-130284149
Similar	101099932	protein_coding	GCF_000181345.3	NC_018723	132159560-132227235	+	101099932	protein_coding	GCF_000181345.2	NC_018723.2	130250550-130284149	+	Similar, change in CDS	XM_023256945	XP_023112713	132159561-132227235	XM_003981003.4	XP_003981052.2	130250550-130284149
Similar	101099932	protein_coding	GCF_000181345.3	NC_018723	132159560-132227235	+	101099932	protein_coding	GCF_000181345.2	NC_018723.2	130250550-130284149	+	Similar, change in CDS	XM_023256947	XP_023112715	132159794-132227235	XM_011282998.2	XP_011281300.2	130250550-130284149
Similar	101100359	protein_coding	GCF_000181345.3	NC_018723	132225422-132236764	-	101100359	protein_coding	GCF_000181345.2	NC_018723.2	130282336-130293658	-	Similar, change in UTR only	XM_003981005	XP_003981054	132225422-132236764	XM_003981005.3	XP_003981054.1	130282336-130293651
Similar	101100359	protein_coding	GCF_000181345.3	NC_018723	132225422-132236764	-	101100359	protein_coding	GCF_000181345.2	NC_018723.2	130282336-130293658	-	Similar, change in UTR only	XM_006927756	XP_006927818	132225422-132236758	XM_006927756.2	XP_006927818.1	130282336-130293658
Similar	101100359	protein_coding	GCF_000181345.3	NC_018723	132225422-132236764	-	101100359	protein_coding	GCF_000181345.2	NC_018723.2	130282336-130293658	-	Similar, change in UTR only	XM_019834834	XP_019690393	132225422-132236764	XM_019834834.1	XP_019690393.1	130282336-130293651
Similar	101100359	protein_coding	GCF_000181345.3	NC_018723	132225422-132236764	-	101100359	protein_coding	GCF_000181345.2	NC_018723.2	130282336-130293658	-	Variant	XM_023256962	XP_023112730	132225422-132236758	XM_003981005.3	XP_003981054.1	130282336-130293651
Identical	105260627	lncRNA	GCF_000181345.3	NC_018723	132240845-132241383	+	105260627	lncRNA	GCF_000181345.2	NC_018723.2	130297766-130298304	+	Identical	XR_890415	NA	132240845-132241383	XR_890415.2	NA	130297766-130298304
Changed locus type	105260725	other	GCF_000181345.3	NC_018723	132248880-132451249	+	105260725	protein_coding	GCF_000181345.2	NC_018723.2	130305805-130553763	+	Variant	XM_023256975	XP_023112743	132248880-132451249	XM_019837638.1	XP_019693197.1	130305805-130553763
Changed locus type	105260725	other	GCF_000181345.3	NC_018723	132248880-132451249	+	105260725	protein_coding	GCF_000181345.2	NC_018723.2	130305805-130553763	+	Similar, change in CDS	XM_023256984	XP_023112752	132248881-132451249	XM_019837638.1	XP_019693197.1	130305805-130553763
Changed locus type	105260725	other	GCF_000181345.3	NC_018723	132248880-132451249	+	105260725	protein_coding	GCF_000181345.2	NC_018723.2	130305805-130553763	+	Variant	XM_023256985	XP_023112753	132248881-132395749	XM_019837638.1	XP_019693197.1	130305805-130553763
Changed locus type	105260725	other	GCF_000181345.3	NC_018723	132248880-132451249	+	105260725	protein_coding	GCF_000181345.2	NC_018723.2	130305805-130553763	+	Variant	XM_023256987	XP_023112755	132248881-132394573	XM_019837638.1	XP_019693197.1	130305805-130553763
Current-novel	111557075	pseudogene	GCF_000181345.3	NC_018723	132287373-132287577	+	NA	NA	NA	NA	NA	NA	NA	NA	NA	NA	NA	NA	NA
Current-novel	111561358	lncRNA	GCF_000181345.3	NC_018723	132979632-133041774	+	NA	NA	NA	NA	NA	NA	Current-novel	XR_002743870	NA	132979632-133041774	NA	NA	NA
Current-novel	111556700	pseudogene	GCF_000181345.3	NC_018723	133475307-133475412	+	NA	NA	NA	NA	NA	NA	NA	NA	NA	NA	NA	NA	NA
Similar	101101542	protein_coding	GCF_000181345.3	NC_018723	133562361-133567445	-	101101542	protein_coding	GCF_000181345.2	NC_018723.2	131660593-131665676	-	Similar, change in UTR only	XM_019834870	XP_019690429	133562361-133567445	XM_019834870.1	XP_019690429.1	131660593-131665676
Similar	101084340	protein_coding	GCF_000181345.3	NC_018723	133742610-133940664	+	101084340	protein_coding	GCF_000181345.2	NC_018723.2	131877702-132048922	+	Variant	XM_023256994	XP_023112762	133742610-133940664	XM_011284082.2	XP_011282384.1	131877702-132048922
Similar	101084340	protein_coding	GCF_000181345.3	NC_018723	133742610-133940664	+	101084340	protein_coding	GCF_000181345.2	NC_018723.2	131877702-132048922	+	Similar, change in UTR only	XM_023257000	XP_023112768	133742794-133940664	XM_011284082.2	XP_011282384.1	131877702-132048922
Similar	101084340	protein_coding	GCF_000181345.3	NC_018723	133742610-133940664	+	101084340	protein_coding	GCF_000181345.2	NC_018723.2	131877702-132048922	+	Variant	XM_023257004	XP_023112772	133742794-133940664	XM_011284082.2	XP_011282384.1	131877702-132048922
Similar	101080356	protein_coding	GCF_000181345.3	NC_018723	134027548-134135975	+	101080356	protein_coding	GCF_000181345.2	NC_018723.2	132129588-132242436	+	Similar, change in UTR only	XM_003981011	XP_003981060	134027562-134135975	XM_003981011.4	XP_003981060.1	132129602-132242436
Similar	101080356	protein_coding	GCF_000181345.3	NC_018723	134027548-134135975	+	101080356	protein_coding	GCF_000181345.2	NC_018723.2	132129588-132242436	+	Similar, change in UTR only	XM_019834877	XP_019690436	134027548-134120362	XM_019834877.1	XP_019690436.1	132129588-132227198
Similar	101084596	protein_coding	GCF_000181345.3	NC_018723	134198995-134218665	+	101084596	protein_coding	GCF_000181345.2	NC_018723.2	132302289-132323864	+	Similar, change in UTR only	XM_003981030	XP_003981079	134198995-134218665	XM_003981030.4	XP_003981079.1	132302289-132323864
Identical	102902453	protein_coding	GCF_000181345.3	NC_018723	134220551-134265316	-	102902453	protein_coding	GCF_000181345.2	NC_018723.2	132325745-132369881	-	Change in exception	XM_011284065	XP_011282367	134220551-134265316	XM_011284065.2	XP_011282367.2	132325745-132369881
Similar	101080609	protein_coding	GCF_000181345.3	NC_018723	134265507-134458534	+	101080609	protein_coding	GCF_000181345.2	NC_018723.2	132370074-132558305	+	Similar, change in UTR only	XM_003981012	XP_003981061	134265507-134458534	XM_003981012.4	XP_003981061.2	132370074-132558305
Similar	101080609	protein_coding	GCF_000181345.3	NC_018723	134265507-134458534	+	101080609	protein_coding	GCF_000181345.2	NC_018723.2	132370074-132558305	+	Similar, change in UTR only	XM_019834889	XP_019690448	134265508-134384762	XM_019834889.1	XP_019690448.1	132370075-132484804
Similar	101080609	protein_coding	GCF_000181345.3	NC_018723	134265507-134458534	+	101080609	protein_coding	GCF_000181345.2	NC_018723.2	132370074-132558305	+	Variant	XM_023257015	XP_023112783	134265508-134370532	XM_019834889.1	XP_019690448.1	132370075-132484804
Similar	101080609	protein_coding	GCF_000181345.3	NC_018723	134265507-134458534	+	101080609	protein_coding	GCF_000181345.2	NC_018723.2	132370074-132558305	+	Similar	XR_002159717	NA	134265507-134457973	XR_002159717.1	NA	132370074-132557811
Current-novel	111557729	pseudogene	GCF_000181345.3	NC_018723	134484832-134486978	+	NA	NA	NA	NA	NA	NA	NA	NA	NA	NA	NA	NA	NA
Similar	101080862	protein_coding	GCF_000181345.3	NC_018723	134573187-134870483	-	101080862	protein_coding	GCF_000181345.2	NC_018723.2	132672685-132980279	-	Similar, change in UTR only	XM_023257025	XP_023112793	134573187-134870483	XM_003981013.4	XP_003981062.2	132672685-132980279
Similar	109497407	lncRNA	GCF_000181345.3	NC_018723	13463059-13470711	+	109497407	lncRNA	GCF_000181345.2	NC_018723.2	13428781-13436420	+	Similar	XR_002153593	NA	13463059-13470711	XR_002153593.1	NA	13428781-13436420
Similar	101084850	protein_coding	GCF_000181345.3	NC_018723	134870633-134929937	-	101084850	protein_coding	GCF_000181345.2	NC_018723.2	132996326-133032900	-	Previous-variant	XM_019834916	XP_019690475	134892816-134929925	XM_019834909.1	XP_019690468.1	132996326-133031572
Similar	101084850	protein_coding	GCF_000181345.3	NC_018723	134870633-134929937	-	101084850	protein_coding	GCF_000181345.2	NC_018723.2	132996326-133032900	-	Similar, change in UTR only	XM_019834916	XP_019690475	134892816-134929925	XM_019834916.1	XP_019690475.1	132996326-133032900
Similar	101084850	protein_coding	GCF_000181345.3	NC_018723	134870633-134929937	-	101084850	protein_coding	GCF_000181345.2	NC_018723.2	132996326-133032900	-	Variant	XM_023257048	XP_023112816	134870633-134929937	XM_019834916.1	XP_019690475.1	132996326-133032900
Changed substantially	109497422	lncRNA	GCF_000181345.3	NC_018723	13491402-13494550	-	109497422	lncRNA	GCF_000181345.2	NC_018723.2	13457113-13529430	-	Variant	XR_002740663	NA	13491402-13494550	XR_002153611.1	NA	13457113-13529430
Changed substantially	109497422	lncRNA	GCF_000181345.3	NC_018723	13491402-13494550	-	109497422	lncRNA	GCF_000181345.2	NC_018723.2	13457113-13529430	-	Changed substantially	XR_002740673	NA	13491402-13494550	XR_002153611.1	NA	13457113-13529430
Similar	101081114	protein_coding	GCF_000181345.3	NC_018723	134930046-134951211	+	101081114	protein_coding	GCF_000181345.2	NC_018723.2	133033031-133054165	+	Similar, change in UTR only	XM_003981014	XP_003981063	134930046-134951211	XM_003981014.4	XP_003981063.1	133033031-133054165
Similar	101081114	protein_coding	GCF_000181345.3	NC_018723	134930046-134951211	+	101081114	protein_coding	GCF_000181345.2	NC_018723.2	133033031-133054165	+	Identical	XM_006927758	XP_006927820	134930251-134951211	XM_006927758.3	XP_006927820.1	133033234-133054165
Similar	101081114	protein_coding	GCF_000181345.3	NC_018723	134930046-134951211	+	101081114	protein_coding	GCF_000181345.2	NC_018723.2	133033031-133054165	+	Identical	XM_011284050	XP_011282352	134935181-134951211	XM_011284050.2	XP_011282352.1	133038164-133054165
Similar	101081698	protein_coding	GCF_000181345.3	NC_018723	134953629-134989846	-	101081698	protein_coding	GCF_000181345.2	NC_018723.2	133056583-133092500	-	Similar, change in CDS	XM_006927759	XP_006927821	134953629-134989845	XM_006927759.3	XP_006927821.1	133056583-133092500
Similar	101081698	protein_coding	GCF_000181345.3	NC_018723	134953629-134989846	-	101081698	protein_coding	GCF_000181345.2	NC_018723.2	133056583-133092500	-	Similar, change in CDS	XM_019834938	XP_019690497	134955793-134989846	XM_019834938.1	XP_019690497.1	133058746-133092500
Current-novel	111556767	snRNA	GCF_000181345.3	NC_018723	134978118-134978224	-	NA	NA	NA	NA	NA	NA	Current-novel	XR_002736500	NA	134978118-134978224	NA	NA	NA
Similar	101082122	protein_coding	GCF_000181345.3	NC_018723	134990211-135025101	+	101082122	protein_coding	GCF_000181345.2	NC_018723.2	133092879-133127689	+	Similar, change in UTR only	XM_003981019	XP_003981068	134990212-135025101	XM_003981019.4	XP_003981068.1	133092880-133127689
Similar	101082122	protein_coding	GCF_000181345.3	NC_018723	134990211-135025101	+	101082122	protein_coding	GCF_000181345.2	NC_018723.2	133092879-133127689	+	Similar, change in UTR only	XM_003981020	XP_003981069	134990212-135025101	XM_003981020.4	XP_003981069.2	133092880-133127689
Similar	101082122	protein_coding	GCF_000181345.3	NC_018723	134990211-135025101	+	101082122	protein_coding	GCF_000181345.2	NC_018723.2	133092879-133127689	+	Similar, change in UTR only	XM_011284034	XP_011282336	134990212-135025101	XM_011284034.2	XP_011282336.1	133092880-133127689
Similar	101082122	protein_coding	GCF_000181345.3	NC_018723	134990211-135025101	+	101082122	protein_coding	GCF_000181345.2	NC_018723.2	133092879-133127689	+	Similar, change in UTR only	XM_011284037	XP_011282339	134990212-135025101	XM_011284037.2	XP_011282339.1	133092880-133127689
Similar	101082122	protein_coding	GCF_000181345.3	NC_018723	134990211-135025101	+	101082122	protein_coding	GCF_000181345.2	NC_018723.2	133092879-133127689	+	Similar, change in UTR only	XM_019834950	XP_019690509	134990211-135025101	XM_019834950.1	XP_019690509.1	133092879-133127689
Similar	101082122	protein_coding	GCF_000181345.3	NC_018723	134990211-135025101	+	101082122	protein_coding	GCF_000181345.2	NC_018723.2	133092879-133127689	+	Similar, change in UTR only	XM_019834959	XP_019690518	134990211-135025101	XM_019834959.1	XP_019690518.1	133092879-133127689
Similar	101082122	protein_coding	GCF_000181345.3	NC_018723	134990211-135025101	+	101082122	protein_coding	GCF_000181345.2	NC_018723.2	133092879-133127689	+	Similar, change in UTR only	XM_019834971	XP_019690530	134990211-135025101	XM_019834971.1	XP_019690530.1	133092879-133127689
Similar	101082545	protein_coding	GCF_000181345.3	NC_018723	135026376-135074765	-	101082545	protein_coding	GCF_000181345.2	NC_018723.2	133128965-133177628	-	Similar, change in UTR only	XM_003981021	XP_003981070	135029646-135074765	XM_003981021.4	XP_003981070.1	133132235-133177628
Similar	101082545	protein_coding	GCF_000181345.3	NC_018723	135026376-135074765	-	101082545	protein_coding	GCF_000181345.2	NC_018723.2	133128965-133177628	-	Similar, change in UTR only	XM_011284029	XP_011282331	135026376-135074765	XM_011284029.2	XP_011282331.1	133128965-133177626
Similar	101082545	protein_coding	GCF_000181345.3	NC_018723	135026376-135074765	-	101082545	protein_coding	GCF_000181345.2	NC_018723.2	133128965-133177628	-	Identical	XM_019834981	XP_019690540	135026376-135073139	XM_019834981.1	XP_019690540.1	133128965-133175902
Similar	101082801	protein_coding	GCF_000181345.3	NC_018723	135074983-135182275	+	101082801	protein_coding	GCF_000181345.2	NC_018723.2	133178038-133286866	+	Similar, change in UTR only	XM_011284017	XP_011282319	135074983-135182275	XM_011284017.1	XP_011282319.1	133178038-133286866
Similar	101082801	protein_coding	GCF_000181345.3	NC_018723	135074983-135182275	+	101082801	protein_coding	GCF_000181345.2	NC_018723.2	133178038-133286866	+	Identical	XM_011284021	XP_011282323	135109311-135182275	XM_011284021.2	XP_011282323.1	133212601-133286866
Changed locus type	101083061	other	GCF_000181345.3	NC_018723	135262239-135397958	+	101083061	protein_coding	GCF_000181345.2	NC_018723.2	133368441-133500221	+	Similar, change in UTR only	XM_006927761	XP_006927823	135262240-135397958	XM_006927761.3	XP_006927823.2	133368441-133500221
Changed locus type	101083061	other	GCF_000181345.3	NC_018723	135262239-135397958	+	101083061	protein_coding	GCF_000181345.2	NC_018723.2	133368441-133500221	+	Similar, change in UTR only	XM_011284004	XP_011282306	135262241-135397958	XM_011284004.2	XP_011282306.1	133368441-133500221
Changed locus type	101083061	other	GCF_000181345.3	NC_018723	135262239-135397958	+	101083061	protein_coding	GCF_000181345.2	NC_018723.2	133368441-133500221	+	Similar, change in UTR only	XM_011284009	XP_011282311	135262239-135397958	XM_011284009.2	XP_011282311.1	133368441-133500221
Changed locus type	101083061	other	GCF_000181345.3	NC_018723	135262239-135397958	+	101083061	protein_coding	GCF_000181345.2	NC_018723.2	133368441-133500221	+	Similar, change in UTR only	XM_011284013	XP_011282315	135262240-135397958	XM_011284013.2	XP_011282315.1	133368441-133500221
Changed locus type	101083061	other	GCF_000181345.3	NC_018723	135262239-135397958	+	101083061	protein_coding	GCF_000181345.2	NC_018723.2	133368441-133500221	+	Similar, change in UTR only	XM_019834997	XP_019690556	135262239-135397958	XM_019834997.1	XP_019690556.1	133368441-133500221
Changed locus type	101083061	other	GCF_000181345.3	NC_018723	135262239-135397958	+	101083061	protein_coding	GCF_000181345.2	NC_018723.2	133368441-133500221	+	Similar, change in UTR only	XM_019835013	XP_019690572	135262239-135397958	XM_019835013.1	XP_019690572.1	133368441-133500221
Changed locus type	101083061	other	GCF_000181345.3	NC_018723	135262239-135397958	+	101083061	protein_coding	GCF_000181345.2	NC_018723.2	133368441-133500221	+	Similar, change in UTR only	XM_019835020	XP_019690579	135333027-135397958	XM_019835020.1	XP_019690579.1	133434947-133500221
Current-novel	111556713	snRNA	GCF_000181345.3	NC_018723	1353744-1353850	+	NA	NA	NA	NA	NA	NA	Current-novel	XR_002736422	NA	1353744-1353850	NA	NA	NA
Similar	101083319	protein_coding	GCF_000181345.3	NC_018723	135444290-135494143	+	101083319	protein_coding	GCF_000181345.2	NC_018723.2	133545641-133595849	+	Similar, change in UTR only	XM_003981024	XP_003981073	135444294-135494143	XM_003981024.4	XP_003981073.1	133545641-133595849
Similar	101083319	protein_coding	GCF_000181345.3	NC_018723	135444290-135494143	+	101083319	protein_coding	GCF_000181345.2	NC_018723.2	133545641-133595849	+	Similar, change in UTR only	XM_006927762	XP_006927824	135444290-135494143	XM_006927762.3	XP_006927824.1	133545641-133595849
Similar	101083319	protein_coding	GCF_000181345.3	NC_018723	135444290-135494143	+	101083319	protein_coding	GCF_000181345.2	NC_018723.2	133545641-133595849	+	Similar, change in UTR only	XM_006927763	XP_006927825	135456303-135494143	XM_006927763.3	XP_006927825.1	133557832-133595849
Similar	101083319	protein_coding	GCF_000181345.3	NC_018723	135444290-135494143	+	101083319	protein_coding	GCF_000181345.2	NC_018723.2	133545641-133595849	+	Similar, change in UTR only	XM_006927764	XP_006927826	135444295-135494143	XM_006927764.3	XP_006927826.1	133545641-133595849
Similar	109492868	lncRNA	GCF_000181345.3	NC_018723	135789997-135790656	+	109492868	lncRNA	GCF_000181345.2	NC_018723.2	133880909-133881546	+	Similar	XR_002146833	NA	135789997-135790656	XR_002146833.1	NA	133880909-133881546
Similar	101087553	protein_coding	GCF_000181345.3	NC_018723	135824380-136391999	+	101087553	protein_coding	GCF_000181345.2	NC_018723.2	134018272-134490607	+	Similar, change in CDS	XM_023257117	XP_023112885	135824380-136391999	XM_019835034.1	XP_019690593.1	134018272-134490607
Current-novel	111557029	snRNA	GCF_000181345.3	NC_018723	135882615-135882778	+	NA	NA	NA	NA	NA	NA	Current-novel	XR_002736776	NA	135882615-135882778	NA	NA	NA
Similar	101085598	protein_coding	GCF_000181345.3	NC_018723	136400024-136415493	-	101085598	protein_coding	GCF_000181345.2	NC_018723.2	134498635-134514105	-	Similar, change in UTR only	XM_003981033	XP_003981082	136400024-136415493	XM_003981033.4	XP_003981082.1	134498635-134514105
Similar	101085598	protein_coding	GCF_000181345.3	NC_018723	136400024-136415493	-	101085598	protein_coding	GCF_000181345.2	NC_018723.2	134498635-134514105	-	Identical	XM_019835040	XP_019690599	136400024-136415341	XM_019835040.1	XP_019690599.1	134498635-134513943
Current-novel	111561368	lncRNA	GCF_000181345.3	NC_018723	136460924-136631008	+	NA	NA	NA	NA	NA	NA	Current-novel	XR_002743897	NA	136460925-136631008	NA	NA	NA
Current-novel	111561368	lncRNA	GCF_000181345.3	NC_018723	136460924-136631008	+	NA	NA	NA	NA	NA	NA	Current-novel	XR_002743899	NA	136460924-136631008	NA	NA	NA
Similar	109501619	lncRNA	GCF_000181345.3	NC_018723	136935098-136952254	-	109501619	lncRNA	GCF_000181345.2	NC_018723.2	135036420-135053234	-	Similar	XR_002743901	NA	136935098-136952254	XR_002159818.1	NA	135036420-135053234
Similar	100271864	protein_coding	GCF_000181345.3	NC_018723	137240537-137323986	+	100271864	protein_coding	GCF_000181345.2	NC_018723.2	135353374-135426752	+	Similar, change in UTR only	XM_003981035	XP_003981084	137316081-137323986	XM_003981035.4	XP_003981084.1	135418851-135426752
Similar	100271864	protein_coding	GCF_000181345.3	NC_018723	137240537-137323986	+	100271864	protein_coding	GCF_000181345.2	NC_018723.2	135353374-135426752	+	Similar, change in UTR only	XM_011283969	XP_011282271	137314288-137323986	XM_011283969.2	XP_011282271.1	135417107-135426752
Similar	100271864	protein_coding	GCF_000181345.3	NC_018723	137240537-137323986	+	100271864	protein_coding	GCF_000181345.2	NC_018723.2	135353374-135426752	+	Similar, change in UTR only	XM_023257120	XP_023112888	137240537-137323986	XM_003981034.4	XP_003981083.1	135353374-135426752
Similar	109501623	lncRNA	GCF_000181345.3	NC_018723	137321638-137345895	-	109501623	lncRNA	GCF_000181345.2	NC_018723.2	135424404-135448680	-	Similar	XR_002159824	NA	137321638-137345895	XR_002159824.1	NA	135424404-135448680
Similar	109497423	lncRNA	GCF_000181345.3	NC_018723	13735722-13752984	+	109497423	lncRNA	GCF_000181345.2	NC_018723.2	13705690-13722950	+	Similar	XR_002153613	NA	13735722-13752984	XR_002153613.1	NA	13705690-13722950
Current-novel	111561372	lncRNA	GCF_000181345.3	NC_018723	137464112-137595898	-	NA	NA	NA	NA	NA	NA	Current-novel	XR_002743904	NA	137464112-137544833	NA	NA	NA
Current-novel	111561372	lncRNA	GCF_000181345.3	NC_018723	137464112-137595898	-	NA	NA	NA	NA	NA	NA	Current-novel	XR_002743905	NA	137464112-137595898	NA	NA	NA
Current-novel	111561373	lncRNA	GCF_000181345.3	NC_018723	137842084-138014583	-	NA	NA	NA	NA	NA	NA	Current-novel	XR_002743906	NA	137842084-138014583	NA	NA	NA
Current-novel	111561373	lncRNA	GCF_000181345.3	NC_018723	137842084-138014583	-	NA	NA	NA	NA	NA	NA	Current-novel	XR_002743908	NA	137959586-138014583	NA	NA	NA
Current-novel	111561374	lncRNA	GCF_000181345.3	NC_018723	138031262-138035323	-	NA	NA	NA	NA	NA	NA	Current-novel	XR_002743909	NA	138031262-138035323	NA	NA	NA
Identical	101088052	protein_coding	GCF_000181345.3	NC_018723	138035493-138077800	+	101088052	protein_coding	GCF_000181345.2	NC_018723.2	136137342-136177831	+	Change in exception	XM_011283965	XP_011282267	138035493-138077800	XM_011283965.2	XP_011282267.1	136137342-136177831
Similar	101086284	protein_coding	GCF_000181345.3	NC_018723	138091827-138101709	+	101086284	protein_coding	GCF_000181345.2	NC_018723.2	136192158-136201442	+	Similar, change in UTR only	XM_003981036	XP_003981085	138091827-138101709	XM_003981036.4	XP_003981085.1	136192158-136201442
Similar	101088300	protein_coding	GCF_000181345.3	NC_018723	138104382-138130120	+	101088300	protein_coding	GCF_000181345.2	NC_018723.2	136204125-136229702	+	Similar, change in UTR only	XM_003981043	XP_003981092	138104382-138130120	XM_003981043.3	XP_003981092.1	136204125-136229702
Similar	102901791	lncRNA	GCF_000181345.3	NC_018723	13813446-13904525	-	102901791	lncRNA	GCF_000181345.2	NC_018723.2	13782170-13872831	-	Similar	XR_002153623	NA	13813446-13904050	XR_002153623.1	NA	13782170-13872616
Similar	102901791	lncRNA	GCF_000181345.3	NC_018723	13813446-13904525	-	102901791	lncRNA	GCF_000181345.2	NC_018723.2	13782170-13872831	-	Variant	XR_002740665	NA	13813446-13859586	XR_439417.3	NA	13782170-13872618
Similar	102901791	lncRNA	GCF_000181345.3	NC_018723	13813446-13904525	-	102901791	lncRNA	GCF_000181345.2	NC_018723.2	13782170-13872831	-	Similar	XR_002740666	NA	13813446-13904050	XR_002153616.1	NA	13782170-13872618
Similar	102901791	lncRNA	GCF_000181345.3	NC_018723	13813446-13904525	-	102901791	lncRNA	GCF_000181345.2	NC_018723.2	13782170-13872831	-	Similar	XR_002740667	NA	13813446-13859634	XR_002153615.1	NA	13782170-13872622
Similar	102901791	lncRNA	GCF_000181345.3	NC_018723	13813446-13904525	-	102901791	lncRNA	GCF_000181345.2	NC_018723.2	13782170-13872831	-	Similar	XR_002740669	NA	13813446-13904525	XR_002153617.1	NA	13782170-13872831
Similar	102901791	lncRNA	GCF_000181345.3	NC_018723	13813446-13904525	-	102901791	lncRNA	GCF_000181345.2	NC_018723.2	13782170-13872831	-	Variant	XR_002740672	NA	13813446-13904050	XR_002153616.1	NA	13782170-13872618
Similar	101086534	protein_coding	GCF_000181345.3	NC_018723	138137739-138149568	+	101086534	protein_coding	GCF_000181345.2	NC_018723.2	136237320-136249137	+	Similar, change in CDS	XM_023257144	XP_023112912	138137739-138149568	XM_003981037.4	XP_003981086.1	136237320-136249137
Changed substantially	101086781	protein_coding	GCF_000181345.3	NC_018723	138153849-138192182	+	101086781	protein_coding	GCF_000181345.2	NC_018723.2	136253539-136345439	+	Change in exception	XM_003981038	XP_003981087	138153849-138192182	XM_003981038.4	XP_003981087.1	136253814-136292217
Changed substantially	101086781	protein_coding	GCF_000181345.3	NC_018723	138153849-138192182	+	101086781	protein_coding	GCF_000181345.2	NC_018723.2	136253539-136345439	+	Previous-variant	XM_003981038	XP_003981087	138153849-138192182	XM_006927773.3	XP_006927835.1	136253809-136292217
Changed substantially	101086781	protein_coding	GCF_000181345.3	NC_018723	138153849-138192182	+	101086781	protein_coding	GCF_000181345.2	NC_018723.2	136253539-136345439	+	Previous-variant	XM_003981038	XP_003981087	138153849-138192182	XM_011283932.2	XP_011282234.1	136253758-136296564
Changed substantially	101086781	protein_coding	GCF_000181345.3	NC_018723	138153849-138192182	+	101086781	protein_coding	GCF_000181345.2	NC_018723.2	136253539-136345439	+	Previous-variant	XM_003981038	XP_003981087	138153849-138192182	XM_011283939.2	XP_011282241.1	136253760-136296976
Changed substantially	101086781	protein_coding	GCF_000181345.3	NC_018723	138153849-138192182	+	101086781	protein_coding	GCF_000181345.2	NC_018723.2	136253539-136345439	+	Previous-variant	XM_003981038	XP_003981087	138153849-138192182	XM_011283941.2	XP_011282243.1	136253759-136315933
Changed substantially	101086781	protein_coding	GCF_000181345.3	NC_018723	138153849-138192182	+	101086781	protein_coding	GCF_000181345.2	NC_018723.2	136253539-136345439	+	Previous-variant	XM_003981038	XP_003981087	138153849-138192182	XM_019835137.1	XP_019690696.1	136253557-136345439
Changed substantially	101086781	protein_coding	GCF_000181345.3	NC_018723	138153849-138192182	+	101086781	protein_coding	GCF_000181345.2	NC_018723.2	136253539-136345439	+	Previous-variant	XM_003981038	XP_003981087	138153849-138192182	XM_019835142.1	XP_019690701.1	136253761-136345439
Changed substantially	101086781	protein_coding	GCF_000181345.3	NC_018723	138153849-138192182	+	101086781	protein_coding	GCF_000181345.2	NC_018723.2	136253539-136345439	+	Previous-variant	XM_003981038	XP_003981087	138153849-138192182	XM_019835158.1	XP_019690717.1	136253539-136345439
Changed substantially	101086781	protein_coding	GCF_000181345.3	NC_018723	138153849-138192182	+	101086781	protein_coding	GCF_000181345.2	NC_018723.2	136253539-136345439	+	Previous-variant	XM_003981038	XP_003981087	138153849-138192182	XM_019835163.1	XP_019690722.1	136253990-136292217
Similar	101088548	protein_coding	GCF_000181345.3	NC_018723	138194665-138226188	-	101088548	protein_coding	GCF_000181345.2	NC_018723.2	136294693-136326161	-	Similar, change in UTR only	XM_011283948	XP_011282250	138194665-138219714	XM_011283948.2	XP_011282250.1	136294693-136319700
Similar	101088548	protein_coding	GCF_000181345.3	NC_018723	138194665-138226188	-	101088548	protein_coding	GCF_000181345.2	NC_018723.2	136294693-136326161	-	Similar, change in UTR only	XM_019835116	XP_019690675	138194665-138226188	XM_019835116.1	XP_019690675.1	136294693-136326161
Similar	101088548	protein_coding	GCF_000181345.3	NC_018723	138194665-138226188	-	101088548	protein_coding	GCF_000181345.2	NC_018723.2	136294693-136326161	-	Identical	XM_019835127	XP_019690686	138194665-138217956	XM_019835127.1	XP_019690686.1	136294693-136317941
Current-other	111561378	lncRNA	GCF_000181345.3	NC_018723	138225931-138245441	+	NA	NA	NA	NA	NA	NA	Current-other	XR_002743915	NA	138225931-138245441	NA	NA	NA
Current-novel	111556773	snRNA	GCF_000181345.3	NC_018723	138230708-138230814	-	NA	NA	NA	NA	NA	NA	Current-novel	XR_002736504	NA	138230708-138230814	NA	NA	NA
Similar	109491348	protein_coding	GCF_000181345.3	NC_018723	138236566-138253062	-	109491348	protein_coding	GCF_000181345.2	NC_018723.2	136336549-136354544	-	Identical	XM_006927774	XP_006927836	138236566-138253062	XM_006927774.3	XP_006927836.2	136336549-136354544
Similar	109491348	protein_coding	GCF_000181345.3	NC_018723	138236566-138253062	-	109491348	protein_coding	GCF_000181345.2	NC_018723.2	136336549-136354544	-	Variant	XM_023257172	XP_023112940	138236566-138252715	XM_006927774.3	XP_006927836.2	136336549-136354544
Identical	101088812	protein_coding	GCF_000181345.3	NC_018723	138248895-138250755	-	101088812	protein_coding	GCF_000181345.2	NC_018723.2	136350379-136352239	-	Identical	XM_011283921	XP_011282223	138248895-138250755	XM_011283921.2	XP_011282223.1	136350379-136352239
Similar	101087298	protein_coding	GCF_000181345.3	NC_018723	138253300-138290896	+	101087298	protein_coding	GCF_000181345.2	NC_018723.2	136354744-136392198	+	Similar, change in UTR only	XM_006927775	XP_006927837	138253334-138290896	XM_006927775.3	XP_006927837.2	136354744-136392198
Similar	101087298	protein_coding	GCF_000181345.3	NC_018723	138253300-138290896	+	101087298	protein_coding	GCF_000181345.2	NC_018723.2	136354744-136392198	+	Similar, change in UTR only	XM_011283905	XP_011282207	138253300-138290896	XM_011283905.2	XP_011282207.1	136354744-136392198
Similar	101087298	protein_coding	GCF_000181345.3	NC_018723	138253300-138290896	+	101087298	protein_coding	GCF_000181345.2	NC_018723.2	136354744-136392198	+	Similar, change in UTR only	XM_011283908	XP_011282210	138253456-138290896	XM_011283908.2	XP_011282210.1	136354950-136392198
Similar	101087298	protein_coding	GCF_000181345.3	NC_018723	138253300-138290896	+	101087298	protein_coding	GCF_000181345.2	NC_018723.2	136354744-136392198	+	Similar, change in UTR only	XM_019835099	XP_019690658	138253334-138290896	XM_019835099.1	XP_019690658.1	136354744-136392198
Similar	102899726	protein_coding	GCF_000181345.3	NC_018723	138291114-138317988	+	102899726	protein_coding	GCF_000181345.2	NC_018723.2	136392460-136419407	+	Similar, change in UTR only	XM_011283900	XP_011282202	138291292-138317988	XM_011283900.2	XP_011282202.1	136392596-136419407
Similar	102899726	protein_coding	GCF_000181345.3	NC_018723	138291114-138317988	+	102899726	protein_coding	GCF_000181345.2	NC_018723.2	136392460-136419407	+	Similar, change in UTR only	XM_019835182	XP_019690741	138291114-138317988	XM_019835182.1	XP_019690741.1	136392460-136419407
Similar	102899726	protein_coding	GCF_000181345.3	NC_018723	138291114-138317988	+	102899726	protein_coding	GCF_000181345.2	NC_018723.2	136392460-136419407	+	Similar, change in UTR only	XM_019835189	XP_019690748	138296435-138317988	XM_019835189.1	XP_019690748.1	136397747-136419407
Identical	101089577	protein_coding	GCF_000181345.3	NC_018723	138352737-138408793	+	101089577	protein_coding	GCF_000181345.2	NC_018723.2	136453713-136509911	+	Identical	XM_003981047	XP_003981096	138352737-138408793	XM_003981047.4	XP_003981096.1	136453713-136509911
Identical	101089577	protein_coding	GCF_000181345.3	NC_018723	138352737-138408793	+	101089577	protein_coding	GCF_000181345.2	NC_018723.2	136453713-136509911	+	Identical	XM_019835192	XP_019690751	138352960-138408793	XM_019835192.1	XP_019690751.1	136453936-136509911
Similar	101094730	protein_coding	GCF_000181345.3	NC_018723	138416370-138459483	+	101094730	protein_coding	GCF_000181345.2	NC_018723.2	136517240-136567734	+	Similar, change in UTR only	XM_011283892	XP_011282194	138416430-138459483	XM_011283892.2	XP_011282194.1	136517295-136567734
Similar	101094730	protein_coding	GCF_000181345.3	NC_018723	138416370-138459483	+	101094730	protein_coding	GCF_000181345.2	NC_018723.2	136517240-136567734	+	Similar, change in UTR only	XM_011283896	XP_011282198	138416370-138459483	XM_011283896.2	XP_011282198.1	136517240-136567734
Similar	101094730	protein_coding	GCF_000181345.3	NC_018723	138416370-138459483	+	101094730	protein_coding	GCF_000181345.2	NC_018723.2	136517240-136567734	+	Similar, change in UTR only	XM_019835198	XP_019690757	138416854-138459483	XM_019835198.1	XP_019690757.1	136517727-136567734
Similar	101094730	protein_coding	GCF_000181345.3	NC_018723	138416370-138459483	+	101094730	protein_coding	GCF_000181345.2	NC_018723.2	136517240-136567734	+	Similar, change in UTR only	XM_019835202	XP_019690761	138416671-138459483	XM_019835202.1	XP_019690761.1	136517544-136567734
Identical	101090330	protein_coding	GCF_000181345.3	NC_018723	138471590-138507046	+	101090330	protein_coding	GCF_000181345.2	NC_018723.2	136580541-136615986	+	Identical	XM_019835218	XP_019690777	138471590-138507046	XM_019835218.1	XP_019690777.1	136580541-136615986
Identical	493923	protein_coding	GCF_000181345.3	NC_018723	138510629-138551407	-	493923	protein_coding	GCF_000181345.2	NC_018723.2	136619569-136659617	-	Identical	NM_001009328.1	NP_001009328.1	138510635-138551375	NM_001009328.1	NP_001009328.1	136619575-136659585
Identical	493923	protein_coding	GCF_000181345.3	NC_018723	138510629-138551407	-	493923	protein_coding	GCF_000181345.2	NC_018723.2	136619569-136659617	-	Identical	XM_006927779	XP_006927841	138510629-138551407	XM_006927779.3	XP_006927841.1	136619569-136659617
Changed locus type	102899837	misc_RNA	GCF_000181345.3	NC_018723	138563422-138567732	-	102899837	protein_coding	GCF_000181345.2	NC_018723.2	136671616-136675791	-	Changed feature type	XR_002743941	NA	138563422-138567732	XM_006927781.2	XP_006927843.1	136671616-136675791
Similar	101095226	protein_coding	GCF_000181345.3	NC_018723	138567802-138660929	+	101095226	protein_coding	GCF_000181345.2	NC_018723.2	136675866-136767796	+	Identical	XM_011283883	XP_011282185	138571026-138660929	XM_011283883.2	XP_011282185.1	136679085-136767796
Similar	101095226	protein_coding	GCF_000181345.3	NC_018723	138567802-138660929	+	101095226	protein_coding	GCF_000181345.2	NC_018723.2	136675866-136767796	+	Similar, change in UTR only	XM_019835223	XP_019690782	138567802-138660929	XM_019835223.1	XP_019690782.1	136675866-136767796
Similar	101095226	protein_coding	GCF_000181345.3	NC_018723	138567802-138660929	+	101095226	protein_coding	GCF_000181345.2	NC_018723.2	136675866-136767796	+	Similar, change in UTR only	XM_019835227	XP_019690786	138567802-138660929	XM_019835227.1	XP_019690786.1	136675866-136767796
Similar	101095226	protein_coding	GCF_000181345.3	NC_018723	138567802-138660929	+	101095226	protein_coding	GCF_000181345.2	NC_018723.2	136675866-136767796	+	Similar, change in UTR only	XM_019835230	XP_019690789	138570776-138660929	XM_019835230.1	XP_019690789.1	136678843-136767796
Similar	101095226	protein_coding	GCF_000181345.3	NC_018723	138567802-138660929	+	101095226	protein_coding	GCF_000181345.2	NC_018723.2	136675866-136767796	+	Similar, change in UTR only	XM_019835240	XP_019690799	138571025-138660929	XM_019835240.1	XP_019690799.1	136679085-136767796
Similar	101095226	protein_coding	GCF_000181345.3	NC_018723	138567802-138660929	+	101095226	protein_coding	GCF_000181345.2	NC_018723.2	136675866-136767796	+	Similar, change in UTR only	XM_019835244	XP_019690803	138571025-138660929	XM_019835244.1	XP_019690803.1	136679085-136767796
Similar	101095226	protein_coding	GCF_000181345.3	NC_018723	138567802-138660929	+	101095226	protein_coding	GCF_000181345.2	NC_018723.2	136675866-136767796	+	Similar, change in UTR only	XM_019835246	XP_019690805	138571025-138651774	XM_019835246.1	XP_019690805.1	136679085-136758661
Identical	101090589	protein_coding	GCF_000181345.3	NC_018723	138668832-138739610	+	101090589	protein_coding	GCF_000181345.2	NC_018723.2	136775698-136846016	+	Identical	XM_003981052	XP_003981101	138668832-138739610	XM_003981052.4	XP_003981101.1	136775698-136846016
Identical	101090839	pseudogene	GCF_000181345.3	NC_018723	138788379-138788974	-	101090839	pseudogene	GCF_000181345.2	NC_018723.2	136895647-136896242	-	NA	NA	NA	NA	NA	NA	NA
Similar	101091085	protein_coding	GCF_000181345.3	NC_018723	138791682-138794263	+	101091085	protein_coding	GCF_000181345.2	NC_018723.2	136898559-136901531	+	Previous-other	NA	NA	NA	XM_019814153.1	XP_019669712.1	136898559-136901531
Similar	101091085	protein_coding	GCF_000181345.3	NC_018723	138791682-138794263	+	101091085	protein_coding	GCF_000181345.2	NC_018723.2	136898559-136901531	+	Identical	XM_003981053	XP_003981102	138791682-138794263	XM_003981053.2	XP_003981102.1	136898950-136901531
Identical	101095466	pseudogene	GCF_000181345.3	NC_018723	138809340-138809531	-	101095466	pseudogene	GCF_000181345.2	NC_018723.2	136916618-136916809	-	NA	NA	NA	NA	NA	NA	NA
Identical	109501685	lncRNA	GCF_000181345.3	NC_018723	138836423-138843312	-	109501685	lncRNA	GCF_000181345.2	NC_018723.2	136943687-136950576	-	Identical	XR_002159905	NA	138836423-138843312	XR_002159905.1	NA	136943687-136950576
Similar	109501680	pseudogene	GCF_000181345.3	NC_018723	138836831-138837269	-	109501680	pseudogene	GCF_000181345.2	NC_018723.2	136944095-136944527	-	NA	NA	NA	NA	NA	NA	NA
Identical	101091594	pseudogene	GCF_000181345.3	NC_018723	138855494-138855712	+	101091594	pseudogene	GCF_000181345.2	NC_018723.2	136962759-136962977	+	NA	NA	NA	NA	NA	NA	NA
Similar	101088046	protein_coding	GCF_000181345.3	NC_018723	13904626-14593069	+	101088046	protein_coding	GCF_000181345.2	NC_018723.2	13873400-14570709	+	Similar, change in CDS	XM_011286341	XP_011284643	13904626-14593069	XM_011286341.2	XP_011284643.1	13873400-14570709
Similar	101088046	protein_coding	GCF_000181345.3	NC_018723	13904626-14593069	+	101088046	protein_coding	GCF_000181345.2	NC_018723.2	13873400-14570709	+	Previous-variant	XM_011286341	XP_011284643	13904626-14593069	XM_019825369.1	XP_019680928.1	13873400-14477404
Similar	101088046	protein_coding	GCF_000181345.3	NC_018723	13904626-14593069	+	101088046	protein_coding	GCF_000181345.2	NC_018723.2	13873400-14570709	+	Similar, change in CDS	XM_019825371	XP_019680930	13904626-14593069	XM_019825371.1	XP_019680930.1	13873404-14477404
Similar	101088046	protein_coding	GCF_000181345.3	NC_018723	13904626-14593069	+	101088046	protein_coding	GCF_000181345.2	NC_018723.2	13873400-14570709	+	Similar, change in CDS	XM_019825374	XP_019680933	13904626-14593069	XM_019825374.1	XP_019680933.1	13873404-14477404
Similar	101088046	protein_coding	GCF_000181345.3	NC_018723	13904626-14593069	+	101088046	protein_coding	GCF_000181345.2	NC_018723.2	13873400-14570709	+	Similar, change in CDS	XM_019825380	XP_019680939	13904626-14593069	XM_019825380.1	XP_019680939.1	13873400-14570709
Similar	101088046	protein_coding	GCF_000181345.3	NC_018723	13904626-14593069	+	101088046	protein_coding	GCF_000181345.2	NC_018723.2	13873400-14570709	+	Variant	XM_023250717	XP_023106485	13904626-14593069	XM_011286341.2	XP_011284643.1	13873400-14570709
Similar	101088046	protein_coding	GCF_000181345.3	NC_018723	13904626-14593069	+	101088046	protein_coding	GCF_000181345.2	NC_018723.2	13873400-14570709	+	Variant	XM_023250721	XP_023106489	13904626-14593069	XM_011286341.2	XP_011284643.1	13873400-14570709
Similar	101088046	protein_coding	GCF_000181345.3	NC_018723	13904626-14593069	+	101088046	protein_coding	GCF_000181345.2	NC_018723.2	13873400-14570709	+	Variant	XM_023250724	XP_023106492	13904626-14593069	XM_011286341.2	XP_011284643.1	13873400-14570709
Similar	101088046	protein_coding	GCF_000181345.3	NC_018723	13904626-14593069	+	101088046	protein_coding	GCF_000181345.2	NC_018723.2	13873400-14570709	+	Variant	XM_023250731	XP_023106499	13904626-14593069	XM_011286341.2	XP_011284643.1	13873400-14570709
Similar	101088046	protein_coding	GCF_000181345.3	NC_018723	13904626-14593069	+	101088046	protein_coding	GCF_000181345.2	NC_018723.2	13873400-14570709	+	Variant	XM_023250733	XP_023106501	13904626-14593069	XM_019825380.1	XP_019680939.1	13873400-14570709
Similar	101088046	protein_coding	GCF_000181345.3	NC_018723	13904626-14593069	+	101088046	protein_coding	GCF_000181345.2	NC_018723.2	13873400-14570709	+	Variant	XM_023250742	XP_023106510	14036513-14593069	XM_011286341.2	XP_011284643.1	13873400-14570709
Similar	101095713	protein_coding	GCF_000181345.3	NC_018723	139131274-139232453	+	101095713	protein_coding	GCF_000181345.2	NC_018723.2	137235999-137338608	+	Similar, change in UTR only	XM_006927783	XP_006927845	139131274-139232453	XM_006927783.3	XP_006927845.2	137235999-137338608
Similar	101095713	protein_coding	GCF_000181345.3	NC_018723	139131274-139232453	+	101095713	protein_coding	GCF_000181345.2	NC_018723.2	137235999-137338608	+	Similar, change in UTR only	XM_019835294	XP_019690853	139199920-139232453	XM_019835294.1	XP_019690853.1	137306094-137338608
Similar	109501692	lncRNA	GCF_000181345.3	NC_018723	139170966-139176887	-	109501692	lncRNA	GCF_000181345.2	NC_018723.2	137277681-137283042	-	Similar	XR_002159925	NA	139170966-139176887	XR_002159925.1	NA	137277681-137283042
Current-novel	111561391	lncRNA	GCF_000181345.3	NC_018723	139195560-139198178	-	NA	NA	NA	NA	NA	NA	Current-novel	XR_002743945	NA	139195560-139198178	NA	NA	NA
Similar	101091995	protein_coding	GCF_000181345.3	NC_018723	139238075-139324910	-	101091995	protein_coding	GCF_000181345.2	NC_018723.2	137344230-137431049	-	Similar, change in UTR only	XM_003981054	XP_003981103	139238075-139324910	XM_003981054.3	XP_003981103.1	137344230-137431049
Similar	101091995	protein_coding	GCF_000181345.3	NC_018723	139238075-139324910	-	101091995	protein_coding	GCF_000181345.2	NC_018723.2	137344230-137431049	-	Similar, change in UTR only	XM_019835313	XP_019690872	139238075-139324910	XM_019835313.1	XP_019690872.1	137344230-137431038
Similar	101091995	protein_coding	GCF_000181345.3	NC_018723	139238075-139324910	-	101091995	protein_coding	GCF_000181345.2	NC_018723.2	137344230-137431049	-	Similar, change in UTR only	XM_019835320	XP_019690879	139238075-139311373	XM_019835320.1	XP_019690879.1	137344230-137417509
Similar	101095948	protein_coding	GCF_000181345.3	NC_018723	139324963-139440147	+	101095948	protein_coding	GCF_000181345.2	NC_018723.2	137431108-137545781	+	Identical	XM_006927785	XP_006927847	139326082-139358373	XM_006927785.3	XP_006927847.1	137432227-137464494
Similar	101095948	protein_coding	GCF_000181345.3	NC_018723	139324963-139440147	+	101095948	protein_coding	GCF_000181345.2	NC_018723.2	137431108-137545781	+	Identical	XM_019835328	XP_019690887	139324963-139358373	XM_019835328.1	XP_019690887.1	137431108-137464494
Similar	101095948	protein_coding	GCF_000181345.3	NC_018723	139324963-139440147	+	101095948	protein_coding	GCF_000181345.2	NC_018723.2	137431108-137545781	+	Identical	XM_019835330	XP_019690889	139324963-139358373	XM_019835330.1	XP_019690889.1	137431108-137464494
Similar	101095948	protein_coding	GCF_000181345.3	NC_018723	139324963-139440147	+	101095948	protein_coding	GCF_000181345.2	NC_018723.2	137431108-137545781	+	Identical	XM_019835334	XP_019690893	139324963-139352699	XM_019835334.1	XP_019690893.1	137431108-137458837
Similar	101095948	protein_coding	GCF_000181345.3	NC_018723	139324963-139440147	+	101095948	protein_coding	GCF_000181345.2	NC_018723.2	137431108-137545781	+	Identical	XM_019835337	XP_019690896	139324963-139440147	XM_019835337.1	XP_019690896.1	137431108-137545781
Similar	101095948	protein_coding	GCF_000181345.3	NC_018723	139324963-139440147	+	101095948	protein_coding	GCF_000181345.2	NC_018723.2	137431108-137545781	+	Identical	XM_019835346	XP_019690905	139324963-139373542	XM_019835346.1	XP_019690905.1	137431108-137479496
Similar	101095948	protein_coding	GCF_000181345.3	NC_018723	139324963-139440147	+	101095948	protein_coding	GCF_000181345.2	NC_018723.2	137431108-137545781	+	Variant	XM_023257279	XP_023113047	139324963-139380452	XM_019835330.1	XP_019690889.1	137431108-137464494
Similar	101095948	protein_coding	GCF_000181345.3	NC_018723	139324963-139440147	+	101095948	protein_coding	GCF_000181345.2	NC_018723.2	137431108-137545781	+	Other	XM_023257284	XP_023113052	139324963-139384552	XM_006927785.3	XP_006927847.1	137432227-137464494
Similar	101095948	protein_coding	GCF_000181345.3	NC_018723	139324963-139440147	+	101095948	protein_coding	GCF_000181345.2	NC_018723.2	137431108-137545781	+	Similar	XR_002159970	NA	139324963-139432175	XR_002159970.1	NA	137431108-137537807
Similar	101095948	protein_coding	GCF_000181345.3	NC_018723	139324963-139440147	+	101095948	protein_coding	GCF_000181345.2	NC_018723.2	137431108-137545781	+	Identical	XR_002159974	NA	139324963-139432181	XR_002159974.1	NA	137431108-137537812
Similar	101095948	protein_coding	GCF_000181345.3	NC_018723	139324963-139440147	+	101095948	protein_coding	GCF_000181345.2	NC_018723.2	137431108-137545781	+	Identical	XR_002159976	NA	139324963-139357511	XR_002159976.1	NA	137431108-137463632
Identical	109501729	lncRNA	GCF_000181345.3	NC_018723	139331304-139366148	-	109501729	lncRNA	GCF_000181345.2	NC_018723.2	137437448-137472102	-	Identical	XR_002159977	NA	139333837-139366148	XR_002159977.1	NA	137439981-137472102
Identical	109501729	lncRNA	GCF_000181345.3	NC_018723	139331304-139366148	-	109501729	lncRNA	GCF_000181345.2	NC_018723.2	137437448-137472102	-	Identical	XR_002159978	NA	139333837-139366148	XR_002159978.1	NA	137439981-137472102
Identical	109501729	lncRNA	GCF_000181345.3	NC_018723	139331304-139366148	-	109501729	lncRNA	GCF_000181345.2	NC_018723.2	137437448-137472102	-	Identical	XR_002159979	NA	139331304-139366148	XR_002159979.1	NA	137437448-137472102
Changed substantially	101083390	protein_coding	GCF_000181345.3	NC_018723	13936838-13939622	-	101083390	protein_coding	GCF_000181345.2	NC_018723.2	13905374-13906217	-	Similar, change in UTR only	XM_019825389	XP_019680948	13936838-13939622	XM_019825389.1	XP_019680948.1	13905374-13906217
Similar	101092235	protein_coding	GCF_000181345.3	NC_018723	139438511-139509991	-	101092235	protein_coding	GCF_000181345.2	NC_018723.2	137544146-137615550	-	Identical	XM_003981055	XP_003981104	139439646-139509991	XM_003981055.3	XP_003981104.1	137545280-137615550
Similar	101092235	protein_coding	GCF_000181345.3	NC_018723	139438511-139509991	-	101092235	protein_coding	GCF_000181345.2	NC_018723.2	137544146-137615550	-	Previous-variant	XM_003981055	XP_003981104	139439646-139509991	XM_019835322.1	XP_019690881.1	137545280-137615550
Similar	101092235	protein_coding	GCF_000181345.3	NC_018723	139438511-139509991	-	101092235	protein_coding	GCF_000181345.2	NC_018723.2	137544146-137615550	-	Previous-variant	XM_019835327	XP_019690886	139438511-139458556	XM_019835326.1	XP_019690885.1	137545280-137593136
Similar	101092235	protein_coding	GCF_000181345.3	NC_018723	139438511-139509991	-	101092235	protein_coding	GCF_000181345.2	NC_018723.2	137544146-137615550	-	Identical	XM_019835327	XP_019690886	139438511-139458556	XM_019835327.1	XP_019690886.1	137544146-137564124
Similar	109501730	lncRNA	GCF_000181345.3	NC_018723	139580987-139583424	-	109501730	lncRNA	GCF_000181345.2	NC_018723.2	137686518-137688952	-	Similar	XR_002159980	NA	139580987-139583424	XR_002159980.1	NA	137686518-137688952
Current-novel	111556754	snRNA	GCF_000181345.3	NC_018723	139646912-139647017	+	NA	NA	NA	NA	NA	NA	Current-novel	XR_002736487	NA	139646912-139647017	NA	NA	NA
Similar	109501734	lncRNA	GCF_000181345.3	NC_018723	139672525-139678272	+	109501734	lncRNA	GCF_000181345.2	NC_018723.2	137779311-137784997	+	Similar	XR_002159996	NA	139672525-139678272	XR_002159996.1	NA	137779311-137784997
Current-novel	111561272	lncRNA	GCF_000181345.3	NC_018723	139710534-139711738	+	NA	NA	NA	NA	NA	NA	Current-novel	XR_002743606	NA	139710534-139711738	NA	NA	NA
Similar	101092488	protein_coding	GCF_000181345.3	NC_018723	139712359-139712886	+	101092488	protein_coding	GCF_000181345.2	NC_018723.2	137819292-137819820	+	Similar, change in UTR only	XM_003981056	XP_003981105	139712359-139712886	XM_003981056.3	XP_003981105.1	137819292-137819820
Similar	101096201	protein_coding	GCF_000181345.3	NC_018723	139774695-139871994	+	101096201	protein_coding	GCF_000181345.2	NC_018723.2	137884866-137980031	+	Similar, change in CDS	XM_023257302	XP_023113070	139776981-139871994	XM_011283833.2	XP_011282135.1	137884866-137980031
Similar	101096201	protein_coding	GCF_000181345.3	NC_018723	139774695-139871994	+	101096201	protein_coding	GCF_000181345.2	NC_018723.2	137884866-137980031	+	Variant	XM_023257303	XP_023113071	139813798-139871994	XM_011283833.2	XP_011282135.1	137884866-137980031
Similar	101096201	protein_coding	GCF_000181345.3	NC_018723	139774695-139871994	+	101096201	protein_coding	GCF_000181345.2	NC_018723.2	137884866-137980031	+	Variant	XM_023257308	XP_023113076	139774695-139871994	XM_011283833.2	XP_011282135.1	137884866-137980031
Similar	101096201	protein_coding	GCF_000181345.3	NC_018723	139774695-139871994	+	101096201	protein_coding	GCF_000181345.2	NC_018723.2	137884866-137980031	+	Variant	XM_023257312	XP_023113080	139792134-139871994	XM_011283833.2	XP_011282135.1	137884866-137980031
Similar	101096444	protein_coding	GCF_000181345.3	NC_018723	139903354-140026084	+	101096444	protein_coding	GCF_000181345.2	NC_018723.2	137995303-138138058	+	Similar, change in CDS	XM_023257315	XP_023113083	139903354-140026084	XM_019835375.1	XP_019690934.1	137995303-138138058
Similar	101096444	protein_coding	GCF_000181345.3	NC_018723	139903354-140026084	+	101096444	protein_coding	GCF_000181345.2	NC_018723.2	137995303-138138058	+	Previous-variant	XM_023257315	XP_023113083	139903354-140026084	XM_019835380.1	XP_019690939.1	137995434-138138058
Current-novel	111561405	lncRNA	GCF_000181345.3	NC_018723	139993076-140080053	-	NA	NA	NA	NA	NA	NA	Current-novel	XR_002743985	NA	139993076-140080053	NA	NA	NA
Similar	101096947	protein_coding	GCF_000181345.3	NC_018723	140054776-140063678	+	101096947	protein_coding	GCF_000181345.2	NC_018723.2	138166830-138176602	+	Similar, change in UTR only	XM_003981071	XP_003981120	140054776-140063678	XM_003981071.3	XP_003981120.1	138167703-138176602
Similar	101096947	protein_coding	GCF_000181345.3	NC_018723	140054776-140063678	+	101096947	protein_coding	GCF_000181345.2	NC_018723.2	138166830-138176602	+	Previous-variant	XM_003981071	XP_003981120	140054776-140063678	XM_019835390.1	XP_019690949.1	138166830-138176602
Similar	101096947	protein_coding	GCF_000181345.3	NC_018723	140054776-140063678	+	101096947	protein_coding	GCF_000181345.2	NC_018723.2	138166830-138176602	+	Identical	XM_019835400	XP_019690959	140054776-140063678	XM_019835400.1	XP_019690959.1	138167702-138176602
Current-novel	111561407	lncRNA	GCF_000181345.3	NC_018723	140082177-140087660	-	NA	NA	NA	NA	NA	NA	Current-novel	XR_002743986	NA	140082177-140087660	NA	NA	NA
Current-novel	111561275	lncRNA	GCF_000181345.3	NC_018723	140088887-140091565	-	NA	NA	NA	NA	NA	NA	Current-novel	XR_002743625	NA	140088887-140091565	NA	NA	NA
Similar	101092735	protein_coding	GCF_000181345.3	NC_018723	140095669-140097858	+	101092735	protein_coding	GCF_000181345.2	NC_018723.2	138208440-138210628	+	Similar, change in UTR only	XM_003981057	XP_003981106	140095669-140097858	XM_003981057.4	XP_003981106.1	138208440-138210628
Similar	109501746	lncRNA	GCF_000181345.3	NC_018723	140097993-140112138	-	109501746	lncRNA	GCF_000181345.2	NC_018723.2	138210763-138224918	-	Changed substantially	XR_002160010	NA	140097993-140112138	XR_002160010.1	NA	138210763-138223215
Similar	109501746	lncRNA	GCF_000181345.3	NC_018723	140097993-140112138	-	109501746	lncRNA	GCF_000181345.2	NC_018723.2	138210763-138224918	-	Previous-variant	XR_002160011	NA	140097993-140112138	XR_002160008.1	NA	138210763-138223215
Similar	109501746	lncRNA	GCF_000181345.3	NC_018723	140097993-140112138	-	109501746	lncRNA	GCF_000181345.2	NC_018723.2	138210763-138224918	-	Identical	XR_002160011	NA	140097993-140112138	XR_002160011.1	NA	138210763-138224918
Identical	102899512	pseudogene	GCF_000181345.3	NC_018723	14010224-14014880	+	102899512	pseudogene	GCF_000181345.2	NC_018723.2	13980716-13985373	+	NA	NA	NA	NA	NA	NA	NA
Similar	102900561	lncRNA	GCF_000181345.3	NC_018723	140128901-140183706	-	102900561	lncRNA	GCF_000181345.2	NC_018723.2	138240667-138295226	-	Variant	XR_002743993	NA	140128901-140143155	XR_439525.3	NA	138240667-138295226
Similar	102900561	lncRNA	GCF_000181345.3	NC_018723	140128901-140183706	-	102900561	lncRNA	GCF_000181345.2	NC_018723.2	138240667-138295226	-	Similar	XR_439525	NA	140128901-140183706	XR_439525.3	NA	138240667-138295226
Similar	109501751	lncRNA	GCF_000181345.3	NC_018723	140171966-140184937	+	109501751	lncRNA	GCF_000181345.2	NC_018723.2	138283519-138296452	+	Similar	XR_002160015	NA	140171966-140184937	XR_002160015.1	NA	138283519-138296452
Similar	109501751	lncRNA	GCF_000181345.3	NC_018723	140171966-140184937	+	109501751	lncRNA	GCF_000181345.2	NC_018723.2	138283519-138296452	+	Variant	XR_002743992	NA	140171978-140184937	XR_002160015.1	NA	138283519-138296452
Changed substantially	109501756	lncRNA	GCF_000181345.3	NC_018723	140195048-140198241	-	109501756	lncRNA	GCF_000181345.2	NC_018723.2	138303727-138310399	-	Changed substantially	XR_002743643	NA	140195048-140198241	XR_002160020.1	NA	138303727-138310399
Changed substantially	109501767	lncRNA	GCF_000181345.3	NC_018723	140259851-140276962	-	109501767	lncRNA	GCF_000181345.2	NC_018723.2	138371901-138462839	-	Changed substantially	XR_002743997	NA	140259851-140276962	XR_002160037.1	NA	138371901-138462839
Changed locus type	105260767	other	GCF_000181345.3	NC_018723	140349156-140361287	-	105260767	protein_coding	GCF_000181345.2	NC_018723.2	138463722-138464042	-	Changed substantially	XM_023257363	XP_023113131	140349156-140361287	XM_019837801.1	XP_019693360.1	138463722-138464042
Changed substantially	105260736	pseudogene	GCF_000181345.3	NC_018723	140360945-140361295	-	105260736	pseudogene	GCF_000181345.2	NC_018723.2	138473840-138511080	-	NA	NA	NA	NA	NA	NA	NA
Current-novel	111556756	snRNA	GCF_000181345.3	NC_018723	140388307-140388411	-	NA	NA	NA	NA	NA	NA	Current-novel	XR_002736490	NA	140388307-140388411	NA	NA	NA
Other	101093239	protein_coding	GCF_000181345.3	NC_018723	140398552-140405564	+	101093239	protein_coding	GCF_000181345.2	NC_018723.2	138511113-138518188	+	Changed substantially	XM_023257367	XP_023113135	140398750-140405564	XM_019835442.1	XP_019691001.1	138511113-138518188
Other	101093239	protein_coding	GCF_000181345.3	NC_018723	140398552-140405564	+	101093239	protein_coding	GCF_000181345.2	NC_018723.2	138511113-138518188	+	Similar, change in CDS	XM_023257369	XP_023113137	140398552-140405564	XM_019835442.1	XP_019691001.1	138511113-138518188
Identical	101093661	protein_coding	GCF_000181345.3	NC_018723	140432266-140444920	-	101093661	protein_coding	GCF_000181345.2	NC_018723.2	138542339-138554345	-	Identical	XM_011283822	XP_011282124	140432266-140444920	XM_011283822.2	XP_011282124.1	138542339-138554345
Identical	101093661	protein_coding	GCF_000181345.3	NC_018723	140432266-140444920	-	101093661	protein_coding	GCF_000181345.2	NC_018723.2	138542339-138554345	-	Identical	XM_019835462	XP_019691021	140432266-140444920	XM_019835462.1	XP_019691021.1	138542339-138554345
Identical	101093914	protein_coding	GCF_000181345.3	NC_018723	140444993-140461397	+	101093914	protein_coding	GCF_000181345.2	NC_018723.2	138554418-138570814	+	Identical	XM_003981061	XP_003981110	140444993-140461397	XM_003981061.3	XP_003981110.1	138554418-138570814
Similar	101094325	protein_coding	GCF_000181345.3	NC_018723	140490640-140848947	+	101094325	protein_coding	GCF_000181345.2	NC_018723.2	138597833-138914143	+	Similar, change in UTR only	XM_011283815	XP_011282117	140490640-140848947	XM_011283815.2	XP_011282117.1	138597833-138914143
Similar	101094325	protein_coding	GCF_000181345.3	NC_018723	140490640-140848947	+	101094325	protein_coding	GCF_000181345.2	NC_018723.2	138597833-138914143	+	Identical	XM_019835471	XP_019691030	140682191-140848947	XM_019835471.1	XP_019691030.1	138791748-138914143
Similar	109501785	pseudogene	GCF_000181345.3	NC_018723	140578982-140579462	-	109501785	pseudogene	GCF_000181345.2	NC_018723.2	138689337-138689830	-	NA	NA	NA	NA	NA	NA	NA
Identical	109501786	lncRNA	GCF_000181345.3	NC_018723	140680663-140683614	-	109501786	lncRNA	GCF_000181345.2	NC_018723.2	138790220-138793171	-	Identical	XR_002160063	NA	140680663-140683614	XR_002160063.1	NA	138790220-138793171
Current-unmapped	111556701	pseudogene	GCF_000181345.3	NC_018723	140711130-140711230	-	NA	NA	NA	NA	NA	NA	NA	NA	NA	NA	NA	NA	NA
Similar	109492902	lncRNA	GCF_000181345.3	NC_018723	141393535-141398167	-	109492902	lncRNA	GCF_000181345.2	NC_018723.2	139454732-139459353	-	Similar	XR_002146869	NA	141393535-141398167	XR_002146869.1	NA	139454732-139459353
Changed substantially	101081360	pseudogene	GCF_000181345.3	NC_018723	141413539-141414516	+	101081360	pseudogene	GCF_000181345.2	NC_018723.2	139474695-139475129	+	NA	NA	NA	NA	NA	NA	NA
Similar	101097451	protein_coding	GCF_000181345.3	NC_018723	141481379-141493740	-	101097451	protein_coding	GCF_000181345.2	NC_018723.2	139541524-139553794	-	Similar, change in UTR only	XM_006927790	XP_006927852	141481379-141493740	XM_006927790.3	XP_006927852.1	139541524-139553794
Similar	493928	protein_coding	GCF_000181345.3	NC_018723	141506097-141571962	+	493928	protein_coding	GCF_000181345.2	NC_018723.2	139603685-139631481	+	Similar, change in CDS	NM_001009333.2	NP_001009333.2	141539858-141571962	NM_001009333.2	NP_001009333.2	139603685-139631481
Similar	493928	protein_coding	GCF_000181345.3	NC_018723	141506097-141571962	+	493928	protein_coding	GCF_000181345.2	NC_018723.2	139603685-139631481	+	Variant	XM_023238898	XP_023094666	141506097-141571962	NM_001009333.2	NP_001009333.2	139603685-139631481
Split	111561423	lncRNA	GCF_000181345.3	NC_018723	141545022-141548006	-	101097698	protein_coding	GCF_000181345.2	NC_018723.2	139604172-139690851	-	Split	XR_002744033	NA	141545022-141548006	XR_002160081.1	NA	139604172-139690851
Similar	101097698	protein_coding	GCF_000181345.3	NC_018723	141572045-141632124	-	101097698	protein_coding	GCF_000181345.2	NC_018723.2	139604172-139690851	-	Previous-variant	XM_019835513	XP_019691072	141572045-141632124	XM_006927791.3	XP_006927853.2	139630844-139690851
Similar	101097698	protein_coding	GCF_000181345.3	NC_018723	141572045-141632124	-	101097698	protein_coding	GCF_000181345.2	NC_018723.2	139604172-139690851	-	Previous-variant	XM_019835513	XP_019691072	141572045-141632124	XM_011283804.2	XP_011282106.1	139615983-139690851
Similar	101097698	protein_coding	GCF_000181345.3	NC_018723	141572045-141632124	-	101097698	protein_coding	GCF_000181345.2	NC_018723.2	139604172-139690851	-	Similar, change in UTR only	XM_019835513	XP_019691072	141572045-141632124	XM_019835513.1	XP_019691072.1	139631514-139690851
Similar	101097698	protein_coding	GCF_000181345.3	NC_018723	141572045-141632124	-	101097698	protein_coding	GCF_000181345.2	NC_018723.2	139604172-139690851	-	Previous-variant	XM_019835513	XP_019691072	141572045-141632124	XM_019835524.1	XP_019691083.1	139627206-139690851
Similar	101097698	protein_coding	GCF_000181345.3	NC_018723	141572045-141632124	-	101097698	protein_coding	GCF_000181345.2	NC_018723.2	139604172-139690851	-	Previous-variant	XM_019835513	XP_019691072	141572045-141632124	XM_019835533.1	XP_019691092.1	139615983-139690851
Similar	101097698	protein_coding	GCF_000181345.3	NC_018723	141572045-141632124	-	101097698	protein_coding	GCF_000181345.2	NC_018723.2	139604172-139690851	-	Similar, change in UTR only	XM_023257405	XP_023113173	141572045-141632124	XM_019835529.1	XP_019691088.1	139615983-139690851
Similar	101097698	protein_coding	GCF_000181345.3	NC_018723	141572045-141632124	-	101097698	protein_coding	GCF_000181345.2	NC_018723.2	139604172-139690851	-	Similar, change in UTR only	XM_023257412	XP_023113180	141572045-141618231	XM_019835541.1	XP_019691100.1	139615983-139676884
Current-novel	111556945	snRNA	GCF_000181345.3	NC_018723	141581854-141581957	+	NA	NA	NA	NA	NA	NA	Current-novel	XR_002736640	NA	141581854-141581957	NA	NA	NA
Similar	101097944	protein_coding	GCF_000181345.3	NC_018723	141632305-141639481	+	101097944	protein_coding	GCF_000181345.2	NC_018723.2	139690956-139698133	+	Similar, change in UTR only	XM_003981073	XP_003981122	141632305-141639481	XM_003981073.4	XP_003981122.1	139690956-139698133
Similar	101098191	protein_coding	GCF_000181345.3	NC_018723	141640338-141736990	-	101098191	protein_coding	GCF_000181345.2	NC_018723.2	139698990-139796423	-	Similar, change in UTR only	XM_003981074	XP_003981123	141640338-141713898	XM_003981074.4	XP_003981123.1	139698990-139773364
Similar	101098191	protein_coding	GCF_000181345.3	NC_018723	141640338-141736990	-	101098191	protein_coding	GCF_000181345.2	NC_018723.2	139698990-139796423	-	Similar, change in UTR only	XM_019835558	XP_019691117	141640338-141736990	XM_019835558.1	XP_019691117.1	139698990-139796423
Similar	101098191	protein_coding	GCF_000181345.3	NC_018723	141640338-141736990	-	101098191	protein_coding	GCF_000181345.2	NC_018723.2	139698990-139796423	-	Similar, change in UTR only	XM_019835567	XP_019691126	141640338-141724885	XM_019835567.1	XP_019691126.1	139698990-139783908
Similar	101098191	protein_coding	GCF_000181345.3	NC_018723	141640338-141736990	-	101098191	protein_coding	GCF_000181345.2	NC_018723.2	139698990-139796423	-	Similar, change in UTR only	XM_019835576	XP_019691135	141640338-141703937	XM_019835576.1	XP_019691135.1	139698990-139762887
Similar	101098191	protein_coding	GCF_000181345.3	NC_018723	141640338-141736990	-	101098191	protein_coding	GCF_000181345.2	NC_018723.2	139698990-139796423	-	Similar, change in CDS	XM_023257417	XP_023113185	141640338-141714467	XM_019835545.1	XP_019691104.1	139698990-139752614
Similar	101098191	protein_coding	GCF_000181345.3	NC_018723	141640338-141736990	-	101098191	protein_coding	GCF_000181345.2	NC_018723.2	139698990-139796423	-	Changed substantially	XM_023257424	XP_023113192	141640338-141714430	XM_019835552.1	XP_019691111.1	139698990-139758462
Similar	101098191	protein_coding	GCF_000181345.3	NC_018723	141640338-141736990	-	101098191	protein_coding	GCF_000181345.2	NC_018723.2	139698990-139796423	-	Variant	XM_023257441	XP_023113209	141640338-141714040	XM_003981074.4	XP_003981123.1	139698990-139773364
Similar	101098191	protein_coding	GCF_000181345.3	NC_018723	141640338-141736990	-	101098191	protein_coding	GCF_000181345.2	NC_018723.2	139698990-139796423	-	Similar, change in UTR only	XM_023257449	XP_023113217	141640338-141714467	XM_019835545.1	XP_019691104.1	139698990-139752614
Similar	101098191	protein_coding	GCF_000181345.3	NC_018723	141640338-141736990	-	101098191	protein_coding	GCF_000181345.2	NC_018723.2	139698990-139796423	-	Variant	XM_023257456	XP_023113224	141640338-141692213	XM_003981074.4	XP_003981123.1	139698990-139773364
Similar	102902428	pseudogene	GCF_000181345.3	NC_018723	141649456-141651551	+	102902428	pseudogene	GCF_000181345.2	NC_018723.2	139708101-139710505	+	NA	NA	NA	NA	NA	NA	NA
Changed substantially	101098432	pseudogene	GCF_000181345.3	NC_018723	141792451-141800314	+	101098432	pseudogene	GCF_000181345.2	NC_018723.2	139851419-139852719	+	NA	NA	NA	NA	NA	NA	NA
Similar	101098683	pseudogene	GCF_000181345.3	NC_018723	141841001-141841783	-	101098683	pseudogene	GCF_000181345.2	NC_018723.2	139899625-139900314	-	NA	NA	NA	NA	NA	NA	NA
Current-novel	111561424	lncRNA	GCF_000181345.3	NC_018723	141857963-141859420	-	NA	NA	NA	NA	NA	NA	Current-novel	XR_002744034	NA	141857963-141859420	NA	NA	NA
Changed locus type	101081604	other	GCF_000181345.3	NC_018723	141861897-141897350	-	101081604	protein_coding	GCF_000181345.2	NC_018723.2	139920406-139955794	-	Previous-other	NA	NA	NA	XM_019835595.1	XP_019691154.1	139920406-139928345
Changed locus type	101081604	other	GCF_000181345.3	NC_018723	141861897-141897350	-	101081604	protein_coding	GCF_000181345.2	NC_018723.2	139920406-139955794	-	Previous-other	NA	NA	NA	XM_019835599.1	XP_019691158.1	139920406-139945488
Changed locus type	101081604	other	GCF_000181345.3	NC_018723	141861897-141897350	-	101081604	protein_coding	GCF_000181345.2	NC_018723.2	139920406-139955794	-	Similar, change in UTR only	XM_003981090	XP_003981139	141861898-141887937	XM_003981090.4	XP_003981139.1	139920406-139946365
Changed locus type	101081604	other	GCF_000181345.3	NC_018723	141861897-141897350	-	101081604	protein_coding	GCF_000181345.2	NC_018723.2	139920406-139955794	-	Similar, change in UTR only	XM_019835587	XP_019691146	141861897-141892240	XM_019835587.1	XP_019691146.1	139920406-139950682
Changed locus type	101081604	other	GCF_000181345.3	NC_018723	141861897-141897350	-	101081604	protein_coding	GCF_000181345.2	NC_018723.2	139920406-139955794	-	Similar, change in UTR only	XM_019835593	XP_019691152	141861897-141897350	XM_019835593.1	XP_019691152.1	139920406-139955794
Changed locus type	101081604	other	GCF_000181345.3	NC_018723	141861897-141897350	-	101081604	protein_coding	GCF_000181345.2	NC_018723.2	139920406-139955794	-	Other	XM_023257501	XP_023113269	141861897-141887510	XM_003981090.4	XP_003981139.1	139920406-139946365
Similar	102901186	lncRNA	GCF_000181345.3	NC_018723	141888059-141897738	+	102901186	lncRNA	GCF_000181345.2	NC_018723.2	139946508-139956182	+	Similar	XR_439526	NA	141888059-141897738	XR_439526.2	NA	139946508-139956182
Similar	101081862	protein_coding	GCF_000181345.3	NC_018723	141901952-142040360	-	101081862	protein_coding	GCF_000181345.2	NC_018723.2	139960395-140100026	-	Change in exception	XM_023257507	XP_023113275	141901952-142040360	XM_019835638.1	XP_019691197.1	139960395-140100026
Identical	102902477	pseudogene	GCF_000181345.3	NC_018723	141974173-141977617	-	102902477	pseudogene	GCF_000181345.2	NC_018723.2	140033128-140036574	-	NA	NA	NA	NA	NA	NA	NA
Similar	101098922	protein_coding	GCF_000181345.3	NC_018723	142086375-142107912	+	101098922	protein_coding	GCF_000181345.2	NC_018723.2	140145592-140167139	+	Similar, change in UTR only	XM_003981075	XP_003981124	142086375-142107912	XM_003981075.4	XP_003981124.1	140145592-140167139
Similar	101098922	protein_coding	GCF_000181345.3	NC_018723	142086375-142107912	+	101098922	protein_coding	GCF_000181345.2	NC_018723.2	140145592-140167139	+	Similar, change in UTR only	XM_019835641	XP_019691200	142087547-142107912	XM_019835641.1	XP_019691200.1	140146766-140167139
Similar	101099355	protein_coding	GCF_000181345.3	NC_018723	142116687-142221408	-	101099355	protein_coding	GCF_000181345.2	NC_018723.2	140175070-140280803	-	Similar, change in CDS	XM_019835672	XP_019691231	142116687-142221408	XM_019835672.1	XP_019691231.1	140175070-140280301
Similar	101099355	protein_coding	GCF_000181345.3	NC_018723	142116687-142221408	-	101099355	protein_coding	GCF_000181345.2	NC_018723.2	140175070-140280803	-	Similar, change in CDS	XM_019835677	XP_019691236	142116687-142221408	XM_019835677.1	XP_019691236.1	140175070-140280563
Similar	101099355	protein_coding	GCF_000181345.3	NC_018723	142116687-142221408	-	101099355	protein_coding	GCF_000181345.2	NC_018723.2	140175070-140280803	-	Previous-variant	XM_019835677	XP_019691236	142116687-142221408	XM_019835687.1	XP_019691246.1	140175070-140280803
Current-novel	111557051	snRNA	GCF_000181345.3	NC_018723	142190521-142190711	-	NA	NA	NA	NA	NA	NA	Current-novel	XR_002736812	NA	142190521-142190711	NA	NA	NA
Similar	101099613	protein_coding	GCF_000181345.3	NC_018723	142221358-142295174	+	101099613	protein_coding	GCF_000181345.2	NC_018723.2	140280778-140352329	+	Similar, change in UTR only	XM_006927792	XP_006927854	142221358-142295174	XM_006927792.3	XP_006927854.1	140280778-140352329
Similar	101099613	protein_coding	GCF_000181345.3	NC_018723	142221358-142295174	+	101099613	protein_coding	GCF_000181345.2	NC_018723.2	140280778-140352329	+	Similar, change in UTR only	XM_006927793	XP_006927855	142221358-142295174	XM_006927793.3	XP_006927855.1	140280778-140352329
Similar	101099613	protein_coding	GCF_000181345.3	NC_018723	142221358-142295174	+	101099613	protein_coding	GCF_000181345.2	NC_018723.2	140280778-140352329	+	Similar, change in UTR only	XM_019835644	XP_019691203	142221465-142295174	XM_019835644.1	XP_019691203.1	140280944-140352329
Similar	101099613	protein_coding	GCF_000181345.3	NC_018723	142221358-142295174	+	101099613	protein_coding	GCF_000181345.2	NC_018723.2	140280778-140352329	+	Identical	XM_019835651	XP_019691210	142247177-142295174	XM_019835651.1	XP_019691210.1	140305703-140352329
Similar	101099613	protein_coding	GCF_000181345.3	NC_018723	142221358-142295174	+	101099613	protein_coding	GCF_000181345.2	NC_018723.2	140280778-140352329	+	Identical	XM_019835655	XP_019691214	142226291-142295174	XM_019835655.1	XP_019691214.1	140285655-140352329
Similar	101099613	protein_coding	GCF_000181345.3	NC_018723	142221358-142295174	+	101099613	protein_coding	GCF_000181345.2	NC_018723.2	140280778-140352329	+	Similar, change in UTR only	XM_019835662	XP_019691221	142221358-142295174	XM_019835662.1	XP_019691221.1	140280778-140352329
Similar	101099613	protein_coding	GCF_000181345.3	NC_018723	142221358-142295174	+	101099613	protein_coding	GCF_000181345.2	NC_018723.2	140280778-140352329	+	Similar, change in UTR only	XM_019835667	XP_019691226	142221358-142295174	XM_019835667.1	XP_019691226.1	140280778-140352329
Similar	101099613	protein_coding	GCF_000181345.3	NC_018723	142221358-142295174	+	101099613	protein_coding	GCF_000181345.2	NC_018723.2	140280778-140352329	+	Similar, change in UTR only	XM_019835670	XP_019691229	142221358-142295174	XM_019835670.1	XP_019691229.1	140280778-140352329
Similar	101099859	protein_coding	GCF_000181345.3	NC_018723	142298197-142364375	+	101099859	protein_coding	GCF_000181345.2	NC_018723.2	140365486-140421276	+	Similar, change in CDS	XM_023257559	XP_023113327	142298197-142364375	XM_019835728.1	XP_019691287.1	140365486-140421276
Similar	101099859	protein_coding	GCF_000181345.3	NC_018723	142298197-142364375	+	101099859	protein_coding	GCF_000181345.2	NC_018723.2	140365486-140421276	+	Previous-variant	XM_023257559	XP_023113327	142298197-142364375	XM_019835730.1	XP_019691289.1	140365486-140421276
Similar	101100107	protein_coding	GCF_000181345.3	NC_018723	142364723-142405161	-	101100107	protein_coding	GCF_000181345.2	NC_018723.2	140421624-140465109	-	Similar, change in UTR only	XM_003981080	XP_003981129	142364723-142405161	XM_003981080.4	XP_003981129.1	140421624-140465107
Similar	101100107	protein_coding	GCF_000181345.3	NC_018723	142364723-142405161	-	101100107	protein_coding	GCF_000181345.2	NC_018723.2	140421624-140465109	-	Similar, change in UTR only	XM_006927796	XP_006927858	142364723-142405160	XM_006927796.3	XP_006927858.1	140421624-140465107
Similar	101100107	protein_coding	GCF_000181345.3	NC_018723	142364723-142405161	-	101100107	protein_coding	GCF_000181345.2	NC_018723.2	140421624-140465109	-	Identical	XM_006927797	XP_006927859	142364723-142401924	XM_006927797.3	XP_006927859.1	140421624-140461870
Similar	101100107	protein_coding	GCF_000181345.3	NC_018723	142364723-142405161	-	101100107	protein_coding	GCF_000181345.2	NC_018723.2	140421624-140465109	-	Similar, change in UTR only	XM_019835708	XP_019691267	142364723-142405158	XM_019835708.1	XP_019691267.1	140421624-140465109
Similar	101100107	protein_coding	GCF_000181345.3	NC_018723	142364723-142405161	-	101100107	protein_coding	GCF_000181345.2	NC_018723.2	140421624-140465109	-	Identical	XM_019835721	XP_019691280	142364723-142401923	XM_019835721.1	XP_019691280.1	140421624-140461869
Current-novel	111561431	lncRNA	GCF_000181345.3	NC_018723	142366348-142367689	+	NA	NA	NA	NA	NA	NA	Current-novel	XR_002744068	NA	142366348-142367689	NA	NA	NA
Changed substantially	102902527	pseudogene	GCF_000181345.3	NC_018723	142380598-142382848	-	102902527	pseudogene	GCF_000181345.2	NC_018723.2	140437587-140438810	-	NA	NA	NA	NA	NA	NA	NA
Identical	102902563	pseudogene	GCF_000181345.3	NC_018723	142387735-142388220	+	102902563	pseudogene	GCF_000181345.2	NC_018723.2	140444627-140445112	+	NA	NA	NA	NA	NA	NA	NA
Current-other	111561429	protein_coding	GCF_000181345.3	NC_018723	142405271-142669071	+	NA	NA	NA	NA	NA	NA	Current-other	XM_023257593	XP_023113361	142405371-142669071	NA	NA	NA
Current-other	111561429	protein_coding	GCF_000181345.3	NC_018723	142405271-142669071	+	NA	NA	NA	NA	NA	NA	Current-other	XM_023257600	XP_023113368	142405281-142669071	NA	NA	NA
Current-other	111561429	protein_coding	GCF_000181345.3	NC_018723	142405271-142669071	+	NA	NA	NA	NA	NA	NA	Current-other	XM_023257604	XP_023113372	142413280-142669071	NA	NA	NA
Current-other	111561429	protein_coding	GCF_000181345.3	NC_018723	142405271-142669071	+	NA	NA	NA	NA	NA	NA	Current-other	XM_023257610	XP_023113378	142405371-142427409	NA	NA	NA
Current-other	111561429	protein_coding	GCF_000181345.3	NC_018723	142405271-142669071	+	NA	NA	NA	NA	NA	NA	Current-other	XM_023257620	XP_023113388	142405371-142427409	NA	NA	NA
Current-other	111561429	protein_coding	GCF_000181345.3	NC_018723	142405271-142669071	+	NA	NA	NA	NA	NA	NA	Current-other	XR_002744064	NA	142405271-142451655	NA	NA	NA
Current-other	111561429	protein_coding	GCF_000181345.3	NC_018723	142405271-142669071	+	NA	NA	NA	NA	NA	NA	Current-other	XR_002744066	NA	142405371-142451655	NA	NA	NA
Current-novel	111557060	pseudogene	GCF_000181345.3	NC_018723	142559437-142559553	+	NA	NA	NA	NA	NA	NA	NA	NA	NA	NA	NA	NA	NA
Similar	109501857	lncRNA	GCF_000181345.3	NC_018723	142645367-142653929	-	109501857	lncRNA	GCF_000181345.2	NC_018723.2	140709168-140717524	-	Similar	XR_002160197	NA	142645367-142653929	XR_002160197.1	NA	140709168-140717524
Similar	101100360	protein_coding	GCF_000181345.3	NC_018723	142673615-142898299	+	101100360	protein_coding	GCF_000181345.2	NC_018723.2	140465334-140964522	+	Similar, change in UTR only	XM_003981081	XP_003981130	142673615-142890953	XM_003981081.4	XP_003981130.1	140737422-140957177
Similar	101100360	protein_coding	GCF_000181345.3	NC_018723	142673615-142898299	+	101100360	protein_coding	GCF_000181345.2	NC_018723.2	140465334-140964522	+	Previous-variant	XM_019835700	XP_019691259	142732511-142898299	XM_019835696.1	XP_019691255.1	140465334-140957177
Similar	101100360	protein_coding	GCF_000181345.3	NC_018723	142673615-142898299	+	101100360	protein_coding	GCF_000181345.2	NC_018723.2	140465334-140964522	+	Identical	XM_019835700	XP_019691259	142732511-142898299	XM_019835700.1	XP_019691259.1	140797060-140964522
Changed substantially	109501858	lncRNA	GCF_000181345.3	NC_018723	142770030-142777954	-	109501858	lncRNA	GCF_000181345.2	NC_018723.2	140833366-140846558	-	Previous-other	NA	NA	NA	XR_002160204.1	NA	140833366-140846509
Changed substantially	109501858	lncRNA	GCF_000181345.3	NC_018723	142770030-142777954	-	109501858	lncRNA	GCF_000181345.2	NC_018723.2	140833366-140846558	-	Changed substantially	XR_002744081	NA	142770030-142777954	XR_002160209.1	NA	140833366-140846558
Current-novel	111557030	snoRNA	GCF_000181345.3	NC_018723	142796754-142796884	+	NA	NA	NA	NA	NA	NA	Current-novel	XR_002736777	NA	142796754-142796884	NA	NA	NA
Similar	109501873	lncRNA	GCF_000181345.3	NC_018723	142912642-142932746	+	109501873	lncRNA	GCF_000181345.2	NC_018723.2	140978641-140998736	+	Similar	XR_002160220	NA	142912642-142932746	XR_002160220.1	NA	140978641-140998736
Similar	101082373	protein_coding	GCF_000181345.3	NC_018723	142935696-143234317	+	101082373	protein_coding	GCF_000181345.2	NC_018723.2	141001684-141300415	+	Similar, change in UTR only	XM_006927800	XP_006927862	143132417-143234317	XM_006927800.3	XP_006927862.1	141198358-141300415
Similar	101082373	protein_coding	GCF_000181345.3	NC_018723	142935696-143234317	+	101082373	protein_coding	GCF_000181345.2	NC_018723.2	141001684-141300415	+	Identical	XM_011284171	XP_011282473	142935696-143234314	XM_011284171.2	XP_011282473.2	141001684-141300412
Similar	101082373	protein_coding	GCF_000181345.3	NC_018723	142935696-143234317	+	101082373	protein_coding	GCF_000181345.2	NC_018723.2	141001684-141300415	+	Identical	XM_019835759	XP_019691318	142986677-143234317	XM_019835759.1	XP_019691318.1	141052597-141300415
Similar	101082373	protein_coding	GCF_000181345.3	NC_018723	142935696-143234317	+	101082373	protein_coding	GCF_000181345.2	NC_018723.2	141001684-141300415	+	Identical	XM_019835765	XP_019691324	142986677-143234317	XM_019835765.1	XP_019691324.1	141052597-141300415
Similar	101100615	protein_coding	GCF_000181345.3	NC_018723	143146802-143153324	-	101100615	protein_coding	GCF_000181345.2	NC_018723.2	141213121-141219641	-	Similar, change in UTR only	XM_003981082	XP_003981131	143146802-143153324	XM_003981082.4	XP_003981131.1	141213121-141219641
Similar	101100615	protein_coding	GCF_000181345.3	NC_018723	143146802-143153324	-	101100615	protein_coding	GCF_000181345.2	NC_018723.2	141213121-141219641	-	Similar, change in UTR only	XM_006927798	XP_006927860	143146802-143153321	XM_006927798.3	XP_006927860.1	141213121-141219638
Similar	101100615	protein_coding	GCF_000181345.3	NC_018723	143146802-143153324	-	101100615	protein_coding	GCF_000181345.2	NC_018723.2	141213121-141219641	-	Similar, change in UTR only	XM_019835776	XP_019691335	143146802-143153322	XM_019835776.1	XP_019691335.1	141213121-141219639
Similar	101082625	pseudogene	GCF_000181345.3	NC_018723	143235591-143236979	+	101082625	pseudogene	GCF_000181345.2	NC_018723.2	141301599-141303034	+	NA	NA	NA	NA	NA	NA	NA
Similar	101100861	protein_coding	GCF_000181345.3	NC_018723	143246648-143262366	+	101100861	protein_coding	GCF_000181345.2	NC_018723.2	141312495-141328201	+	Similar, change in UTR only	XM_003981083	XP_003981132	143246648-143262366	XM_003981083.4	XP_003981132.2	141312495-141328201
Similar	101082879	protein_coding	GCF_000181345.3	NC_018723	143333242-143349886	+	101082879	protein_coding	GCF_000181345.2	NC_018723.2	141399240-141415199	+	Similar, change in UTR only	XM_006927801	XP_006927863	143333242-143349886	XM_006927801.3	XP_006927863.2	141399240-141415199
Changed substantially	101101106	protein_coding	GCF_000181345.3	NC_018723	143364978-143385443	+	101101106	protein_coding	GCF_000181345.2	NC_018723.2	141427935-141478477	+	Changed substantially	XM_023257685	XP_023113453	143364978-143385443	XM_019835794.1	XP_019691353.1	141427935-141478477
Changed substantially	101101106	protein_coding	GCF_000181345.3	NC_018723	143364978-143385443	+	101101106	protein_coding	GCF_000181345.2	NC_018723.2	141427935-141478477	+	Variant	XM_023257687	XP_023113455	143364978-143385443	XM_019835794.1	XP_019691353.1	141427935-141478477
Similar	101083142	protein_coding	GCF_000181345.3	NC_018723	143415433-143428842	+	101083142	protein_coding	GCF_000181345.2	NC_018723.2	141479194-141491169	+	Similar, change in CDS	XM_023257693	XP_023113461	143415483-143428842	XM_011284147.2	XP_011282449.1	141479194-141491169
Similar	101083142	protein_coding	GCF_000181345.3	NC_018723	143415433-143428842	+	101083142	protein_coding	GCF_000181345.2	NC_018723.2	141479194-141491169	+	Variant	XM_023257696	XP_023113464	143415433-143427792	XM_011284147.2	XP_011282449.1	141479194-141491169
Similar	109501895	lncRNA	GCF_000181345.3	NC_018723	143431299-143453502	+	109501895	lncRNA	GCF_000181345.2	NC_018723.2	141493593-141516087	+	Similar	XR_002160237	NA	143431299-143453502	XR_002160237.1	NA	141493593-141516087
Similar	101083397	protein_coding	GCF_000181345.3	NC_018723	143474734-143503735	+	101083397	protein_coding	GCF_000181345.2	NC_018723.2	141537322-141566281	+	Similar, change in UTR only	XM_011284145	XP_011282447	143474734-143503735	XM_011284145.2	XP_011282447.1	141537322-141566281
Changed locus type	102902086	protein_coding	GCF_000181345.3	NC_018723	143517752-143527949	-	102902086	lncRNA	GCF_000181345.2	NC_018723.2	141581219-141590297	-	Changed feature type	XM_023257717	XP_023113485	143517752-143527949	XR_890556.2	NA	141581219-141590297
Changed locus type	102902086	protein_coding	GCF_000181345.3	NC_018723	143517752-143527949	-	102902086	lncRNA	GCF_000181345.2	NC_018723.2	141581219-141590297	-	Changed feature type	XM_023257719	XP_023113487	143517752-143527938	XR_002160239.1	NA	141581219-141590292
Changed locus type	102902086	protein_coding	GCF_000181345.3	NC_018723	143517752-143527949	-	102902086	lncRNA	GCF_000181345.2	NC_018723.2	141581219-141590297	-	Changed feature type	XM_023257724	XP_023113492	143517752-143527938	XR_002160240.1	NA	141581219-141590287
Changed locus type	102902086	protein_coding	GCF_000181345.3	NC_018723	143517752-143527949	-	102902086	lncRNA	GCF_000181345.2	NC_018723.2	141581219-141590297	-	Previous-variant	XM_023257724	XP_023113492	143517752-143527938	XR_002160245.1	NA	141581219-141590277
Changed locus type	102902086	protein_coding	GCF_000181345.3	NC_018723	143517752-143527949	-	102902086	lncRNA	GCF_000181345.2	NC_018723.2	141581219-141590297	-	Changed feature type	XM_023257729	XP_023113497	143517752-143527938	XR_002160241.1	NA	141581219-141590290
Changed locus type	102902086	protein_coding	GCF_000181345.3	NC_018723	143517752-143527949	-	102902086	lncRNA	GCF_000181345.2	NC_018723.2	141581219-141590297	-	Changed feature type	XM_023257732	XP_023113500	143517752-143527941	XR_002160242.1	NA	141581219-141590284
Changed locus type	102902086	protein_coding	GCF_000181345.3	NC_018723	143517752-143527949	-	102902086	lncRNA	GCF_000181345.2	NC_018723.2	141581219-141590297	-	Changed feature type	XM_023257734	XP_023113502	143517752-143527936	XR_002160244.1	NA	141581219-141590274
Changed locus type	102902086	protein_coding	GCF_000181345.3	NC_018723	143517752-143527949	-	102902086	lncRNA	GCF_000181345.2	NC_018723.2	141581219-141590297	-	Changed feature type	XM_023257736	XP_023113504	143517752-143527937	XR_002160243.1	NA	141581219-141590274
Changed locus type	102902086	protein_coding	GCF_000181345.3	NC_018723	143517752-143527949	-	102902086	lncRNA	GCF_000181345.2	NC_018723.2	141581219-141590297	-	Changed feature type	XM_023257738	XP_023113506	143517752-143527935	XR_890556.2	NA	141581219-141590297
Changed locus type	102902086	protein_coding	GCF_000181345.3	NC_018723	143517752-143527949	-	102902086	lncRNA	GCF_000181345.2	NC_018723.2	141581219-141590297	-	Variant	XM_023257741	XP_023113509	143517752-143527937	XR_002160244.1	NA	141581219-141590274
Changed locus type	102902086	protein_coding	GCF_000181345.3	NC_018723	143517752-143527949	-	102902086	lncRNA	GCF_000181345.2	NC_018723.2	141581219-141590297	-	Changed feature type	XM_023257743	XP_023113511	143517752-143521370	XR_890556.2	NA	141581219-141590297
Changed locus type	102902086	protein_coding	GCF_000181345.3	NC_018723	143517752-143527949	-	102902086	lncRNA	GCF_000181345.2	NC_018723.2	141581219-141590297	-	Changed feature type	XM_023257747	XP_023113515	143517752-143521129	XR_890556.2	NA	141581219-141590297
Changed locus type	102902086	protein_coding	GCF_000181345.3	NC_018723	143517752-143527949	-	102902086	lncRNA	GCF_000181345.2	NC_018723.2	141581219-141590297	-	Variant	XM_023257749	XP_023113517	143517752-143527944	XR_002160238.1	NA	141581219-141590291
Similar	102902047	lncRNA	GCF_000181345.3	NC_018723	143518868-143595160	+	102902047	lncRNA	GCF_000181345.2	NC_018723.2	141581221-141657949	+	Previous-variant	XR_439529	NA	143518868-143595160	XR_002160246.1	NA	141613906-141657949
Similar	102902047	lncRNA	GCF_000181345.3	NC_018723	143518868-143595160	+	102902047	lncRNA	GCF_000181345.2	NC_018723.2	141581221-141657949	+	Identical	XR_439529	NA	143518868-143595160	XR_439529.3	NA	141581221-141657949
Current-novel	111557045	snoRNA	GCF_000181345.3	NC_018723	143521654-143521791	-	NA	NA	NA	NA	NA	NA	Current-other	XR_002736796	NA	143521654-143521791	NA	NA	NA
Similar	101083652	protein_coding	GCF_000181345.3	NC_018723	143637029-143874133	+	101083652	protein_coding	GCF_000181345.2	NC_018723.2	141700495-141930022	+	Previous-variant	XM_019835832	XP_019691391	143637029-143874133	XM_019835824.1	XP_019691383.1	141748243-141930022
Similar	101083652	protein_coding	GCF_000181345.3	NC_018723	143637029-143874133	+	101083652	protein_coding	GCF_000181345.2	NC_018723.2	141700495-141930022	+	Previous-variant	XM_019835832	XP_019691391	143637029-143874133	XM_019835828.1	XP_019691387.1	141748243-141929278
Similar	101083652	protein_coding	GCF_000181345.3	NC_018723	143637029-143874133	+	101083652	protein_coding	GCF_000181345.2	NC_018723.2	141700495-141930022	+	Similar, change in CDS	XM_019835832	XP_019691391	143637029-143874133	XM_019835832.1	XP_019691391.1	141700495-141929278
Similar	101083652	protein_coding	GCF_000181345.3	NC_018723	143637029-143874133	+	101083652	protein_coding	GCF_000181345.2	NC_018723.2	141700495-141930022	+	Previous-variant	XM_019835832	XP_019691391	143637029-143874133	XM_019835835.1	XP_019691394.1	141700496-141929278
[truncated: 14,800 more rows]

## Sheet: all protein coding
#gene category	current GeneID	current gene biotype	current assembly unit	current genomic accession	current gene range	current gene strand	previous GeneID	previous gene biotype	previous assembly unit	previous genomic accession	previous gene range	previous gene strand	transcript category	current transcript accession	current protein accession	current transcript range	previous transcript accession	previous protein accession	previous transcript range
[truncated: 16,383 more rows]

[truncated: 1 more sheets: protein coding dups removed]
