# Supplementary material for: A new domestic cat genome assembly based on long sequence reads empowers feline genomic medicine and identifies a novel gene for dwarfism
Source: PLoS Genet. 2020 Oct 22;16(10):e1008926. doi: 10.1371/journal.pgen.1008926 (PMC7581003; doi:10.1371/journal.pgen.1008926)
Supplement: S4 Data — (XLSX) [file pgen.1008926.s023.xlsx]

## Sheet: Remapped markers
Marker name	Chromosome	Position	Status
ALAS.170	NA	NA	71
ALAS.194	chrX	48097197	1
ALAS.195	chrX	48097196	1
ALAS.215	chrX	48097207	2
ALAS.243	chrX	48097148	3
ALAS.251	chrX	48097140	1
ALAS.281	chrX	48097110	1
ALAS.320	chrX	48097071	1
ALAS.356	chrX	48097035	1
ALAS.365	chrX	48097026	1
APP.162	chrC2	18940917	1
APP.308	chrC2	18941063	1
ASIP_DEL122_DELETION.1	chrA3	25086568	1
ATP7A.186	chrX	65690911	1
ATP7A.212	chrX	65690885	1
ATP7A.385	chrX	65690712	1
CALB.230	chrF2	39419397	1
CALB.323	chrF2	39419490	1
CALB.558	chrF2	39419725	1
CALB.578	chrF2	39419745	7
CALB.631	chrF2	39419798	1
chrA1.10035653	chrA1	8460432	1
chrA1.10104226	chrA1	8520811	1
chrA1.10140449	chrA1	8549717	1
chrA1.10197880	chrA1	8596111	1
chrA1.10224538	chrA1	8619313	1
chrA1.10318479	chrA1	8692579	1
chrA1.10372133	chrA1	8740841	1
chrA1.1050184	chrA1	1254686	1
chrA1.10520580	chrA1	8840260	1
chrA1.10562822	chrA1	8881791	1
chrA1.10600511	chrA1	8908207	1
chrA1.10624458	chrA1	8934241	1
chrA1.10657476	chrA1	8967014	1
chrA1.10686185	chrA1	8973029	1
chrA1.10713572	chrA1	9000295	1
chrA1.10729136	chrA1	9009454	1
chrA1.10730203	chrA1	9010516	1
chrA1.10762684	chrA1	9036133	1
chrA1.10789507	chrA1	9056446	1
chrA1.10861445	chrA1	9118424	1
chrA1.10899821	chrA1	9150907	1
chrA1.10962936	chrA1	9202114	1
chrA1.11026272	chrA1	9254011	1
chrA1.1102797	chrA1	1295201	1
chrA1.11045664	chrA1	9273402	1
chrA1.11070512	chrA1	9290164	1
chrA1.11076567	chrA1	9296213	1
chrA1.11136218	chrA1	9336089	1
chrA1.111383424	chrA1	87942200	11
chrA1.111412276	chrA1	87965976	1
chrA1.111468252	chrA1	88017838	1
chrA1.111513519	chrA1	88055817	1
chrA1.111539906	chrA3	133839076	1
chrA1.111564543	chrA1	88107831	1
chrA1.111590065	chrA1	88128918	1
chrA1.111642529	chrA1	88180262	1
chrA1.111680154	chrA1	88215396	1
chrA1.111708378	chrA1	88233693	1
chrA1.11174809	chrA1	9354744	1
chrA1.111773349	chrA1	88294942	1
chrA1.111801684	chrA1	88320554	1
chrA1.111828628	chrA1	88348738	1
chrA1.111892069	chrA1	88391599	1
chrA1.111914686	chrA1	88410162	1
chrA1.111925084	chrA1	88421791	1
chrA1.111978127	chrA1	88484060	1
chrA1.112006261	chrA1	88506809	1
chrA1.11215307	chrA1	9381343	1
chrA1.11241533	chrA1	9402653	1
chrA1.11293302	chrA1	9448840	1
chrA1.1131271	chrA1	1313288	1
chrA1.11384403	chrA1	9509625	1
chrA1.11418449	chrA1	9538549	1
chrA1.11475511	chrA1	9583311	1
chrA1.11500184	chrA1	9604916	1
chrA1.11552849	chrA1	9647771	1
chrA1.11598808	chrA1	9686312	1
chrA1.116054596	chrA1	98279017	1
chrA1.116100464	chrA1	98239167	1
chrA1.116182553	chrA1	98165192	1
chrA1.116220333	chrA1	98133074	1
chrA1.116278401	chrA1	98085644	1
chrA1.116355235	chrA1	98024154	1
chrA1.116370491	chrA1	98008763	1
chrA1.116377264	chrA1	98001990	1
chrA1.116428799	chrA1	97962371	1
chrA1.116494075	chrA1	97902519	1
chrA1.116554103	chrA1	97844480	1
chrA1.116604851	chrA1	97803318	1
chrA1.116669049	chrA1	97750093	1
chrA1.11670001	chrA1	9746460	1
chrA1.116721712	chrA1	97707868	1
chrA1.116770466	chrA1	97670120	1
chrA1.116796882	chrA1	97648767	1
chrA1.116840293	chrA1	97616768	1
chrA1.116953130	chrA1	97527139	1
chrA1.116983528	chrA1	97502782	1
chrA1.117020442	chrA1	97466256	1
chrA1.117042326	chrA1	97454630	1
chrA1.117053546	chrA1	97443593	1
chrA1.117099300	chrA1	97408821	1
chrA1.117123688	chrA1	97391258	1
chrA1.117153170	chrA1	97360662	1
chrA1.117177725	chrA1	97336089	1
chrA1.117207742	chrA1	97318224	1
chrA1.117233242	chrA1	97297647	1
chrA1.1172692	chrA1	1341308	1
chrA1.117271594	chrA1	97269342	1
chrA1.11734485	chrA1	9793085	1
chrA1.117368383	chrA1	97179755	1
chrA1.117407548	chrA1	97152991	1
chrA1.117523974	chrA1	97050897	1
chrA1.117561056	chrA1	97013996	1
chrA1.117591126	chrA1	96993553	1
chrA1.117638904	chrA1	96950918	1
chrA1.117662598	chrA1	96929760	1
chrA1.117712403	chrA1	96882573	1
chrA1.117770063	chrA1	96828342	1
chrA1.117804750	chrA1	96799617	1
chrA1.117830693	chrA1	96779129	1
chrA1.117859608	chrA1	96756492	1
chrA1.117886504	chrA1	96728893	1
chrA1.117960666	chrA1	96663515	1
chrA1.117989675	chrA1	96638287	1
chrA1.11801605	chrA1	9845651	1
chrA1.118020368	chrA1	96609807	1
chrA1.118056282	chrA1	96577834	1
chrA1.118140253	chrA1	96510823	1
chrA1.118231163	chrA1	96433466	1
chrA1.118370615	chrA1	96318922	1
chrA1.118439559	chrA1	96266159	1
chrA1.118464252	chrA1	96248153	1
chrA1.118490118	chrA1	96229187	1
chrA1.11850743	chrA1	9880868	1
chrA1.118521196	chrA1	96201350	1
chrA1.118587011	chrA1	96136484	1
chrA1.118632935	chrA1	96094630	1
chrA1.118725857	chrA1	96018959	1
chrA1.11874734	chrA1	9903532	1
chrA1.118784743	chrA1	95967575	1
chrA1.118831096	chrA1	95930448	1
chrA1.118880130	chrA1	95888976	1
chrA1.118929718	chrA1	95845521	1
chrA1.118967856	chrA1	95821878	1
chrA1.11899919	chrA1	9922506	1
chrA1.119016962	chrA1	95787857	1
chrA1.119049203	chrA1	95762920	1
chrA1.119082073	chrA1	95735775	13
chrA1.119098061	chrA1	95724397	1
chrA1.119159096	chrA1	95675854	1
chrA1.119192148	chrA1	95647888	1
chrA1.119230422	chrA1	95617086	1
chrA1.119273188	chrA1	95578831	1
chrA1.119338736	chrA1	95537782	1
chrA1.119386790	chrA1	95479798	1
chrA1.119422194	chrA1	95444539	1
chrA1.119468913	chrA1	95414580	1
chrA1.119515928	chrA1	95379655	1
chrA1.119542978	chrA1	95363815	1
chrA1.119547503	NA	NA	71
chrA1.119580695	chrA1	95327817	1
chrA1.119612910	chrA1	95299378	1
chrA1.119639428	chrA1	95271534	1
chrA1.119665203	chrA1	95251415	1
chrA1.119702641	chrA1	95219899	1
chrA1.119783185	chrA1	95166460	1
chrA1.11979103	chrA1	9989720	1
chrA1.119829573	chrA1	95130901	1
chrA1.119905471	chrA1	95064628	1
chrA1.119931975	chrA1	95040209	1
chrA1.119958751	chrA1	95017267	1
chrA1.120008332	chrA1	94980066	1
chrA1.120107066	chrA1	94910931	1
chrA1.120148560	chrA1	94877828	1
chrA1.12021454	chrA1	10032312	1
chrA1.120228411	chrA1	94811035	1
chrA1.120257167	chrA1	94794746	1
chrA1.120292849	chrA1	94757706	1
chrA1.120344988	chrA1	108746528	1
chrA1.120387500	chrA1	94706923	1
chrA1.120415036	chrA1	94687284	1
chrA1.120451831	chrA1	108692359	1
chrA1.12050306	chrA1	10044395	1
chrA1.120510327	chrA1	108666726	1
chrA1.120554618	chrA1	94610840	1
chrA1.120652483	chrA1	94579715	1
chrA1.120684168	chrA1	108587833	1
chrA1.120781282	chrA1	108545202	1
chrA1.120795569	chrA1	94510123	1
chrA1.120809317	chrA1	94501492	1
chrA1.12087686	chrA1	10069723	1
chrA1.120880875	chrA1	108487485	1
chrA1.120938525	chrA1	108455327	1
chrA1.120988983	chrA1	94405995	1
chrA1.121035103	chrA1	108413762	1
chrA1.121086650	chrA1	108392866	1
chrA1.121143075	chrA1	108363102	1
chrA1.121177382	chrA1	108353603	1
chrA1.121207448	chrA1	108336018	1
chrA1.12125625	chrA1	10102364	1
chrA1.121286543	chrA1	108295882	1
chrA1.121368252	chrA1	94222916	1
chrA1.121398686	chrA1	108238272	1
chrA1.121450977	chrA1	94166880	1
chrA1.121478405	chrA1	94151626	1
chrA1.121527361	chrA1	94125351	1
chrA1.121553353	chrA1	108144310	1
chrA1.12160853	chrA1	10122635	1
chrA1.121623072	chrA1	108122341	1
chrA1.121717282	chrA1	108077148	1
chrA1.121766949	chrA1	94010267	1
chrA1.121809257	chrA1	108028975	1
chrA1.121814498	chrA1	108023734	1
chrA1.121853940	chrA1	108008414	1
chrA1.121862194	chrA1	108000160	1
chrA1.121911498	chrA1	107980840	1
chrA1.121942946	chrA1	107969838	1
chrA1.122028566	chrA1	93870079	1
chrA1.122069130	chrA1	107907301	1
chrA1.122097594	chrA1	93841557	1
chrA1.12212832	chrA1	10162877	1
chrA1.122160452	chrA1	93809966	1
chrA1.122219567	chrA1	93535822	1
chrA1.122274868	chrA1	107809931	1
chrA1.122338728	chrA1	93739462	1
chrA1.122440442	chrA1	93650281	1
chrA1.122465543	chrA1	107732381	1
chrA1.122469025	chrA1	107728900	1
chrA1.122500278	chrA1	107707147	1
chrA1.122548477	chrA1	93704907	1
chrA1.122579260	chrA1	107650592	1
chrA1.122615494	chrA1	107642159	1
chrA1.122648348	chrA1	93755722	1
chrA1.122684414	chrA1	93795026	1
chrA1.122719096	chrA1	107582584	1
chrA1.122734260	chrA1	107571650	1
chrA1.12274369	chrA1	10205494	1
chrA1.122765883	chrA1	107562981	1
chrA1.122813463	chrA1	107534027	1
chrA1.122848364	chrA1	93449345	1
chrA1.122909288	chrA1	107487495	1
chrA1.122939431	chrA1	93419371	1
chrA1.122945	chrA1	628279	1
chrA1.122973156	chrA1	107456591	1
chrA1.122999881	chrA1	107453570	1
chrA1.123057612	chrA1	93357152	1
chrA1.123085019	chrA1	107402877	1
chrA1.123121870	chrA1	93322423	1
chrA1.12317851	chrA1	10229723	1
chrA1.123256165	chrA1	93253262	1
chrA1.123299721	chrA1	93231016	1
chrA1.1233125	chrA1	1397319	1
chrA1.123330212	chrA1	107292391	1
chrA1.123355813	chrA1	107268907	1
chrA1.123400907	chrA1	93178196	1
chrA1.123482048	chrA1	107211480	1
chrA1.123522915	chrA1	107193622	1
chrA1.123570319	chrA1	93095880	1
chrA1.123613461	chrA1	93068612	1
chrA1.123642947	chrA1	93064450	1
chrA1.123673132	chrA1	107130987	1
chrA1.12372928	chrA1	10275573	1
chrA1.123745701	chrA1	107107400	1
chrA1.123812856	chrA1	107068113	1
chrA1.123866453	chrA1	92944508	1
chrA1.123945314	chrA1	106996108	1
chrA1.123996833	chrA1	106980503	1
chrA1.124055727	chrA1	106934355	1
chrA1.12407641	chrA1	10309109	1
chrA1.124084711	chrA1	106917750	1
chrA1.124152866	chrA1	106883506	1
chrA1.124204466	chrA1	106860585	1
chrA1.124240168	chrA1	92753921	1
chrA1.124266239	chrA1	106831575	1
chrA1.124294327	chrA1	106816956	1
chrA1.124354211	chrA1	106785673	1
chrA1.124407950	chrA1	106759935	1
chrA1.124543431	chrA1	106686380	1
chrA1.124580841	chrA1	106677366	1
chrA1.124658893	chrA1	106641082	1
chrA1.12467435	chrA1	10358025	1
chrA1.124695248	chrA1	106615782	1
chrA1.124722295	chrA1	106605814	1
chrA1.124758664	chrA1	106579215	1
chrA1.124801330	chrA1	92487740	1
chrA1.124872553	chrA1	106514795	1
chrA1.124896696	chrA1	106505267	1
chrA1.124941381	chrA1	106485537	1
chrA1.124991896	chrA1	106106984	1
chrA1.125030801	chrA1	92394876	1
chrA1.125076433	chrA1	106152844	1
chrA1.125102138	chrA1	106168458	1
chrA1.125173666	chrA1	92331767	1
chrA1.125219391	chrA1	92307999	1
chrA1.125232504	chrA1	106231451	1
chrA1.125286509	chrA1	106252396	1
chrA1.125322417	chrA1	92257253	1
chrA1.125357774	chrA1	106291608	1
chrA1.125405877	chrA1	106315121	1
chrA1.125431368	chrA1	106322095	1
chrA1.125522576	chrA1	106372582	1
chrA1.125565747	chrA1	92122534	1
chrA1.12557442	chrA1	10431448	1
chrA1.125603678	chrA1	106407874	1
chrA1.125638977	chrA1	106428890	1
chrA1.125679629	chrA1	106446151	1
chrA1.125736038	chrA1	92034798	1
chrA1.125762561	chrA1	92007486	1
chrA1.125796471	chrA1	91983646	1
chrA1.125840054	chrA1	91941284	1
chrA1.12588199	chrA1	10460708	1
chrA1.125899621	chrA1	91895165	1
chrA1.125928397	chrA1	91882438	1
chrA1.1261019	chrA1	1424467	1
chrA1.12642007	chrA1	10499319	1
chrA1.12785848	chrA1	10623947	1
chrA1.12830332	chrA1	10659948	1
chrA1.12856275	chrA1	10684801	1
chrA1.1286685	chrA1	1446684	1
chrA1.12888530	chrA1	10712281	1
chrA1.12923024	chrA1	10736121	1
chrA1.12943954	chrA1	10750222	1
chrA1.12954788	chrA1	10761054	1
chrA1.12991652	chrA1	10785164	1
chrA1.13024154	chrA1	10808121	1
chrA1.13073161	chrA1	10863790	1
chrA1.13116339	chrA1	10889130	1
chrA1.13164915	chrA1	10929011	1
chrA1.132083910	chrA1	102298544	1
chrA1.132131466	chrA1	102345991	1
chrA1.132133457	chrA1	102347996	1
chrA1.132194210	chrA1	102398268	1
chrA1.132223238	chrA1	102426861	1
chrA1.132268894	chrA1	102463227	1
chrA1.132314745	chrA1	102496853	1
chrA1.132342501	chrA1	102523410	1
chrA1.132368086	chrA1	102548823	1
chrA1.1324146	chrA1	1473210	1
chrA1.132477572	chrA1	102625547	1
chrA1.132515093	chrA1	102650126	1
chrA1.132553253	chrA1	102684058	1
chrA1.13256684	chrA1	11004687	1
chrA1.132599403	chrA1	102725679	1
chrA1.132635075	chrA1	102754748	1
chrA1.132676616	chrA1	102784415	1
chrA1.132754059	chrA1	102850625	1
chrA1.132778937	chrA1	102868327	1
chrA1.132830816	chrA1	102910366	1
chrA1.13283182	chrA1	11031185	1
chrA1.132861285	chrA1	102931685	1
chrA1.132929387	chrA1	102986508	1
chrA1.133034064	chrA1	103071599	1
chrA1.133086405	chrA1	103107918	1
chrA1.133142001	chrA1	103151587	1
chrA1.133198902	chrA1	103199026	1
chrA1.133226914	chrA1	103214359	1
chrA1.133315714	chrA1	103288147	1
chrA1.133381863	chrA1	103333349	1
chrA1.133419433	chrA1	103367554	1
chrA1.133446288	chrA1	103393848	1
chrA1.13353050	chrA1	11060439	1
chrA1.133537919	chrA1	103466237	1
chrA1.133649137	chrA1	103558451	1
chrA1.133693814	chrA1	103596037	1
chrA1.133729167	chrA1	103617000	1
chrA1.133761704	chrA1	103642654	1
chrA1.133768072	chrA1	103649022	1
chrA1.133868335	chrA1	103736376	1
chrA1.133898304	chrA1	103808814	1
chrA1.133899373	chrA1	103807744	1
chrA1.133957896	chrA1	103799820	1
chrA1.13398149	chrA1	11090494	1
chrA1.134016754	chrA1	103836850	1
chrA1.134058977	chrA1	103875042	1
chrA1.134103978	chrA1	103900552	1
chrA1.134181811	chrA1	103953582	1
chrA1.134215952	chrA1	103995551	1
chrA1.134251921	chrA1	104019450	1
chrA1.134295279	chrA1	104055275	1
chrA1.134375151	chrA1	104132946	1
chrA1.134418574	chrA1	104156993	1
chrA1.13442894	chrA1	11132968	1
chrA1.134458464	chrA1	104186219	1
chrA1.134609534	chrA1	104313361	1
chrA1.134654240	chrA1	104349433	1
chrA1.134678515	chrA1	104366504	1
chrA1.134678721	chrA1	104366710	1
chrA1.134731631	chrA1	104409159	1
chrA1.134757935	chrA1	104429371	1
chrA1.134834412	chrA1	104492328	1
chrA1.134848392	chrA1	104506603	1
chrA1.134902067	chrA1	104550749	1
chrA1.134927641	chrA1	104576222	1
chrA1.134965404	chrA1	104600172	1
chrA1.13497886	chrA1	11173671	1
chrA1.135019168	chrA1	104650135	1
chrA1.135091643	chrA1	104696914	1
chrA1.135148831	chrA1	104745785	1
chrA1.135173109	chrA1	104769205	1
chrA1.135204883	chrA1	104799001	1
chrA1.135237319	chrA1	104833573	1
chrA1.135320468	chrA1	104879343	1
chrA1.135354643	chrA1	104906799	1
chrA1.135383152	chrA1	104930730	1
chrA1.13541741	chrA1	11214855	1
chrA1.135439187	chrA1	104982688	1
chrA1.135527988	chrA1	105050899	1
chrA1.135568083	chrA1	105083260	1
chrA1.135594988	chrA1	105095743	1
chrA1.135652523	chrA1	105142481	1
chrA1.135694065	chrA1	105172910	1
chrA1.13572163	chrA1	11234878	1
chrA1.135733853	chrA1	105204907	1
chrA1.135766625	chrA1	105232190	1
chrA1.135782723	chrA1	105245362	1
chrA1.135806994	chrA1	105266171	1
chrA1.135833172	chrA1	105284002	1
chrA1.135868338	chrA1	105317561	1
chrA1.135896971	chrA1	105339474	1
chrA1.135938652	chrA1	105375369	1
chrA1.135986510	chrA1	105413339	1
chrA1.136021479	chrA1	105445305	1
chrA1.136084156	chrA1	105495932	1
chrA1.13609810	chrA1	11270938	1
chrA1.136116241	chrA1	105525665	1
chrA1.1361289	chrA1	1504013	1
chrA1.136169758	chrA1	105564749	1
chrA1.136193148	chrA1	105587553	1
chrA1.136231038	chrA1	105617937	1
chrA1.136308280	chrA1	105684665	1
chrA1.136337545	chrA1	105706568	1
chrA1.136361368	chrA1	105723448	1
chrA1.136427726	chrA1	105781579	1
chrA1.136455885	chrA1	105804754	11
chrA1.136459115	chrA1	105807984	1
chrA1.136522355	chrA1	105863526	1
chrA1.13653749	chrA1	11304909	1
chrA1.136554849	chrA1	105888572	1
chrA1.136597438	chrA1	105926770	1
chrA1.136624855	chrA1	105948577	1
chrA1.136652468	chrA1	105973149	1
chrA1.136721003	chrA1	106026987	1
chrA1.136756201	chrA1	106061829	1
chrA1.136784618	chrA1	106090408	1
chrA1.13701647	chrA1	11348389	1
chrA1.137145095	chrA1	106456455	1
chrA1.137173664	chrA1	106482906	1
chrA1.137247937	chrA1	106536085	1
chrA1.137277902	chrA1	106568571	1
chrA1.137396933	chrA1	106696146	1
chrA1.137440059	chrA1	106740006	1
chrA1.13753159	chrA1	11381573	1
chrA1.137641141	chrA1	106955694	1
chrA1.137732212	chrA1	107049978	1
chrA1.137774762	chrA1	107095821	1
chrA1.137813875	chrA1	107133337	1
chrA1.137903422	chrA1	107227769	1
chrA1.13800563	chrA1	11416624	1
chrA1.138057671	chrA1	107406431	1
chrA1.138186119	chrA1	107538912	1
chrA1.138274003	chrA1	107625488	1
chrA1.138388437	chrA1	107740931	1
chrA1.13846676	chrA1	11457101	1
chrA1.138475130	chrA1	107829478	1
chrA1.138534753	chrA1	107882100	1
chrA1.138747224	chrA1	108102243	1
chrA1.13876652	chrA1	11483998	1
chrA1.138957254	chrA1	108319394	1
chrA1.139002908	chrA1	108358190	1
chrA1.139137743	chrA1	108504378	1
chrA1.139146025	chrA1	108512162	1
chrA1.13916615	chrA1	11521990	1
chrA1.139310419	chrA1	108680291	1
chrA1.139349940	chrA1	108716442	1
chrA1.139400504	chrA1	108774556	1
chrA1.139428892	chrA1	108805183	1
chrA1.139473565	chrA1	108844263	1
chrA1.13951769	chrA1	11545145	1
chrA1.139519627	chrA1	108883601	1
chrA1.139585413	chrA1	108934750	1
chrA1.139630779	chrA1	108966690	1
chrA1.139655617	chrA1	108985723	1
chrA1.139725724	chrA1	109049180	1
chrA1.139756816	chrA1	109080190	1
chrA1.139829089	chrA1	109156156	1
chrA1.139855220	chrA1	109178798	1
chrA1.139857851	chrA1	109181475	1
chrA1.139860553	NA	NA	71
chrA1.139891545	chrA1	109215006	1
chrA1.1398935	chrA1	1528589	1
chrA1.13995104	chrA1	11580276	1
chrA1.140000066	chrA1	109336192	1
chrA1.140135110	chrA1	109481270	1
chrA1.140178715	chrA1	109511616	13
chrA1.140217619	chrA1	109580955	1
chrA1.140227571	chrA1	109585392	1
chrA1.14025631	chrA1	11606439	1
chrA1.140259993	chrA1	109613221	1
chrA1.140299912	chrA1_random_ctg607	6641	13
chrA1.140326066	chrA1	109685180	1
chrA1.140364927	chrA1	109703872	1
chrA1.140396514	chrA1	109728270	1
chrA1.140423716	chrA1	109747236	1
chrA1.140511209	chrA1	109823637	1
chrA1.140542337	chrA1	109852341	1
chrA1.140570445	chrA1	109878154	1
chrA1.140623042	chrA1	109917342	1
chrA1.140671772	chrA1	109954565	1
chrA1.140702412	chrA1	109979464	1
chrA1.140754347	chrA1	110002436	1
chrA1.14076047	chrA1	11649333	1
chrA1.140801766	chrA1	110051581	1
chrA1.140839599	chrA1	110084317	1
chrA1.140867308	chrA1	110108810	1
chrA1.140918877	chrA1	110158676	1
chrA1.140994344	chrA1	110231828	1
chrA1.141043616	chrA1	110278834	1
chrA1.141074396	chrA1	110297077	1
chrA1.14109029	chrA1	11672046	1
chrA1.141155638	chrA1	110353923	1
chrA1.141199619	chrA1	110391246	1
chrA1.141247809	chrA1	110433016	1
chrA1.141282025	chrA1	110461523	1
chrA1.141364296	chrA1	110529052	1
chrA1.141390027	chrA1	110550224	1
chrA1.141446210	chrA1	110609318	1
chrA1.141462826	chrA1	110625540	1
chrA1.141525223	chrA1	110673547	1
chrA1.141556384	chrA1	110699955	1
chrA1.141587317	chrA1	110722429	1
chrA1.141637398	chrA1	110757483	1
chrA1.141662286	chrA1	110777301	1
chrA1.141695131	chrA1	110806080	1
chrA1.141749706	chrA1	110848883	1
chrA1.141787679	chrA1	110880738	1
chrA1.141821868	chrA1	110912781	1
chrA1.141833659	chrA1	110920440	1
chrA1.141869164	chrA1	110947144	1
chrA1.14187487	chrA1	11734959	1
chrA1.141909472	chrA1	110980571	1
chrA1.141943742	chrA1	111007532	1
chrA1.141973305	chrA1	111039864	1
chrA1.142046274	chrA1	111092656	1
chrA1.142098124	chrA1	111140403	1
chrA1.142127595	chrA1	111166434	1
chrA1.142153396	chrA1	111192232	1
chrA1.142185811	chrA1	111209444	1
chrA1.142230856	chrA1	111254404	1
chrA1.142307610	chrA1	111247555	1
chrA1.14232601	chrA1	11768295	1
chrA1.142357091	chrA1	111295594	1
chrA1.1424	chrA1	524464	1
chrA1.142436308	chrA1	111365669	1
chrA1.142459980	chrA1	111375714	1
chrA1.142508743	chrA1	111398461	1
chrA1.142598336	chrA1	111514983	1
chrA1.142653472	chrA1	111561081	1
chrA1.14271734	chrA1	11798672	1
chrA1.142734019	chrA1	111617699	1
chrA1.142756423	chrA1	111629172	1
chrA1.142919055	chrA1	111761667	1
chrA1.142943942	chrA1	111769516	1
chrA1.143018472	chrA1	111821240	1
chrA1.143049108	chrA1	111842421	1
chrA1.143081935	chrA1	111874427	1
chrA1.14315351	chrA1	11826851	1
chrA1.143157381	chrA1	111925169	1
chrA1.143220835	chrA1	111970557	1
chrA1.143272690	chrA1	112016791	1
chrA1.143303929	chrA1	112044202	1
chrA1.143352914	chrA1	112087732	1
chrA1.143397298	chrA1	112126156	1
chrA1.14342550	chrA1	11852748	1
chrA1.143445186	chrA1	112166052	1
chrA1.143492714	chrA1	112201399	1
chrA1.143523884	chrA1	112230491	1
chrA1.143527075	chrA1	112233534	1
chrA1.143561214	chrA1	112261353	1
chrA1.14390311	chrA1	11895629	1
chrA1.144010565	chrE1	30016020	29,47
chrA1.144045369	chrA1	112761559	1
chrA1.14429414	chrA1	11930698	1
chrA1.1443742	chrA1	1559546	1
chrA1.144534102	chrA1	113258946	1
chrA1.144588410	chrA1	113317929	1
chrA1.144650130	chrA1	113361966	1
chrA1.144723350	chrA1	113422342	1
chrA1.14475586	chrA1	11975283	1
chrA1.144808790	chrA1	113487238	1
chrA1.144808801	chrA1	113487249	1
chrA1.144860988	chrA1	113531010	1
chrA1.144911936	chrA1	113565209	1
chrA1.144950492	chrA1	113592453	1
chrA1.144977428	chrA1	113620802	1
chrA1.145004130	chrA1	113640138	1
chrA1.145036654	chrA1	113667876	1
chrA1.145061998	chrA1	113691986	1
chrA1.14510160	chrA1	11998734	1
chrA1.145179016	chrA1	113786323	1
chrA1.145213431	chrA1	113814499	1
chrA1.145256189	chrA1	113852145	1
chrA1.145282780	chrA1	113856846	1
chrA1.145314885	chrA1	113889174	1
chrA1.145365157	chrA1	113934804	1
chrA1.145373109	chrA1	113942752	1
chrA1.145395508	chrA1	113954005	1
chrA1.145429139	chrA1	113987564	1
chrA1.145453016	chrA1	114007917	1
chrA1.14546925	chrA1	12024878	1
chrA1.145487100	chrA1	114041264	1
chrA1.145517443	chrA1	114062421	1
chrA1.145549970	chrA1	114091606	1
chrA1.145573801	chrA1	114110427	1
chrA1.145632132	chrA1	114154487	1
chrA1.145675151	chrA1	114193176	1
chrA1.145708858	chrA1	114222183	1
chrA1.14572954	chrA1	12050628	1
chrA1.145827667	chrA1	114304375	1
chrA1.145851460	chrA1	114327040	1
chrA1.145904276	chrA1	114375623	1
chrA1.145929233	chrA1	114400654	1
chrA1.145962963	chrA1	114425013	1
chrA1.146002097	chrA1	114455605	1
chrA1.146058604	chrA1	114506711	1
chrA1.146081577	chrA1	114529698	1
chrA1.146100331	chrA1	114548470	1
chrA1.146131625	chrA1	114559128	1
chrA1.146163761	chrA1	114584388	1
chrA1.146198280	chrA1	114616875	1
chrA1.14621540	chrA1	12084643	1
chrA1.146232798	chrA1	114637314	1
chrA1.146302286	chrA1	114692551	1
chrA1.146381587	chrA1	114760248	1
chrA1.146449650	chrA1	114812289	1
chrA1.146489683	chrA1	114852321	1
chrA1.146528946	chrA1	114891585	1
chrA1.146581527	chrA1	114902676	1
chrA1.146629049	chrA1	114937696	1
chrA1.146672804	chrA1	114980222	1
chrA1.146707575	chrA1	115014985	1
chrA1.146740485	chrA1	115022788	1
chrA1.146786535	chrA1	115068835	1
chrA1.146849191	chrA1	115098195	1
chrA1.146883627	chrA1	115131476	1
chrA1.146915570	chrA1	115155594	1
chrA1.146934423	chrA1	115178534	1
chrA1.146960632	chrA1	115201490	1
chrA1.146994370	chrA1	115232247	1
chrA1.147072092	chrA1	115304400	1
chrA1.14709342	chrA1	12139183	1
chrA1.147096023	chrA1	115325457	1
chrA1.147124547	chrA1	115352614	13
chrA1.147153532	chrA1	115372027	1
chrA1.147175927	chrA1	115394425	1
chrA1.147199838	chrA1	115410822	1
chrA1.1472115	chrA1	1575842	1
chrA1.147238196	chrA1	115439888	1
chrA1.147265980	chrA1	115461619	1
chrA1.147319962	chrA1	115510436	1
chrA1.147367688	chrA1	115543096	1
chrA1.14741159	chrA1	12167690	1
chrA1.147422655	chrA1	115588810	1
chrA1.147450359	chrA1	115609402	1
chrA1.147498953	chrA1	115644318	1
chrA1.147552986	chrA1	115688820	1
chrA1.147587596	chrA1	115712560	1
chrA1.147627831	chrA1	115752478	1
chrA1.147652232	chrA1	115764206	1
chrA1.147688966	chrA1	115799834	1
chrA1.147715147	chrA1	115826589	1
chrA1.147776176	chrA1	115881342	1
chrA1.147827262	chrA1	115917045	1
chrA1.147879264	chrA1	115959062	1
chrA1.147916524	chrA1	115996468	1
chrA1.147947796	chrA1	116020254	1
chrA1.14795534	chrA1	12214383	1
chrA1.147993178	chrA1	116068504	1
chrA1.148024640	chrA1	116091285	1
chrA1.148085089	chrA1	116131181	1
chrA1.148129673	chrA1	116176103	1
chrA1.148170023	chrA1	116203975	1
chrA1.148204612	chrA1	116233425	1
chrA1.148241639	chrA1	116265802	1
chrA1.148282658	chrA1	116306958	1
chrA1.148316838	chrA1	116325423	1
chrA1.14836170	chrA1	12254468	1
chrA1.148378519	chrA1	116376336	11
chrA1.148416839	chrA1	116402331	1
chrA1.148463511	chrA1	116437207	1
chrA1.148511500	chrA1	116495946	1
chrA1.148575269	chrA1	116545458	1
chrA1.148626927	chrA1	116599282	1
chrA1.148702003	chrA1	116613497	1
chrA1.14875287	chrA1	12285585	1
chrA1.148764692	chrA1	116674898	1
chrA1.148818073	chrA1	116714468	1
chrA1.148879229	chrA1	116773970	1
chrA1.148945874	chrA1	116824803	1
chrA1.148973295	chrA1	116894603	1
chrA1.148974	chrA1	646736	1
chrA1.14901873	chrA1	12308821	1
chrA1.149020019	chrA1	116923293	1
chrA1.149077546	chrA1	116954203	1
chrA1.149121432	chrA1	116977540	1
chrA1.149160369	chrA1	117009680	1
chrA1.149220412	chrA1	117053948	1
chrA1.149261860	chrA1	117089118	1
chrA1.149271529	chrA1	117098785	1
chrA1.14927950	chrA1	12330026	1
chrA1.149290201	chrA1	117106456	1
chrA1.149379898	chrA1	117183073	1
chrA1.149425030	chrA1	117222782	1
chrA1.149465325	chrA1	117253823	1
chrA1.149492747	chrA1	117276347	1
chrA1.149517674	chrA1	117289870	1
chrA1.149552500	chrA1	117315863	1
chrA1.149610256	chrA1	117354761	1
chrA1.149639496	chrA1	117324154	1
chrA1.149669121	chrA1	117399538	1
chrA1.149698114	chrA1	117425372	1
chrA1.149735057	chrA1	117463039	1
chrA1.149768143	NA	NA	71
chrA1.14976851	chrA1	12370989	1
chrA1.149816526	chrA1	117534041	1
chrA1.149851274	chrA1	117553713	1
chrA1.149902862	chrA1	117595274	1
chrA1.149963075	chrA1	117651516	1
chrA1.150000177	chrA1	117681616	1
chrA1.15002736	chrA1	12390732	1
chrA1.150042862	chrA1	117722066	1
chrA1.150076892	chrA1	117743159	1
chrA1.150102051	chrA1	117759723	1
chrA1.15045382	chrA1	12433112	1
chrA1.15081309	chrA1	12458476	1
chrA1.150927528	chrA1	119148144	1
chrA1.150958401	chrA1	119178201	1
chrA1.151030041	chrA1	119235604	1
chrA1.151095320	chrA1	119286348	1
chrA1.151109226	chrA1	119298269	1
chrA1.15111432	chrA1	12480922	1
chrA1.151135389	chrA1	119316209	1
chrA1.151220354	chrA1	119398750	1
chrA1.151284259	chrA1	119447714	1
chrA1.151341639	chrA1	119498824	1
chrA1.151368078	chrA1	119514922	1
chrA1.151379419	chrA1	119526269	1
chrA1.151418290	chrA1	119556730	1
chrA1.151504976	chrA1	119633195	1
chrA1.151549939	chrA1	119661339	1
chrA1.151575562	chrA1	119687369	1
chrA1.151607769	chrA1	119709977	1
chrA1.151662452	chrA1	119756144	1
chrA1.151711589	chrA1	119790908	1
chrA1.15172550	chrA1	12535552	1
chrA1.151736280	chrA1	119815575	1
chrA1.151774711	chrA1	119836387	1
chrA1.151802283	chrA1	119863960	1
chrA1.151848174	chrA1	119897841	1
chrA1.151882900	chrA1	119925734	1
chrA1.151955434	chrA1	119985012	1
chrA1.151983860	chrA1	120013431	1
chrA1.152011612	chrA1	120030572	1
chrA1.152012524	chrA1	120031484	1
chrA1.152061888	chrA1	120062406	1
chrA1.152087566	chrA1	120087462	1
chrA1.15211378	chrA1	12570805	1
chrA1.152116583	chrA1	120114690	1
chrA1.152145477	chrA1	120132657	1
chrA1.152245944	chrA1	120217135	1
chrA1.152284386	chrA1	120254753	1
chrA1.152317387	chrA1	120265208	1
chrA1.152356050	chrA1	120296157	1
chrA1.152390027	chrA1	120329279	1
chrA1.1524078	chrA1	1612056	1
chrA1.152449635	chrA1	120367671	1
chrA1.15245147	chrA1	12600481	1
chrA1.152488696	chrA1	120398419	1
chrA1.152577166	chrA1	120466004	1
chrA1.152640105	chrA1	120522063	1
chrA1.152688310	chrA1	120560570	1
chrA1.152753164	chrA1	120618514	1
chrA1.152792735	chrA1	120651131	1
chrA1.152820985	chrA1	120669896	1
chrA1.152894519	chrA1	120724623	1
chrA1.152998989	chrA1	120802769	1
chrA1.153043862	chrA1	120846817	1
chrA1.153079342	chrA1	120878413	1
chrA1.153104219	chrA1	120898904	1
chrA1.15311103	chrA1	12650634	1
chrA1.153178186	chrA1	120960637	1
chrA1.153225525	chrA1	121004641	1
chrA1.153262452	chrA1	121035220	1
chrA1.153305233	chrA1	121076404	1
chrA1.153342385	chrA1	121102942	1
chrA1.153379148	chrA1	121128726	1
chrA1.153417534	chrA1	121163142	1
chrA1.153458015	chrA1	121201062	1
chrA1.153511009	chrA1	121220805	1
chrA1.153539723	NA	NA	71
chrA1.153567245	chrA1	121270556	1
chrA1.153592778	chrA1	121291348	1
chrA1.153655524	chrA1	121349552	1
chrA1.15367332	chrA1	12698237	1
chrA1.153680196	chrA1	121361857	1
chrA1.153717649	chrA1	121390901	1
chrA1.153749290	chrA1	121413926	1
chrA1.153801039	chrA1	121456460	1
chrA1.153869349	chrA1	121513145	1
chrA1.153920376	chrA1	121545589	1
chrA1.153983095	chrA1	121586914	1
chrA1.154029594	chrA1	121632355	1
chrA1.15413408	chrA1	12737263	1
chrA1.154140777	chrA1	121723191	1
chrA1.154166163	chrA1	121747038	1
chrA1.154242657	chrA1	121816186	1
chrA1.154270766	chrA1	121836529	1
chrA1.154340479	chrA1	121893143	1
chrA1.154424214	chrA1	121958089	1
chrA1.154459738	chrA1	121989703	1
chrA1.154514545	chrA1	122035956	1
chrA1.154577083	chrA1	122083968	1
chrA1.154601832	chrA1	122101956	1
chrA1.154630201	chrA1	122127224	1
chrA1.154658901	chrA1	122153636	1
chrA1.154746107	chrA1	122228942	1
chrA1.154775285	chrA1	122250773	1
chrA1.154785902	chrA1	122253892	1
chrA1.154815655	chrA1	122283566	1
chrA1.154851665	chrA1	122305427	1
chrA1.154887423	chrA1	122341253	1
chrA1.154897381	chrA1	122353152	1
chrA1.154924626	chrA1	122380604	1
chrA1.154981295	chrA1	122417006	1
chrA1.15527226	chrA1	12827491	1
chrA1.15552359	chrA1	12852616	1
chrA1.1556012	chrA1	1640570	1
chrA1.15595890	chrA1	12877361	1
chrA1.15598352	chrA1	12880981	1
chrA1.15671363	chrA1	12942025	1
chrA1.15715980	chrA1	12976547	1
chrA1.15716044	chrA1	12976611	1
chrA1.15752352	chrA1	13007314	1
chrA1.15779930	chrA1	13022030	1
chrA1.158035410	chrA1	129599940	1
chrA1.15805763	chrA1	13039851	1
chrA1.158095223	chrA1	129554175	1
chrA1.158103631	chrA1	129546057	1
chrA1.158162850	chrA1	129494195	1
chrA1.158201185	chrA1	129463959	1
chrA1.158248680	chrA1	129425998	1
chrA1.158308851	chrA1	129373676	1
chrA1.15832132	chrC1	143344603	1
chrA1.158351979	chrA1	129338608	1
chrA1.158383317	chrA1	129324065	1
chrA1.158420039	chrA1	129288129	1
chrA1.158523401	chrA1	129222085	1
chrA1.158568315	chrA1	129177221	1
chrA1.1585757	chrA1	1654680	1
chrA1.158614056	chrA1	129150581	1
chrA1.158660238	chrA1	129119860	1
chrA1.15866664	chrA1	13073837	1
chrA1.158712984	chrA1	129088293	1
chrA1.158743365	chrA1	129058312	1
chrA1.158769725	chrA1	129047794	1
chrA1.158804496	chrA1	129019155	1
chrA1.158829322	chrA1	128994599	1
chrA1.158860988	chrA1	128965984	1
chrA1.158934992	chrA1	128898479	1
chrA1.158966328	chrA1	128866793	1
chrA1.158998605	chrA1	128850116	1
chrA1.15901890	chrA1	13109656	1
chrA1.159032110	chrA1	128828682	1
chrA1.159065980	chrA1	128787273	1
chrA1.159095614	chrA1	128765753	1
chrA1.159173522	chrA1	128702733	1
chrA1.159198661	chrA1	128685143	1
chrA1.159239172	chrA1	128650653	1
chrA1.159285023	chrA1	128613479	1
chrA1.159324675	chrA1	128579122	1
chrA1.159360200	chrA1	128555547	1
chrA1.159435382	chrA1	128498861	1
chrA1.159469535	chrA1	128471408	1
chrA1.159496961	chrA1	128446852	1
chrA1.159569522	chrA1	128424011	1
chrA1.159601875	chrA1	128390634	1
chrA1.15963118	chrA1	13160340	1
chrA1.159659309	chrA1	128342400	1
chrA1.159692179	chrA1	128314273	1
chrA1.159723649	chrA1	128289442	1
chrA1.159761755	chrA1	128258328	1
chrA1.159837814	chrA1	128215832	1
chrA1.159927826	chrA1	128139288	1
chrA1.159963334	chrA1	128111145	1
chrA1.160014621	chrA1	128073410	1
chrA1.160052339	chrA1	128049716	1
chrA1.160079346	chrA1	128030706	1
chrA1.160105962	chrA1	128009409	1
chrA1.160136954	chrA1	127982099	1
chrA1.16019880	chrA1	13201507	1
chrA1.160211596	chrD2	10186362	1
chrA1.160257331	chrA1	127875637	1
chrA1.160268642	chrA1	127906567	1
chrA1.160295891	chrA1	127857486	1
chrA1.160352805	chrA1	127817265	1
chrA1.160398856	chrA1	127773211	1
chrA1.160478519	chrA1	127716946	1
chrA1.160521602	chrA1	127698174	1
chrA1.160545255	chrA1	127680900	1
chrA1.16054671	chrA1	13235103	1
chrA1.16055412	chrA1	13235843	1
chrA1.160717769	chrA1	127530241	1
chrA1.160756892	chrA1	127495844	1
chrA1.160785797	chrA1	127467966	1
chrA1.160844933	chrD4	83565020	1
chrA1.160915981	chrA1	127384897	1
chrA1.160953149	chrA1	127355022	1
chrA1.160985055	chrA1	127324526	1
chrA1.161026290	chrA1	127284767	1
chrA1.161063367	chrA1	127253329	1
chrA1.161084817	chrA1	127236902	1
chrA1.16116982	chrA1	13288797	1
chrA1.161197226	chrA1	127151394	1
chrA1.161233910	chrA1	127116173	1
chrA1.161275371	chrA1	127080378	1
chrA1.161332565	chrA1	127030498	1
chrA1.161387897	chrA1	126979619	1
chrA1.161448248	chrA1	126927281	1
chrA1.161489899	chrA1	126890962	1
chrA1.16151517	chrA1	13313453	1
chrA1.161580183	chrA1	126833670	1
chrA1.161619554	chrA1	126804248	1
chrA1.161713091	chrA1	126733914	1
chrA1.161717676	chrA1	126728718	1
chrA1.161766120	chrA1	126686337	1
chrA1.161801570	chrA1	126656226	1
chrA1.161838673	chrA1	126626694	1
chrA1.161869842	chrA1	126601684	1
chrA1.161895357	chrA1	126583930	1
chrA1.161973057	chrA1	126529295	1
chrA1.16197816	chrA1	13352680	1
chrA1.161984337	chrA1	126519439	1
chrA1.162081613	chrA1	126463891	1
chrA1.162120905	chrA1	126426215	1
chrA1.162148638	chrA1	126402466	1
chrA1.162179289	chrA1	126383032	1
chrA1.16225362	chrA1	13372166	1
chrA1.162258988	chrA1	126298310	1
chrA1.162377497	chrA1	126194079	1
chrA1.162434642	chrA1	126140637	1
chrA1.162474940	chrA1	126114419	1
chrA1.162554203	chrA1	126054657	1
chrA1.162596227	chrA1	126028631	1
chrA1.162628926	chrA1	125998076	1
chrA1.162655171	chrA1	125980220	1
chrA1.162702672	chrA1	125939061	1
chrA1.162741383	chrA1	125916726	1
chrA1.162795290	chrA1	125827933	1
chrA1.162839218	chrA1	125844601	1
chrA1.162878318	chrA1	125801752	1
chrA1.162902867	chrA1	125760383	1
chrA1.162944756	chrA1	125747819	1
chrA1.163001767	chrA1	125688852	1
chrA1.163030650	chrA1	125665833	1
chrA1.16305751	chrA1	13440165	1
chrA1.163092022	chrA1	125627870	1
chrA1.1631184	chrA1	1689582	1
chrA1.163168629	chrA1	125564679	1
chrA1.163199548	chrA1	125539209	1
chrA1.163257330	chrA1	125485453	1
chrA1.163308347	chrA1	125448120	1
chrA1.163344378	chrA1	125415567	1
chrA1.163423840	chrA1	125350371	1
chrA1.163457746	chrA1	125325693	1
chrA1.163492878	chrA1	125293261	1
chrA1.163537849	chrA1	125258331	1
chrA1.163570975	chrA1	125232487	1
chrA1.163606444	chrA1	125199969	1
chrA1.163639960	chrA1	125174825	1
chrA1.163687238	chrA1	125132001	1
chrA1.16368820	chrA1	13494614	1
chrA1.163737350	chrA1	125091437	1
chrA1.163803770	chrA1	125040568	1
chrA1.163812952	chrA1	125029679	1
chrA1.163858684	chrA1	124999578	1
chrA1.163907908	chrA1	124952689	1
chrA1.163948753	chrA1	124923616	1
chrA1.163993617	chrA1	124889535	1
chrA1.164043069	chrA1	124843591	1
chrA1.164093420	chrA1	124809935	1
chrA1.16410795	chrA1	13532662	1
chrA1.164168120	chrA1	124745871	1
chrA1.164273722	chrA1	124659807	1
chrA1.164318597	chrA1	124620644	1
chrA1.164354832	chrA1	124591372	1
chrA1.164386257	chrA1	124561679	1
chrA1.164439426	chrA1	124521956	1
chrA1.164498874	chrA1	124469326	1
chrA1.164540895	chrA1	124441136	1
chrA1.16458668	chrA1	13571729	1
chrA1.164615734	chrA1	124377971	1
chrA1.164659619	chrA1	124345754	1
chrA1.164689419	chrA1	124322755	1
chrA1.164727603	chrA1	124287023	1
chrA1.164753456	chrA1	124261170	1
chrA1.164858396	chrA1	124176507	1
chrA1.164894227	chrA1	124142006	1
chrA1.164984034	chrA1	124069565	1
chrA1.16500852	chrA1	13610748	1
chrA1.165013469	chrA1	124047289	1
chrA1.165064327	chrA1	124007303	1
chrA1.165097864	chrA1	123982480	1
chrA1.165140571	chrA1	123954094	1
chrA1.165177715	chrA1	123918361	1
chrA1.165219211	chrA1	123884523	1
chrA1.165330690	chrA1	123785232	1
chrA1.165383022	chrA1	123738723	1
chrA1.165410590	chrA1	123710987	1
chrA1.16542159	chrA1	13653050	1
chrA1.165439022	chrA1	123687751	1
chrA1.165459902	chrA1	123667726	1
chrA1.165503317	chrA1	123635488	1
chrA1.165564624	chrA1	123587660	1
chrA1.165574466	chrA1	123577819	1
chrA1.165710759	chrA1	123477734	1
chrA1.165763772	chrA1	123432996	1
chrA1.165826227	chrA1	123403762	1
chrA1.165854918	chrA1	123375066	1
chrA1.165929948	chrA1	123307189	1
chrA1.165985437	chrA1	123267808	1
chrA1.166048744	chrA1	123211036	1
chrA1.166091493	chrA1	123167589	1
chrA1.166115136	chrA1	123147754	1
chrA1.166131186	chrA1	123131925	1
chrA1.166175367	chrA1	123094732	1
chrA1.166305749	chrA1	122983488	1
chrA1.166331725	chrA1	122956278	1
chrA1.1663585	chrA1	1712556	1
chrA1.166383822	chrA1	122913828	1
chrA1.166419901	chrA1	122888283	1
chrA1.16645920	chrA1	13722241	1
chrA1.166470715	chrA1	122842187	1
chrA1.166501521	chrA1	122813130	1
chrA1.166531913	chrA1	122796637	1
chrA1.166562082	chrA1	122772482	1
chrA1.166591163	chrA1	122753221	1
chrA1.166622860	chrA1	122734699	1
chrA1.166677665	chrA1	122691431	1
chrA1.166718912	chrA1	122667341	1
chrA1.166756884	chrA1	122644397	1
chrA1.16681608	chrA1	13746502	1
chrA1.166826496	chrA1	122588150	1
chrA1.166887363	chrA1	122548594	1
chrA1.166922317	chrA1	122515900	1
chrA1.166959703	chrA1	129626755	1
chrA1.167022159	chrA1	129680730	1
chrA1.167055723	chrA1	129706893	1
chrA1.167084149	chrA1	129731156	1
chrA1.167157185	chrA1	129798944	1
chrA1.16718239	chrA1	13778900	1
chrA1.167193091	chrA1	129830505	1
chrA1.167219039	chrA1	129844209	1
chrA1.167274015	chrA1	129887968	1
chrA1.167317391	chrA1	129920903	1
chrA1.167342967	chrA1	129946642	1
chrA1.167381130	chrA1	129969970	1
chrA1.167414157	chrA1	129994718	1
chrA1.167469194	chrA1	130038136	1
chrA1.167522695	chrA1	130090633	1
chrA1.167556166	chrA1	130115270	1
chrA1.167607075	chrA1	130158675	1
chrA1.167670161	chrA1	130209985	1
chrA1.167695101	chrA1	130228323	1
chrA1.167739928	chrA1	130260489	1
chrA1.167771019	chrA1	130288410	1
chrA1.167835101	chrA1	130326518	1
chrA1.167870197	chrA1	130351490	1
chrA1.167916248	chrA1	130398611	1
chrA1.167950964	chrA1	130433373	1
chrA1.167956581	chrA1	130438991	1
chrA1.167999254	chrA1	130448883	1
chrA1.16802269	chrA1	13845013	1
chrA1.168026137	chrA1	130480458	1
chrA1.168059249	chrA1	130511896	1
chrA1.168092751	chrA1	130536582	1
chrA1.168160425	chrA1	130606277	1
chrA1.168208316	chrA1	130655313	1
chrA1.168242203	chrA1	130687462	1
chrA1.168294595	chrA1	130720270	1
chrA1.168318954	chrA1	130738192	1
chrA1.168333103	chrA1	130749331	1
chrA1.16834743	chrA1	13871416	1
chrA1.168359462	chrA1	130775020	1
chrA1.168490812	chrA1	130888745	1
chrA1.168544821	chrA1	130933306	1
chrA1.168593245	chrA1	130974435	1
chrA1.168656241	chrA1	131030586	1
chrA1.168692264	chrA1	131065907	1
chrA1.16871535	chrA1	13899035	1
chrA1.168723143	chrA1	131088680	1
chrA1.168799102	chrA1	131155342	1
chrA1.168825857	chrB4	105247545	1
chrA1.168893846	chrA3	83791324	1
chrA1.168930217	chrA1	131248393	1
chrA1.168941881	chrA1	131257551	1
chrA1.168988977	chrA1	131296987	1
chrA1.169030743	chrA1	131337416	1
chrA1.169076621	chrA1	131372329	1
chrA1.169114543	chrA1	131403246	1
chrA1.1691780	chrA1	1738150	1
chrA1.169179842	chrA1	131438903	1
chrA1.169219111	chrD3	12083464	1
chrA1.169246158	chrA1	131471862	1
chrA1.16925164	chrA1	13936815	1
chrA1.169297576	chrA1	131496596	1
chrA1.169342771	chrA1	131527102	1
chrA1.169373948	chrD3	12158648	1
chrA1.169429846	chrA1	131563551	1
chrA1.169461878	chrA1	131570859	1
chrA1.169515839	chrD3	12231458	13
chrA1.169571452	chrA1	131623736	1
chrA1.16958037	chrA1	13964236	1
chrA1.169648216	chrA1	131659925	1
chrA1.169713829	chrD3	12333576	1
chrA1.169754207	chrD3	12342372	1
chrA1.169804454	chrD3	12370494	1
chrA1.169837443	chrD3	12389916	1
chrA1.169879771	chrA1	131770263	1
chrA1.169941697	chrD3	12440046	1
chrA1.16995065	chrA1	13994936	1
chrA1.169994536	chrA1	131837033	1
chrA1.170083543	chrA1	131874472	1
chrA1.170131717	chrD3	12542463	1
chrA1.170141467	chrD3	12552227	1
chrA1.170174230	chrA1	131903619	1
chrA1.170244606	chrD3	12587610	1
chrA1.170280782	chrA1	131941355	1
chrA1.170307600	chrA1	131963198	1
chrA1.170338420	chrD3	12610419	1
chrA1.170374083	chrD3	12646080	1
chrA1.17041066	chrA1	14033831	1
chrA1.170421630	chrA1	132013718	1
chrA1.170452659	chrA1	132025258	1
chrA1.170491115	chrA1	132048183	1
chrA1.170497443	chrD3	12694371	1
chrA1.170535359	chrD3	12708416	1
chrA1.170564299	chrA1	132078703	1
chrA1.170603297	chrD3	12747552	1
chrA1.170638291	chrA1	132116364	1
chrA1.170682094	chrD3	12776387	1
chrA1.170729060	chrD3	12798764	1
chrA1.170798724	chrA1	132190937	1
chrA1.17089062	chrA1	14075768	1
chrA1.170901230	chrD3	12878888	1
chrA1.170927648	chrA1	132249568	1
chrA1.170954805	chrD3	12907201	1
chrA1.171018814	chrD3	12931907	1
chrA1.171060408	chrA1	132302592	1
chrA1.171099439	chrD3	12966198	1
chrA1.171136444	chrA1	132338479	1
chrA1.171191885	chrD3	13010410	1
chrA1.171222347	chrA1	132378496	1
chrA1.171246205	chrD3	13038662	1
chrA1.171318744	chrA1	132424354	1
chrA1.171343087	chrA1	132438022	1
chrA1.171388029	chrD3	13108123	1
chrA1.17143021	chrA1	14117634	1
chrA1.171455153	chrA1	132488484	1
chrA1.171504333	chrA1	132516823	1
chrA1.171549411	chrA1	132547493	1
chrA1.171617110	chrA1	132598316	1
chrA1.171650020	chrA1	132630799	1
chrA1.17167039	chrA1	14138399	1
chrA1.171692134	chrA1	132664047	1
chrA1.171781291	chrA1	132726153	1
chrA1.171817232	chrA1	132755742	1
chrA1.171842436	chrA1	132780784	1
chrA1.171869793	chrA1	132807920	1
chrA1.171901566	chrA1	132827410	1
chrA1.17194248	chrA1	14163859	1
chrA1.171985854	chrA1	132906390	1
chrA1.172031677	chrA1	132940244	1
chrA1.172077802	chrA1	132969837	1
chrA1.172113042	chrA1	133012494	11
chrA1.172141056	chrA1	133032227	1
chrA1.172195428	chrA1	133078841	1
chrA1.172220920	chrA1	133111354	1
chrA1.172259502	chrA1	133138679	1
chrA1.17230200	chrA1	14189409	1
chrA1.172333001	chrA1	133195315	1
chrA1.172366979	chrA1	133228893	1
chrA1.172466907	chrA1	133310859	1
chrA1.172518238	chrA1	133348548	1
chrA1.1725465	chrA1	1764624	1
chrA1.172555163	chrA1	133374741	1
chrA1.172606011	chrA1	133411901	1
chrA1.17265077	chrA1	14218319	1
chrA1.172722950	chrA1	133490949	1
chrA1.172755838	chrA1	133529125	1
chrA1.172793551	chrA1	133563356	1
chrA1.172851688	chrA1	133605457	1
chrA1.172877557	chrA1	133631205	1
chrA1.172910348	chrA1	133655084	1
chrA1.172988106	chrA1	133721297	1
chrA1.17299670	chrA1	14251807	1
chrA1.173012502	chrA1	133752287	1
chrA1.173064470	chrA1	133792296	1
chrA1.173092437	chrA1	133817203	5
chrA1.173147334	chrA1	133863694	1
chrA1.173209116	chrA1	133914920	1
chrA1.173251187	chrA1	133957021	1
chrA1.173276869	chrA1	133974108	1
chrA1.173313369	chrA1	134010950	1
chrA1.173364176	chrA1	134049450	1
chrA1.173430789	chrA1	134100180	1
chrA1.173478144	chrA1	134138864	1
chrA1.17350905	chrA1	14278529	1
chrA1.173520173	chrA1	134179052	1
chrA1.173555079	chrA1	134215050	1
chrA1.173579589	chrA1	134237772	1
chrA1.173673201	chrA1	134313648	1
chrA1.173705869	chrA1	134331039	1
chrA1.17375163	chrA1	14299599	1
chrA1.173753060	chrA1	134364808	1
chrA1.173798806	chrA1	134405564	1
chrA1.173827243	chrA1	134432224	1
chrA1.173860935	chrA1	134455362	1
chrA1.173890268	chrA1	134483742	1
chrA1.173923895	chrA1	134516967	1
chrA1.173936204	chrA1	134526351	1
chrA1.17404580	chrA1	14321027	1
chrA1.174087488	NA	NA	71
chrA1.174227473	chrA1	134779729	1
chrA1.174252541	chrA1	134793153	1
chrA1.17428530	chrA1	14343408	1
chrA1.174290432	chrA1	134833044	1
chrA1.174338072	chrA1	134874408	1
chrA1.174389065	chrA1	134913876	1
chrA1.174435779	chrA1	134949684	1
chrA1.174476584	chrA1	134979593	1
chrA1.174514632	chrA1	135012435	1
chrA1.174542949	chrA1	135039643	1
chrA1.174578195	chrA1	135086628	1
chrA1.174606314	chrA1	135105236	1
chrA1.174632015	chrA1	135116024	1
chrA1.17470228	chrA1	14376131	1
chrA1.174758261	chrA1	135232430	1
chrA1.174791033	chrA1	135260312	1
chrA1.174819491	chrA1	135285468	13
chrA1.174866694	chrA1	135334437	1
chrA1.174895862	chrA1	135354426	1
chrA1.174933560	chrA1	135388638	1
chrA1.17494876	chrA1	14401651	1
chrA1.174959182	chrA1	135411031	11
chrA1.175015374	chrA1	135469304	1
chrA1.175093128	chrA1	135544287	1
chrA1.175122980	chrA1	135570848	1
chrA1.17516380	chrA1	14419057	1
chrA1.175177615	chrA1	135622800	1
chrA1.175224029	chrA1	135646768	1
chrA1.175254480	chrA1	135678454	1
chrA1.175281249	chrA1	135700049	1
chrA1.175317609	chrA1	135731560	1
chrA1.175348424	chrA1	135759777	1
chrA1.175418728	chrA1	135821211	1
chrA1.175453341	chrA1	135854119	1
chrA1.175480525	chrA1	135868041	1
chrA1.175482178	chrA1	135869693	1
chrA1.175486810	chrA1	135874328	1
chrA1.175507059	chrA1	135889876	1
chrA1.175577432	chrA1	135944350	1
chrA1.175609807	chrA1	135975654	1
chrA1.175664887	chrA1	136013559	1
chrA1.175695892	chrA1	136044447	1
chrA1.175723038	chrA1	136063683	1
chrA1.175789148	chrA1	136113162	1
chrA1.175859867	chrA1	136175056	13
chrA1.175933953	chrA1	136223010	1
chrA1.17595430	chrA1	14483733	1
chrA1.175959461	chrA1	136242196	1
chrA1.176007734	chrA1	136282880	1
chrA1.176035272	chrA1	136304938	1
chrA1.176084393	chrA1	136353201	1
chrA1.176114264	chrA1	136373471	1
chrA1.176147031	chrA1	136406166	1
chrA1.176198460	chrA1	136438717	1
chrA1.17626468	chrA1	14514422	1
chrA1.176271052	chrA1	136491873	1
chrA1.176317360	chrA1	136531573	1
chrA1.176341080	chrA1	136555142	1
chrA1.176368916	chrA1	136583087	1
chrA1.176397555	chrA1	136594396	1
chrA1.176421953	chrA1	136618507	1
chrA1.176446392	chrA1	136642760	1
chrA1.176450116	chrA1	136646486	1
chrA1.176582971	chrA1	136760046	1
chrA1.176617178	chrA1	136795687	1
chrA1.176647222	chrA1	136813239	1
chrA1.176695581	chrA1	136845781	1
chrA1.176729995	chrA1	136866632	1
chrA1.17673075	chrA1	14547048	1
chrA1.176779909	chrA1	136910824	1
chrA1.176804778	chrA1	136931545	1
chrA1.176810046	chrA1	136936814	1
chrA1.176838264	chrA1	136957731	1
chrA1.176866269	chrA1	136981556	1
chrA1.176891320	chrA1	137001264	1
chrA1.176921386	chrA1	137030358	1
chrA1.176984246	chrA1	137079732	1
chrA1.1770136	chrA1	1797972	1
chrA1.177042592	chrA1	137121261	1
chrA1.17705921	chrA1	14578420	1
chrA1.177098015	chrA1	137179014	1
chrA1.177144504	chrA1	137206933	1
chrA1.177221307	chrA1	137269611	1
chrA1.177256811	chrA1	137305116	1
chrA1.177288682	chrA1	137313847	1
chrA1.17729593	chrA1	14590603	1
chrA1.177339840	chrA1	137345019	1
chrA1.177373150	chrA1	137376759	1
chrA1.177426008	chrA1	137415310	1
chrA1.177457609	chrA1	137446350	1
chrA1.177496245	chrA1	137484225	1
chrA1.177602534	chrA1	137569835	1
chrA1.177679890	chrA1	137634079	1
chrA1.177710722	chrA1	137655358	1
chrA1.177781018	chrA1	137717673	1
chrA1.177817046	chrA1	137748132	1
chrA1.177909610	chrA1	137829172	1
chrA1.17791014	chrA1	14649846	1
chrA1.177944253	chrA1	137851904	1
chrA1.17794519	chrA1	14653346	1
chrA1.177959720	chrA1	137862772	1
chrA1.178010781	chrA1	137906538	1
chrA1.178053861	chrA1	137939793	1
chrA1.178090827	chrA1	137979009	1
chrA1.178144265	chrA1	138024612	1
chrA1.178182453	chrA1	138057519	1
chrA1.178215295	chrA1	138091534	1
chrA1.178254322	chrA1	138115997	1
chrA1.17829027	chrA1	14680227	1
chrA1.178295841	chrA1	138150874	1
chrA1.178324788	chrA1	138177781	1
chrA1.178451766	chrA1	138279133	1
chrA1.178475953	chrA1	138295828	1
chrA1.178555039	chrA1	138371206	1
chrA1.178579190	chrA1	138392282	1
chrA1.17861126	chrA1	14710696	1
chrA1.178631751	chrA1	138445951	1
chrA1.178657496	chrA1	138469787	1
chrA1.178682642	chrA1	138494277	1
chrA1.178756637	chrA1	138555010	1
chrA1.178783585	chrA1	138574743	1
chrA1.178832597	chrA1	138620023	1
chrA1.178894410	chrA1	138669675	1
chrA1.178943316	chrA1	138698349	1
chrA1.178972583	chrA1	138720845	1
chrA1.179016379	chrA1	138755178	1
chrA1.179041026	chrA1	138772135	1
chrA1.179083057	chrA1	138807560	1
chrA1.179122161	chrA1	138837421	1
chrA1.179153885	chrA1	138856645	1
chrA1.17919266	chrA1	14754743	1
chrA1.179200841	chrA1	138896364	1
chrA1.179272144	chrA1	138944469	1
chrA1.179301550	chrA1	138976250	1
chrA1.179352919	chrA1	139019661	1
chrA1.179398401	chrA1	139062214	1
chrA1.179425391	chrA1	139082232	1
chrA1.179450267	chrA1	139106783	1
chrA1.179462514	chrA1	139110456	1
chrA1.17948346	chrA1	14780455	1
chrA1.179511414	chrA1	139153145	1
chrA1.179631840	chrA1	139263820	1
chrA1.179669088	chrA1	139278247	1
chrA1.179714719	chrA1	139313267	1
chrA1.1797295	chrA1	1822398	1
chrA1.179771313	chrA1	139361191	1
chrA1.179804844	chrA1	139394871	1
chrA1.179890614	chrA1	139459342	1
chrA1.179940668	chrA1	139492189	1
chrA1.180004332	chrA1	65897818	1
chrA1.180041724	chrA1	139564010	1
chrA1.180071934	chrA1	139593122	1
chrA1.180113591	chrA1	139630778	1
chrA1.180149506	chrA1	139659843	1
chrA1.180195485	chrA1	139703989	1
chrA1.180219910	chrA1	139720337	1
chrA1.18023442	chrA1	14842362	1
chrA1.180339170	chrA1	139812858	1
chrA1.18034295	chrA1	14853210	1
chrA1.180356188	chrA1	139828300	1
chrA1.180384179	chrA1	139842870	1
chrA1.180408783	chrA1	139862846	1
chrA1.180456775	chrA1	139902475	1
chrA1.180495865	chrA1	139936053	1
chrA1.180546650	chrA1	139970876	1
chrA1.180584200	chrA1	140002642	1
chrA1.180607894	NA	NA	71
chrA1.180631838	chrA1	140048854	1
chrA1.180676014	chrA1	140083144	1
chrA1.18069171	chrA1	14871535	1
chrA1.180743257	chrA1	140142714	1
chrA1.180811353	chrA1	140210715	1
chrA1.180849638	chrA1	140226969	1
chrA1.180883853	chrA1	140254847	1
chrA1.180959720	chrA1	140320240	1
chrA1.180977304	chrA1	140336171	1
chrA1.18098411	chrA1	14892568	1
chrA1.181020900	chrA1	140379975	1
chrA1.181062363	chrA1	140409133	1
chrA1.181081674	chrA1	140429897	1
chrA1.181086611	chrA1	140436126	1
chrA1.181131404	chrA1	140476855	1
chrA1.181185028	chrA1	140530649	1
chrA1.181234072	chrA1	140560156	1
chrA1.181304334	chrA1	140614358	1
chrA1.18134491	chrA1	14924603	1
chrA1.181365868	chrA1	140652708	1
chrA1.181422718	chrA1	140745758	1
chrA1.181476812	chrA1	140790217	1
chrA1.181525475	chrA1	140820445	1
chrA1.181573411	chrA1	140859599	3
chrA1.181598009	chrA1	140883094	11
chrA1.181649813	chrA1	140929341	1
chrA1.181669433	chrA1	140939318	1
chrA1.181676288	chrA1	140946168	1
chrA1.181771287	chrA1	141034118	1
chrA1.18178547	chrA1	14962187	1
chrA1.181804670	chrA1	141067241	1
chrA1.181871994	chrA1	141099574	1
chrA1.181878885	chrA1	141105025	1
chrA1.181902916	chrA1	141126836	1
chrA1.181935352	chrA1	141156883	1
chrA1.182001618	chrA1	141218107	1
chrA1.182079122	chrA1	141280788	1
chrA1.18210084	chrA1	14988137	1
chrA1.182102889	chrA1	141306643	1
chrA1.182246451	chrA1	141396822	1
chrA1.182274661	chrA1	141418326	1
chrA1.182324042	chrA1	141460005	1
chrA1.182405241	chrA1	141583026	1
chrA1.182405999	chrA1	141583784	1
chrA1.18241519	chrA1	15017195	1
chrA1.182433987	chrA1	141596263	1
chrA1.182472624	chrA1	141619354	1
chrA1.1824728	chrA1	1842486	1
chrA1.182496405	chrA1	144710245	1
chrA1.182602097	chrA1	144797654	1
chrA1.182705368	chrA1	144873320	1
chrA1.182709234	chrA1	144877184	1
chrA1.182749584	chrA1	144908681	1
chrA1.182792560	chrA1	144951626	1
chrA1.182871913	chrA1	145001689	1
chrA1.18288589	chrA1	15059624	1
chrA1.182948980	chrA1	145069072	1
chrA1.182995559	chrA1	145111544	1
chrA1.183059568	chrA1	145164565	1
chrA1.183156360	chrA1	145247136	1
chrA1.183211316	chrA1	145281157	1
chrA1.183249554	chrA1	145307006	1
chrA1.18328096	chrA1	15096567	1
chrA1.183296101	chrA1	145343926	1
chrA1.183351313	chrA1	145391625	1
chrA1.183381182	chrA1	145418717	1
chrA1.183417734	chrA1	145451344	1
chrA1.183445674	chrA1	145477049	1
chrA1.183500963	chrA1	145524646	1
chrA1.183534085	chrA1	145551599	1
chrA1.18355842	chrA1	15123233	1
chrA1.183583232	chrA1	145598865	1
chrA1.183625404	chrA1	145630247	1
chrA1.183649383	chrA1	145647814	1
chrA1.183689814	chrA1	145686574	1
chrA1.183738832	chrA1	145727758	1
chrA1.183840572	chrA1	145812393	1
chrA1.183875639	chrA1	145843342	1
chrA1.183942267	chrA1	145901435	1
chrA1.18396546	chrA1	15156665	1
chrA1.184013220	chrA1	145965767	1
chrA1.184065982	chrA1	146003136	1
chrA1.184069334	chrA1	146006488	1
chrA1.184099860	chrA1	146034009	1
chrA1.184151495	chrA1	146078087	1
chrA1.184205220	chrA1	146122674	1
chrA1.184247569	chrA1	146151107	1
chrA1.184281785	chrA1	146175454	1
chrA1.18429884	chrA1	15190393	1
chrA1.184322364	chrA1	146215185	1
chrA1.184376462	chrA1	146253003	1
chrA1.184410789	chrA1	146282227	1
chrA1.184467639	chrA1	146326627	1
chrA1.18453729	chrA1	15207937	1
chrA1.184547951	chrA1	146397232	1
chrA1.184581894	chrA1	146427757	1
chrA1.184639039	chrA1	146468853	1
chrA1.184692674	chrB1	129281966	13
chrA1.184724773	chrA1	146530618	1
chrA1.184758874	chrA1	146553077	1
chrA1.18483672	chrA1	15238007	1
chrA1.184847340	chrA1	146625061	1
chrA1.184883341	chrA1	146657240	1
chrA1.184924628	chrA1	146694603	1
chrA1.184982211	chrA1	146732911	1
chrA1.185008278	chrA1	146759136	1
chrA1.185059782	chrA1	146791757	1
chrA1.185088969	chrA1	146818336	11
chrA1.185208230	chrA1	146915295	1
chrA1.185232867	chrA1	146938828	1
chrA1.185267598	chrA1	146968394	1
chrA1.185335635	chrA1	147019754	1
chrA1.185359940	chrA1	147036429	1
chrA1.185435310	chrA1	147100728	1
chrA1.185469459	chrA1	147127469	1
chrA1.185520917	chrA1	147178425	1
chrA1.185553187	chrA1	147210699	1
chrA1.185598467	chrA1	147229262	1
chrA1.18562580	chrA1	15307001	1
chrA1.185628659	chrA1	147256512	1
chrA1.185652687	chrA1	147275798	1
chrA1.185680422	chrA1	147312229	1
chrA1.185714483	chrA1	147331360	1
chrA1.185744250	chrA1	147359766	1
chrA1.185853076	chrA1	147456252	1
chrA1.1858910	chrA1	1864000	1
chrA1.185984539	chrA1	147565217	1
chrA1.186008336	chrA1	147585241	1
chrA1.18601804	chrA1	15334410	1
chrA1.186069055	chrA1	147639564	1
chrA1.186099985	chrA1	147683743	1
chrA1.186176332	chrA1	147742939	1
chrA1.186207756	chrA1	147773133	1
chrA1.186250087	chrA1	147802619	1
chrA1.186279791	chrA1	147826619	1
chrA1.186330645	chrA1	147870819	1
chrA1.186398902	chrA1	147931874	1
chrA1.186419716	chrA1	147948959	1
chrA1.186428313	chrA1	147956779	1
chrA1.186522513	chrA1	148044919	1
chrA1.186547812	chrA1	148067851	1
chrA1.186621559	chrA1	148126971	1
chrA1.186668507	chrA1	148167569	1
chrA1.186706902	chrA1	148200825	1
chrA1.186748330	chrA1	148238329	1
chrA1.186786892	chrA1	148260889	1
chrA1.186838590	chrA1	148309307	1
chrA1.186862398	chrA1	148329890	1
chrA1.186922094	chrA1	148374326	1
chrA1.18692301	chrA1	15396905	1
chrA1.186976430	chrA1	148417411	1
chrA1.187012353	chrA1	148446143	1
chrA1.187045379	chrA1	148475957	1
chrA1.187070300	chrA1	148496138	1
chrA1.187112539	chrA1	148529857	11
chrA1.187158653	chrA1	148563935	1
chrA1.187228157	chrA1	148621702	1
chrA1.187275150	chrA1	148660198	1
chrA1.18727669	chrA1	15415285	1
chrA1.187344034	chrA1	148730244	1
chrA1.187407249	chrA1	148784496	1
chrA1.187434811	chrA1	148809382	1
chrA1.187483982	chrA1	148850305	1
chrA1.187538532	chrA1	148887390	1
chrA1.187598368	chrA1	148939124	1
chrA1.187755546	chrA1	149089289	1
chrA1.18778409	chrA1	15460803	1
chrA1.187798751	chrA1	149129188	1
chrA1.187845045	chrA1	149167617	1
chrA1.187884817	chrA1	149205560	1
chrA1.187903838	chrA1	149218048	1
chrA1.187945623	chrA1	149251954	1
chrA1.187979862	chrA1	149278930	1
chrA1.188026445	chrA1	149317657	1
chrA1.188059904	chrA1	149351121	1
chrA1.188083754	chrA1	149355809	1
chrA1.188111431	chrA1	149375750	1
chrA1.188151309	chrA1	149411971	1
chrA1.188151407	chrA1	149412069	1
chrA1.188219484	chrA1	149462771	1
chrA1.18822471	chrA1	15498864	1
chrA1.188251899	chrA1	149489031	1
chrA1.188304717	chrA1	149535837	1
chrA1.188331583	chrA1	149555848	1
chrA1.188405919	chrA1	149622018	1
chrA1.188451432	chrA1	149662431	1
chrA1.188477596	chrA1	149681704	1
chrA1.188508269	chrA1	149706057	1
chrA1.188544972	chrA1	149731784	1
chrA1.188573069	chrA1	149754805	1
chrA1.18861219	chrA1	15524724	1
chrA1.188620864	chrA1	149799793	1
chrA1.188659783	chrA1	149826204	1
chrA1.188703524	chrA1	149864412	1
chrA1.188746416	chrA1	149899439	1
chrA1.188799990	chrA1	149949387	1
chrA1.188846069	chrA1	149981795	1
chrA1.188885467	chrA1	150013846	1
chrA1.18889485	chrA1	15546936	1
chrA1.18900642	chrA1	15552226	1
chrA1.189024038	chrA1	150121637	1
chrA1.189059441	chrA1	150153702	1
chrA1.189116169	chrA1	150196968	1
chrA1.189148339	chrA1	150219642	1
chrA1.189254589	chrA1	150297221	1
chrA1.189298299	chrA1	150331143	1
chrA1.189324668	chrA1	150354279	1
chrA1.189440977	chrA1	150455928	1
chrA1.189517803	chrA1	150509882	1
chrA1.189542441	chrA1	150538375	1
chrA1.18954737	chrA1	15593966	1
chrA1.189588491	chrA1	150574079	1
chrA1.189634910	chrA1	150613708	1
chrA1.189669971	chrA1	150637835	1
chrA1.189790696	chrA1	150746480	1
chrA1.189818249	chrA1	150764470	1
chrA1.189867996	chrA1	150803395	1
chrA1.18988817	chrA1	15625151	1
chrA1.189983122	chrA1	150914336	1
chrA1.190017369	chrA1	150935266	1
chrA1.190032218	chrA1	150945801	1
chrA1.190085281	chrA1	150987535	1
chrA1.190109465	chrA1	151005385	1
chrA1.190155015	chrA1	151052408	1
chrA1.190196960	chrA1	151089997	1
chrA1.190243294	chrA1	151125748	1
chrA1.190272051	chrA1	151148526	7
chrA1.190354410	chrA1	151222094	1
chrA1.190564674	chrA1	151404048	1
chrA1.190654650	chrA1	151475996	1
chrA1.19070273	chrA1	15686397	1
chrA1.190725051	chrA1	151542246	1
chrA1.190754409	chrA1	151570464	1
chrA1.190794504	chrA1	151596390	1
chrA1.190818423	chrA1	151613836	1
chrA1.190826739	chrA1	151621660	1
chrA1.190905710	chrA1	151673862	1
chrA1.190982810	chrA1	151734369	1
chrA1.191008462	chrA1	151764304	1
chrA1.191155080	chrA1	151883991	1
chrA1.191223984	chrA1	151944145	1
chrA1.191319812	chrA1	152023677	1
chrA1.191364176	chrA1	152060355	1
chrA1.191414577	chrA1	152096375	1
chrA1.191451971	chrA1	152119263	1
chrA1.191465466	chrA1	152129327	1
chrA1.191481844	chrA1	152143915	1
chrA1.191577691	chrA1	152222908	1
chrA1.191632682	chrA1	152249926	1
chrA1.19166874	chrA1	15765108	1
chrA1.191674666	chrA1	152299508	1
chrA1.191713092	chrA1	152328735	1
chrA1.191761301	chrA1	152355565	1
chrA1.191784430	chrA1	152374072	1
chrA1.191866211	chrA1	152450277	1
chrA1.191916969	chrA1	152489345	1
chrA1.191945698	chrA1	152507396	1
chrA1.191969829	chrA1	152524973	1
chrA1.192006495	chrA1	152562049	1
chrA1.192034705	chrA1	152579171	1
chrA1.192074626	chrA1	152604664	1
chrA1.192162610	chrA1	152669581	1
chrA1.192189172	chrA1	152684637	1
chrA1.192219692	chrA1	152710984	1
chrA1.192282515	chrA1	152767310	1
chrA1.19231065	chrA1	15810577	1
chrA1.192341094	chrA1	152809956	1
chrA1.192350138	chrA1	152817984	1
chrA1.192386733	chrA1	152850832	1
chrA1.192419103	chrA1	152879417	1
chrA1.192452920	chrA1	152908018	1
chrA1.192484633	chrA1	152930789	1
chrA1.192513056	chrA1	152959863	1
chrA1.192559703	chrA1	152999568	1
chrA1.192602558	chrA1	153038976	1
chrA1.192715447	chrA1	153123090	1
chrA1.192745271	chrA1	153148435	1
chrA1.192783824	chrA1	153183345	1
chrA1.192816915	chrA1	153208213	1
chrA1.192856356	chrA1	153238180	1
chrA1.192892796	chrA1	153259594	1
chrA1.192948739	chrA1	153314252	1
chrA1.192986059	chrA1	153344047	1
chrA1.193029552	chrA1	153378659	1
chrA1.193067710	chrC2	34058517	1
chrA1.193116699	chrA1	153443926	1
chrA1.193183831	chrA1	153488032	1
chrA1.193210448	chrA1	153499209	11
chrA1.193226424	chrA1	153514462	1
chrA1.193263233	chrA1	153544638	1
chrA1.193294987	chrA1	153572858	1
chrA1.1933017	chrA1	1927201	1
chrA1.193347842	chrA1	153620170	1
chrA1.193382736	chrA1	153651145	1
chrA1.193436463	chrA1	153689839	1
chrA1.19344839	chrA1	15919859	1
chrA1.193474394	chrA1	153717200	1
chrA1.193508497	chrA1	153750617	1
chrA1.193533108	chrA1	153767665	1
chrA1.193578843	chrA1	153797764	1
chrA1.193614258	chrA1	153827733	11
chrA1.193656502	chrA1	153865574	1
chrA1.193733055	chrA1	153925410	1
chrA1.193863072	chrA1	154034861	1
chrA1.193896261	chrA1	154059812	1
chrA1.193941598	chrA1	154099600	1
chrA1.19394530	chrA1	15949890	1
chrA1.19395129	chrA1	15950487	1
chrA1.194003484	chrA1	154143169	1
chrA1.194036170	chrA1	154175084	1
chrA1.194111506	chrA1	154235568	1
chrA1.194175370	chrA1	154286512	1
chrA1.194235787	chrA1	154339976	1
chrA1.194275774	chrA1	154379854	1
chrA1.194323093	chrA1	154417672	1
chrA1.194370976	chrA1	154455957	1
chrA1.194407842	chrA1	154484598	1
chrA1.19444193	chrA1	15978419	1
chrA1.194492256	chrA1	154550073	1
chrA1.194527822	chrA1	154580823	1
chrA1.194552139	chrA1	154596974	1
chrA1.194584250	chrA1	154621857	1
chrA1.194613731	chrA1	154649617	1
chrA1.194639558	chrA1	154671736	1
chrA1.194666013	chrA1	154694003	1
chrA1.194693066	chrA1	154714921	1
chrA1.194728761	chrA1	154738358	1
chrA1.194735382	chrA1	154744901	1
chrA1.194759708	chrA1	154760491	1
chrA1.194786210	chrA1	154785939	1
chrA1.194817841	chrA1	154811073	1
chrA1.194850979	chrA1	154836720	1
chrA1.194876601	chrA1	154856436	1
chrA1.194932862	chrA1	154897629	1
chrA1.194971008	chrA1	154935643	1
chrA1.19498500	chrA1	16022132	1
chrA1.194996231	chrA1	154953913	1
chrA1.195039991	chrA1	154985163	1
chrA1.195071373	chrA1	155016744	1
chrA1.195199440	chrA1	155117573	1
chrA1.195239217	chrA1	155153263	1
chrA1.195277097	chrA1	155189743	1
chrA1.19538413	chrA1	16051942	1
chrA1.195401725	chrA1	155294274	1
chrA1.195425692	chrA1	155316811	1
chrA1.195465661	chrA1	155352716	1
chrA1.195489724	chrA1	155375704	1
chrA1.195530663	chrA1	155411703	1
chrA1.195530778	chrA1	155411818	1
chrA1.195538229	chrA1	155419269	1
chrA1.195588162	chrA1	155452316	1
chrA1.195710278	chrA1	155556767	1
chrA1.195738115	chrA1	155580844	1
chrA1.195764319	chrA1	155602187	1
chrA1.195815787	chrA1	155644905	1
chrA1.195841368	chrA1	155673301	1
chrA1.195926615	chrA1	155745488	1
chrA1.195951514	chrA1	155765664	1
chrA1.196019767	chrA1	155813016	1
chrA1.196050363	chrA1	155840810	1
chrA1.196085640	chrA1	155866476	1
chrA1.196120392	chrA1	155896074	1
chrA1.196195761	chrA1	155965415	1
chrA1.196252840	chrA1	156015156	1
chrA1.19627905	chrA1	16137910	1
chrA1.196300039	chrA1	156048310	1
chrA1.196327161	chrA1	156070083	1
chrA1.196380630	chrA1	156097812	1
chrA1.196415629	chrA1	156132838	1
chrA1.196471640	chrA1	156185670	1
chrA1.196500963	chrA1	156212620	1
chrA1.196591918	chrA1	156292829	1
chrA1.196617776	chrA1	156309364	1
chrA1.19663978	chrA1	16154599	1
chrA1.196662545	chrA1	156350792	1
chrA1.196716901	chrA1	156395446	1
chrA1.196743325	chrA1	156425301	1
chrA1.196767691	chrA1	156445353	1
chrA1.196792145	chrA1	156462413	1
chrA1.196820574	chrA1	156489931	1
chrA1.196860377	chrA1	156526468	1
chrA1.196886871	chrA1	156549651	1
chrA1.196914922	chrA1	156574983	1
chrA1.196945796	chrA1	156594939	1
chrA1.196987780	chrA1	156631853	1
chrA1.197013324	chrA1	156653420	13
chrA1.197048394	chrA1	156677641	1
chrA1.19708277	chrA1	16186357	1
chrA1.197109657	chrA1	156718947	1
chrA1.197136270	chrA1	156735589	1
chrA1.197168130	chrA1	156767179	1
chrA1.197168538	chrA1	156767587	1
chrA1.197234564	chrA1	156826430	1
chrA1.197266005	chrA1	156849034	1
chrA1.197298104	chrA1	156877502	1
chrA1.197330385	chrA1	156908151	1
chrA1.197373147	chrA1	156943624	1
chrA1.197399966	chrA1	156959626	1
chrA1.197419	chrA1	693727	1
chrA1.197430943	chrA1	156985144	1
chrA1.19749603	chrA1	16219791	1
chrA1.197503879	chrA1	157048018	1
chrA1.197566008	chrA1	157098134	1
chrA1.197605964	chrA1	157128590	1
chrA1.197641566	chrA1	157159504	1
chrA1.197745903	chrA1	157236531	1
chrA1.197787322	chrA1	157270486	1
chrA1.19781833	chrA1	16240854	1
chrA1.197818866	chrA1	157299348	1
chrA1.197847569	chrA1	157326080	1
chrA1.197872008	chrA1	157350508	1
chrA1.197896470	chrA1	157366310	1
chrA1.197903339	chrA1	157373182	1
chrA1.197934780	chrA1	157403854	1
chrA1.197938717	chrA1	157407794	1
chrA1.197973569	chrA1	157437732	1
chrA1.1979826	chrA1	1960031	1
chrA1.198047235	chrA1	157501086	1
chrA1.198088063	chrA1	157540236	1
chrA1.198118418	chrA1	157558992	1
chrA1.19814971	chrA1	16259616	1
chrA1.198159874	chrA1	157592283	1
chrA1.198192319	chrA1	157612399	1
chrA1.198220593	chrA1	157630012	1
chrA1.198306444	chrA1	26755722	1
chrA1.198348377	chrA1	157721898	1
chrA1.198380220	chrA1	157753726	1
chrA1.198406474	chrA1	157767508	1
chrA1.198455116	chrA1	157808613	1
chrA1.19850341	chrA1	16287182	1
chrA1.198520007	chrA1	157858167	1
chrA1.198579762	chrA1	157909033	1
chrA1.198588519	chrA1	157920514	1
chrA1.198715816	chrA1	158021365	1
chrA1.198761869	chrA1	158059768	1
chrA1.198770288	chrA1	158068946	1
chrA1.198785711	chrA1	158083456	1
chrA1.19880182	chrA1	16319330	1
chrA1.198816790	chrA1	158104685	1
chrA1.198861206	chrA1	158140049	1
chrA1.198960144	chrA1	158226025	1
chrA1.199006894	chrA1	158264087	1
chrA1.199033217	chrA1	158283525	1
chrA1.199065332	chrA1	158308475	1
chrA1.1990664	chrA1	1968704	1
chrA1.199096427	chrA1	158338272	1
chrA1.199133875	chrA1	158369523	1
chrA1.199185808	chrA1	158409028	1
chrA1.199219744	chrA1	158440549	1
chrA1.19928016	chrA1	16356050	1
chrA1.199299271	chrA1	158502527	1
chrA1.199329582	chrA1	158530675	1
chrA1.199343353	chrA1	158543769	1
chrA1.199372202	chrA1	158569706	1
chrA1.199473047	chrA1	158643819	1
chrA1.199510109	chrA1	158672574	1
chrA1.199598560	chrA1	158745703	1
chrA1.199606551	chrA1	158749344	1
chrA1.199633609	chrA1	158769952	1
chrA1.19969282	chrA1	16390883	1
chrA1.199697700	chrA1	158819952	1
chrA1.199803770	chrA1	158908892	1
chrA1.199832612	chrA1	158928488	1
chrA1.199885030	chrA1	158974659	1
chrA1.199932698	chrA1	159017034	1
chrA1.199962632	chrA1	159035270	1
chrA1.200002152	chrA1	159071218	1
chrA1.200035264	chrA1	159095425	1
chrA1.200059562	chrA1	159119507	1
chrA1.200091016	chrA1	159144137	1
chrA1.200148068	chrA1	159194308	1
chrA1.20017375	chrA1	16423623	1
chrA1.200183757	chrA1	159220852	1
chrA1.200238219	chrA1	159260050	1
chrA1.200272460	chrA1	159285514	1
chrA1.200312357	chrA1	159319483	1
chrA1.200379677	chrA1	159371566	1
chrA1.20038494	chrA1	16444740	1
chrA1.200426532	chrA1	159411970	1
chrA1.200452202	chrA1	159427811	1
chrA1.200479747	chrA1	159456706	1
chrA1.200505682	chrA1	159480139	1
chrA1.200519684	chrA1	159487979	1
chrA1.200562950	chrA1	159519581	1
chrA1.200571047	chrA1	159526734	1
chrA1.200632953	chrA1	159579410	1
chrA1.20064388	chrA1	16468981	1
chrA1.200684276	chrA1	159616376	1
chrA1.200725938	chrC2	123504954	1
chrA1.200824244	chrA1	159712511	1
chrA1.200864296	chrA1	159753201	1
chrA1.200916900	chrA1	159794179	1
chrA1.201002242	chrA1	159867586	1
chrA1.201032140	chrA1	159880699	1
chrA1.201115784	chrA1	159948110	1
chrA1.201140036	chrA1	159969983	1
chrA1.201167357	chrA1	159991759	1
chrA1.201224735	chrA1	160036883	1
chrA1.201262903	chrA1	160065396	1
chrA1.20128330	chrA1	16517662	1
chrA1.201296369	chrA1	160088983	1
chrA1.201326549	chrA1	160111524	1
chrA1.201411932	chrA1	160178881	1
chrA1.201436320	chrA1	160198989	1
chrA1.201482886	chrA1	160238455	1
chrA1.201545502	chrA1	160289030	1
chrA1.201570969	chrA1	160308969	1
chrA1.201602980	chrA1	160341576	1
chrA1.201642036	chrA1	160383753	1
chrA1.201671630	chrA1	160405613	1
chrA1.201697091	chrA1	160430083	1
chrA1.201723400	chrA1	160456402	1
chrA1.201753069	chrA1	160468889	1
chrA1.201773063	chrA1	160488813	1
chrA1.201787688	chrA1	160503436	1
chrA1.201823804	chrA1	160527145	1
chrA1.201891481	chrA1	160582524	1
chrA1.201948580	chrA1	160637783	1
chrA1.201983029	chrA1	160658239	1
chrA1.20201762	chrA1	16575066	1
chrA1.202039380	chrA1	160697863	1
chrA1.202077309	chrA1	160733806	1
chrA1.202109262	chrA1	160758733	1
chrA1.202195559	chrA1	160836708	1
chrA1.202222069	chrA1	160856809	1
chrA1.202249819	chrA1	160882983	11
chrA1.20226791	chrA1	16601620	1
chrA1.202305594	chrA1	160931509	1
chrA1.202357898	chrA1	160976676	1
chrA1.202395735	chrA1	161013256	1
chrA1.202443057	chrA1	161040423	1
chrA1.202494591	chrA1	161074967	1
chrA1.202540079	chrA1	161115442	1
chrA1.202576886	chrA1	161146083	1
chrA1.202629596	chrA1	161188702	1
chrA1.202659083	chrA1	161216387	1
chrA1.202687169	chrA1	119133450	13
chrA1.202714664	chrA1	161258303	1
chrA1.202740693	chrA1	161267768	1
chrA1.202795520	chrA1	161310263	1
chrA1.20279786	chrA1	16634232	1
chrA1.202856322	chrA1	170284174	1
chrA1.202887684	chrA1	170259749	1
chrA1.203108838	chrA1	170086394	1
chrA1.20314257	chrA1	16666312	1
chrA1.203148364	chrA1	170054396	1
chrA1.203180122	chrA1	170022662	1
chrA1.203206548	chrA1	170001055	1
chrA1.203246750	chrA1	169972836	1
chrA1.203278224	chrA1	169947145	1
chrA1.203339113	chrA1	169896469	1
chrA1.203450602	chrA1	169801264	1
chrA1.203496858	chrA1	169767869	1
chrA1.203528960	chrA1	169740856	1
chrA1.203575996	chrA1	169699454	1
chrA1.203620290	chrA1	169673040	1
chrA1.203645734	chrA1	169650329	1
chrA1.20367125	chrA1	16712157	1
chrA1.203692128	chrA1	169612998	1
chrA1.203747828	chrA1	169564885	1
chrA1.203776830	chrA1	169539345	1
chrA1.203800654	chrA1	169520035	1
chrA1.203897753	chrA1	169442470	1
chrA1.203947581	chrA1	169400353	1
chrA1.20398443	chrA1	16734877	1
chrA1.203991249	chrA1	169372000	1
chrA1.204015017	chrA1	169352966	1
chrA1.204041736	chrA1	169329664	1
chrA1.204066215	chrA1	169303470	1
chrA1.204096340	chrA1	169256196	1
chrA1.204170218	chrA1	169201519	1
chrA1.204230133	chrA1	169146369	1
chrA1.20427349	chrA1	16764414	1
chrA1.204276208	chrA1	169102647	1
chrA1.204308928	chrA1	169065858	1
chrA1.204344510	chrA1	169037673	1
chrA1.204516792	chrA1	168880395	1
chrA1.2045394	chrA1	2018696	1
chrA1.204594570	chrA1	168807076	1
chrA1.204733269	chrA1	168691392	1
chrA1.204762473	chrA1	168671613	1
chrA1.204810737	chrA1	168632041	1
chrA1.20484586	chrA1	16800402	1
chrA1.204862417	chrA1	168594374	5
chrA1.204917088	chrA1	168544789	1
chrA1.204952468	chrA1	168509537	1
chrA1.205020023	chrA1	168459981	1
chrA1.205053571	chrA1	168426230	1
chrA1.205075867	chrA1	168405008	1
chrA1.205113265	chrA1	168371896	1
chrA1.205137826	chrA1	168351756	1
chrA1.205164571	chrA1	168324858	1
chrA1.205210927	chrA1	168286412	1
chrA1.205311930	chrA1	168191663	1
chrA1.205363178	chrA1	168135681	1
chrA1.205406121	chrA1	168100496	1
chrA1.205449008	chrA1	168063425	1
chrA1.205507761	chrA1	167999735	1
chrA1.205540707	chrA1	167964027	1
chrA1.205575570	chrA1	167940576	1
[truncated: 60,898 more rows]

## Sheet: Status codes
Code	Description
1	Perfect match
2	3` unmatched
3	5` unmatched
5	Mismatch in probe
7	Gap in probe
11	Secondary match of lower quality
13	Secondary match of equal quality
17	Only A of two probes matches
19	Mismatch in probe A
23	Gap in probe A
29	Secondary match of lower quality for probe A
31	Secondary match of equal quality for probe A
37	Only B of two probes matches
41	Mismatch in probe B
43	Gap in probe B
47	Secondary match of lower quality for probe B
53	Secondary match of equal quality for probe B
59	Diferent loci for probe A and probe B
61	Probe A match > probe B match
67	Probe A match < probe B match
71	No match found
