# Supplementary material for: A new domestic cat genome assembly based on long sequence reads empowers feline genomic medicine and identifies a novel gene for dwarfism
Source: PLoS Genet. 2020 Oct 22;16(10):e1008926. doi: 10.1371/journal.pgen.1008926 (PMC7581003; doi:10.1371/journal.pgen.1008926)
Supplement: S6 Data — “L1” is for SVs found only using LUMPY, “D1” is for SVs found only using Delly2, “2” is SVs found using both callers, and “0” is for when no SV is found using either caller. (CSV) [file pgen.1008926.s025.csv]

					Random bred	Devon Rex	Random bred	Random bred	Persian	Devon Rex	Abyssinian	Oriental Shorthair cross	Oriental Shorthair cross	Random bred	Random bred	Random bred	Random bred	Random bred	Abyssinian	Random bred	Random bred	Random bred	Random bred	Napoleon	Napoleon	Napoleon	Burmese	Burmese	Burmese	LaPerm	Lykoi	British Shorthair	Random bred	Random bred	Peterbald	Egyptian Mau	Siberian	Maine Coon	American Shorhair	Tennessee Rex	Oriental Shorthair	Oriental Shorthair	Random bred	Ragdoll	Ragdoll	Random bred	Persian	Birman	Birman
ID	Chrom	Start	AvgStop	Freq	10250	10361	11615	11849	14056	15020	16515	17993	17994	18421	18476	18528	18579	18666	18778	18801	18849	18857	18980	19050	19060	19067	19190	19194	19197	19650	19725	19748	19983	19984	20382	20406	20424	20425	20431	20448	5012	5015	5384	CAT160	CAT1943	CAT3462	CAT807	CR1219	CR1397
DEL000	chrA1	1521	1541	0.037	0	0	0	0	0	0	0	0	0	0	0	0	0	0	0	0	0	0	0	0	0	0	0	0	0	0	0	0	0	0	0	0	0	0	0	0	0	D1	0	0	0	0	0	0	0
DEL002	chrA1	4017	28799	0.315	0	D1	D1	0	0	D1	0	D1	D1	D1	D1	0	D1	0	0	D1	0	0	D1	0	0	0	D1	D1	D1	0	0	0	D1	0	0	0	0	0	0	0	D1	0	0	0	0	0	0	D1	0
DEL006	chrA1	18190	18304	0.037	0	0	0	0	0	0	0	0	0	0	0	0	0	0	0	0	0	0	0	0	0	0	0	0	0	0	0	D1	0	0	0	0	0	0	0	0	0	0	0	0	0	0	D1	0	0
DEL0040	chrA1	43463	43681	1.000	L1	L1	L1	L1	L1	L1	L1	L1	L1	L1	L1	L1	L1	L1	L1	L1	L1	L1	L1	L1	2	L1	L1	L1	L1	L1	L1	L1	L1	L1	L1	L1	L1	L1	L1	L1	L1	L1	L1	L1	L1	L1	L1	2	L1
DEL0041	chrA1	44430	44473	0.130	0	0	0	0	0	0	L1	0	0	0	0	0	0	0	0	0	0	0	0	0	0	0	0	0	0	0	L1	0	0	0	0	0	0	0	0	0	0	0	0	L1	L1	L1	L1	0	0
DEL0042	chrA1	45076	45097	0.352	D1	0	0	D1	D1	D1	0	0	0	D1	0	0	D1	0	0	0	0	D1	D1	0	0	0	0	0	0	D1	D1	0	0	D1	0	D1	0	0	D1	0	0	D1	D1	D1	D1	0	D1	0	0
DEL0043	chrA1	46860	52806	1.000	2	D1	D1	D1	D1	D1	2	D1	D1	D1	D1	D1	D1	D1	2	D1	D1	D1	D1	2	D1	D1	D1	D1	D1	D1	2	D1	D1	D1	2	2	2	2	2	2	D1	D1	D1	2	2	2	2	D1	D1
DEL0055	chrA1	54694	54915	0.963	L1	L1	L1	L1	L1	L1	L1	L1	L1	L1	L1	L1	L1	L1	L1	L1	L1	L1	L1	0	L1	0	L1	L1	L1	L1	L1	L1	L1	L1	L1	L1	L1	L1	L1	L1	L1	L1	L1	L1	L1	L1	L1	L1	L1
DEL0058	chrA1	56894	58908	0.963	0	D1	D1	D1	D1	D1	D1	D1	D1	D1	D1	D1	D1	D1	D1	D1	D1	D1	D1	D1	D1	D1	D1	D1	D1	D1	D1	D1	D1	D1	D1	D1	D1	D1	D1	D1	D1	D1	D1	D1	D1	D1	D1	D1	D1
DEL0063	chrA1	59595	59737	0.093	L1	0	0	0	0	0	0	0	0	0	0	0	0	0	0	0	0	0	0	0	0	0	0	0	0	0	0	0	0	0	L1	0	0	0	0	0	0	0	0	0	L1	L1	L1	0	0
DEL0069	chrA1	62455	63169	0.241	L1	0	0	0	0	0	2	0	0	0	0	0	0	0	2	0	0	0	0	0	0	D1	0	0	0	0	2	0	0	0	2	D1	0	2	2	D1	0	0	0	D1	0	D1	D1	0	0
DEL0070	chrA1	62756	64032	0.037	0	0	0	0	0	0	0	0	0	0	D1	0	0	0	0	0	0	0	0	0	0	0	0	0	0	0	0	0	0	0	0	0	0	0	0	0	0	0	D1	0	0	0	0	0	0
DEL0071	chrA1	63098	63167	0.259	L1	0	0	0	0	0	L1	0	0	0	0	0	0	0	L1	0	0	0	0	0	0	0	0	0	0	0	0	0	0	0	L1	L1	L1	L1	L1	L1	0	0	0	L1	L1	L1	L1	0	0
DEL0073	chrA1	64717	65730	0.204	0	0	0	0	0	0	0	0	0	0	0	0	0	0	0	0	0	0	0	0	D1	0	0	0	0	0	0	0	0	0	0	D1	D1	D1	0	0	0	0	0	0	D1	D1	D1	0	0
DEL0074	chrA1	64717	65989	0.056	0	0	0	0	0	0	0	0	0	0	0	0	0	0	0	0	D1	0	0	0	0	0	0	0	0	0	D1	0	0	0	0	0	0	0	0	0	0	0	0	0	0	0	0	0	0
DEL0078	chrA1	68830	68912	0.593	2	0	D1	0	D1	D1	2	D1	D1	D1	0	D1	D1	D1	2	0	D1	0	D1	0	0	D1	0	0	0	0	2	0	0	D1	2	2	D1	2	D1	2	D1	0	0	D1	D1	D1	D1	0	0
DEL0085	chrA1	124877	124902	0.093	0	0	0	D1	0	D1	0	0	0	0	0	0	0	0	D1	0	0	0	0	0	0	0	0	D1	0	0	0	0	0	0	0	0	0	0	0	0	D1	0	0	0	0	0	0	0	0
DEL00112	chrA1	148698	149299	0.037	0	0	0	0	0	0	0	0	0	0	0	0	0	0	D1	0	0	0	0	0	0	0	0	0	0	0	0	0	0	0	0	0	0	0	0	0	0	0	0	0	0	0	0	0	D1
DEL00113	chrA1	148776	149032	0.981	L1	L1	L1	L1	L1	L1	L1	L1	L1	L1	L1	L1	L1	L1	L1	L1	L1	L1	L1	L1	L1	L1	L1	L1	L1	L1	L1	L1	L1	L1	L1	L1	L1	L1	L1	L1	L1	L1	L1	2	L1	L1	L1	L1	L1
DEL00129	chrA1	151811	151876	0.685	2	0	D1	D1	0	D1	L1	D1	0	D1	D1	0	0	D1	L1	0	0	D1	D1	D1	D1	0	D1	D1	0	0	D1	0	D1	D1	L1	L1	L1	0	L1	L1	D1	0	D1	2	L1	L1	D1	D1	D1
DEL00132	chrA1	152309	152356	0.259	L1	0	0	0	0	0	L1	0	0	0	0	0	0	0	L1	0	0	0	0	0	0	0	0	0	0	0	L1	0	0	0	L1	L1	L1	L1	L1	0	0	0	0	L1	L1	L1	L1	0	0
DEL00137	chrA1	154038	154054	0.093	0	0	0	0	D1	0	0	0	0	0	0	0	0	D1	0	0	0	0	0	0	0	0	D1	0	0	0	0	0	0	0	D1	0	0	0	0	0	0	D1	0	0	0	0	0	0	0
DEL00145	chrA1	195632	195661	0.037	0	0	0	0	0	0	0	0	D1	D1	0	0	0	0	0	0	0	0	0	0	0	0	0	0	0	0	0	0	0	0	0	0	0	0	0	0	0	0	0	0	0	0	0	0	0
DEL00146	chrA1	199635	199662	0.111	0	0	0	0	0	0	0	0	0	D1	0	0	0	0	0	0	0	0	0	0	0	0	D1	0	0	0	0	0	D1	0	0	0	0	0	D1	0	0	D1	0	0	0	0	D1	0	0
DEL00149	chrA1	205802	205860	0.204	D1	0	0	0	0	0	0	0	0	0	0	0	0	0	D1	0	0	D1	0	0	0	0	0	0	0	D1	D1	0	0	0	D1	0	0	0	D1	D1	0	0	0	0	D1	0	D1	0	0
DEL00150	chrA1	207521	207543	0.241	D1	0	0	0	0	D1	0	0	0	0	D1	D1	0	D1	0	D1	0	0	D1	0	0	0	0	D1	0	0	0	0	0	0	D1	0	0	0	0	D1	D1	0	0	0	0	0	0	0	0
DEL00153	chrA1	214632	214851	0.056	0	0	0	0	0	0	0	0	0	0	0	0	0	0	L1	0	0	0	0	0	0	0	0	0	0	0	0	0	0	0	L1	0	0	0	0	L1	0	0	0	0	0	0	0	0	0
DEL00158	chrA1	220177	220202	0.037	0	0	0	0	0	0	0	0	0	0	0	0	0	0	0	0	0	0	0	0	0	0	0	0	0	0	D1	0	0	0	0	0	0	D1	0	0	0	0	0	0	0	0	0	0	0
DEL00163	chrA1	232494	232519	0.111	0	0	0	D1	0	0	0	0	0	0	0	0	D1	0	0	0	0	0	0	0	0	0	D1	0	0	0	0	0	0	0	0	0	D1	0	0	0	D1	D1	0	0	0	0	0	0	0
DEL00166	chrA1	248844	249346	0.037	0	0	0	0	0	0	0	0	0	0	0	0	0	0	0	0	0	0	0	0	0	D1	0	0	0	0	0	0	0	0	0	0	0	0	0	0	0	0	0	0	0	0	0	0	0
DEL00172	chrA1	270517	270546	0.481	0	0	0	0	0	D1	D1	D1	0	0	0	0	0	0	D1	0	D1	0	D1	D1	0	D1	D1	D1	0	0	D1	D1	0	0	D1	D1	0	0	0	D1	0	D1	D1	D1	0	D1	D1	D1	0
DEL00175	chrA1	323605	325143	0.093	0	0	0	0	0	0	0	0	0	0	0	0	0	D1	0	D1	0	0	0	0	0	0	0	0	0	0	0	0	0	0	D1	0	0	0	0	0	0	0	0	0	0	0	0	0	0
DEL00176	chrA1	323607	355199	0.093	0	0	0	0	0	0	0	0	0	0	0	0	0	L1	0	L1	0	0	0	0	0	0	0	0	0	0	0	0	0	0	L1	0	0	0	0	0	0	0	0	0	0	0	0	0	0
DEL00183	chrA1	338480	338497	0.037	0	0	0	0	0	0	0	0	0	0	0	0	D1	0	0	0	0	0	0	0	0	0	0	0	0	0	0	0	0	0	0	0	0	0	0	0	0	D1	0	0	0	0	0	0	0
DEL00187	chrA1	357010	357036	0.074	0	D1	0	0	0	0	0	0	0	0	D1	0	0	0	0	D1	0	0	0	0	0	0	0	0	0	0	0	0	0	0	0	0	0	0	0	0	0	0	0	0	0	0	0	0	0
DEL00195	chrA1	383718	383778	0.204	0	0	L1	0	0	L1	0	L1	L1	0	0	0	0	0	0	0	0	0	0	0	0	0	0	0	L1	0	0	0	0	L1	0	0	L1	0	0	0	L1	0	0	L1	0	0	0	L1	L1
DEL00196	chrA1	393942	395452	0.204	0	0	D1	0	0	D1	0	0	0	D1	0	0	0	D1	0	0	D1	D1	0	0	0	0	0	0	D1	D1	0	0	D1	D1	0	0	0	0	0	0	0	0	D1	0	0	0	0	0	0
DEL00216	chrA1	457586	458749	0.037	D1	0	0	0	0	0	0	0	0	0	0	0	0	0	0	0	0	0	0	0	0	0	D1	0	0	0	0	0	0	0	0	0	0	0	0	0	0	0	0	0	0	0	0	0	0
DEL00230	chrA1	538727	538751	0.056	0	0	0	0	0	0	0	0	0	0	0	0	0	0	0	0	0	0	0	0	0	0	0	0	L1	0	0	0	0	0	0	0	0	0	0	0	0	0	0	L1	0	0	0	L1	0
DEL00243	chrA1	561958	561981	0.074	0	0	0	0	0	0	0	0	0	0	0	0	0	0	0	0	L1	0	L1	0	0	0	0	0	0	0	0	0	0	0	0	0	L1	0	0	0	0	0	L1	0	0	0	0	0	0
DEL00264	chrA1	669935	670047	0.074	0	0	0	0	0	0	0	0	0	0	0	0	0	0	L1	0	0	0	0	0	0	0	0	0	0	0	L1	0	0	0	0	L1	L1	0	0	0	0	0	0	0	0	0	0	0	0
DEL00265	chrA1	670120	670788	0.074	0	0	0	0	0	0	0	0	0	0	0	0	0	0	0	0	0	0	0	D1	D1	D1	0	0	0	0	0	0	0	0	D1	0	0	0	0	0	0	0	0	0	0	0	0	0	0
DEL00266	chrA1	669900	671814	0.037	D1	0	0	0	0	0	0	0	0	0	0	0	0	0	0	0	0	0	0	0	0	0	0	0	0	0	0	0	0	0	0	0	0	D1	0	0	0	0	0	0	0	0	0	0	0
DEL00268	chrA1	670952	672879	0.741	0	D1	D1	D1	D1	D1	D1	D1	D1	D1	D1	D1	D1	D1	D1	D1	D1	D1	D1	0	D1	0	D1	D1	D1	D1	D1	0	D1	D1	D1	D1	D1	D1	D1	D1	0	D1	0	D1	D1	D1	D1	0	0
DEL00270	chrA1	683974	684476	0.037	0	0	0	0	0	0	0	0	0	0	0	0	0	0	0	0	0	0	0	0	0	0	0	0	0	D1	0	0	0	0	0	0	0	0	0	0	0	0	0	0	0	0	0	0	0
DEL00278	chrA1	735171	735518	0.093	0	0	0	0	0	0	0	0	0	0	0	0	0	0	0	0	0	0	0	0	L1	0	0	0	0	0	0	0	0	0	0	L1	0	L1	0	0	0	0	0	0	L1	0	0	0	0
DEL00281	chrA1	740836	740862	0.444	0	D1	0	D1	D1	D1	D1	D1	D1	D1	D1	0	0	D1	D1	D1	0	0	0	0	0	0	0	D1	0	D1	0	0	D1	0	D1	0	0	0	0	D1	0	0	0	D1	D1	0	0	0	0
DEL00286	chrA1	750511	751149	0.074	0	0	0	0	0	0	0	0	0	0	0	0	0	0	0	0	0	0	0	D1	D1	0	0	0	0	0	0	0	0	0	0	0	0	0	0	0	0	0	0	0	0	D1	0	D1	0
DEL00287	chrA1	753254	753292	0.796	D1	D1	D1	D1	D1	D1	D1	D1	D1	0	D1	D1	D1	D1	D1	D1	D1	0	D1	D1	0	0	D1	0	0	0	D1	D1	D1	D1	0	D1	D1	0	D1	0	D1	D1	D1	D1	D1	D1	D1	D1	D1
DEL00302	chrA1	823416	823452	0.111	0	0	0	0	0	0	0	0	0	0	0	0	0	0	0	0	D1	0	0	D1	0	0	0	0	0	0	0	D1	D1	0	0	0	0	0	0	0	0	0	D1	0	0	D1	0	0	0
DEL00305	chrA1	825441	825475	0.037	0	0	0	0	0	0	0	0	0	0	0	0	0	0	0	0	0	0	0	0	0	0	0	0	0	0	0	0	0	0	0	0	0	0	0	0	0	0	0	D1	0	0	0	D1	0
DEL00308	chrA1	826301	826333	0.222	0	0	0	0	D1	D1	0	D1	D1	2	0	0	D1	0	0	0	0	0	D1	0	0	0	0	D1	0	0	0	0	0	0	D1	0	0	0	0	2	D1	0	0	0	0	0	0	0	0
DEL00315	chrA1	886754	887112	0.037	0	0	0	D1	0	0	0	D1	0	0	0	0	0	0	0	0	0	0	0	0	0	0	0	0	0	0	0	0	0	0	0	0	0	0	0	0	0	0	0	0	0	0	0	0	0
DEL00319	chrA1	897748	898244	0.074	0	0	0	0	0	0	0	0	0	0	0	0	0	0	0	0	0	0	0	0	0	0	0	0	0	0	0	0	0	0	0	L1	0	L1	0	0	0	0	0	0	L1	0	0	0	0
DEL00324	chrA1	921916	922936	0.981	D1	D1	D1	D1	D1	D1	D1	D1	D1	D1	D1	D1	D1	D1	D1	D1	D1	0	D1	D1	D1	D1	D1	D1	D1	D1	D1	D1	D1	D1	D1	D1	D1	D1	D1	D1	D1	D1	D1	D1	D1	D1	D1	D1	D1
DEL00329	chrA1	944572	944598	0.148	0	0	0	0	0	D1	0	D1	D1	D1	0	0	D1	0	0	0	0	0	D1	0	0	0	0	0	0	0	0	0	0	0	0	0	0	0	0	D1	0	0	0	0	0	0	0	0	0
DEL00341	chrA1	980665	980691	0.537	0	D1	0	D1	D1	D1	D1	D1	0	D1	D1	0	D1	0	2	0	D1	0	0	0	0	0	D1	D1	0	0	D1	0	0	0	D1	D1	0	D1	D1	D1	D1	D1	D1	D1	D1	D1	D1	D1	0
DEL00342	chrA1	981479	982923	0.074	0	0	0	0	0	0	0	0	0	0	0	0	0	D1	0	D1	0	0	0	0	0	0	0	0	0	0	0	0	0	0	D1	0	0	0	0	0	0	0	0	0	0	0	0	0	0
DEL00345	chrA1	989851	989934	0.093	0	0	0	0	0	0	0	0	0	0	0	0	0	D1	D1	0	0	0	0	0	0	0	0	0	0	D1	0	D1	0	0	0	0	0	0	0	0	0	0	0	0	0	L1	0	0	0
DEL00360	chrA1	1038775	1039783	0.037	0	0	0	0	0	D1	0	D1	0	0	0	0	0	0	0	0	0	0	0	0	0	0	0	0	0	0	0	0	0	0	0	0	0	0	0	0	0	0	0	0	0	0	0	0	0
DEL00371	chrA1	1091257	1091283	0.074	0	0	0	0	0	0	D1	0	0	0	D1	0	0	0	0	D1	0	0	0	0	0	0	0	0	0	0	D1	0	0	0	0	0	0	0	0	0	0	0	0	0	0	0	0	0	0
DEL00372	chrA1	1094709	1094726	0.093	0	0	0	0	0	0	0	0	0	0	0	0	0	0	0	0	D1	0	0	D1	0	0	0	0	0	0	0	0	D1	0	0	0	0	0	0	0	0	0	0	0	0	D1	D1	0	0
DEL00384	chrA1	1176354	1176980	0.056	0	0	0	0	0	0	D1	0	0	0	0	0	0	0	D1	0	0	0	0	0	D1	0	0	0	0	0	0	0	0	0	0	0	0	0	0	0	0	0	0	0	0	0	0	0	0
DEL00385	chrA1	1176354	1177039	0.185	0	0	0	0	0	0	0	0	0	0	0	0	0	0	0	0	0	0	0	0	0	D1	0	0	0	0	D1	0	0	0	0	D1	D1	D1	0	0	0	0	0	0	D1	D1	0	0	0
DEL00386	chrA1	1184589	1184613	0.056	0	0	D1	0	0	0	0	0	0	0	0	0	0	0	0	0	0	0	0	0	0	0	D1	0	0	0	0	0	0	0	0	0	0	0	0	0	0	D1	0	0	0	0	0	0	0
DEL00387	chrA1	1188287	1188307	0.037	0	0	0	0	0	0	0	0	0	0	0	0	0	0	0	0	0	0	0	0	0	0	D1	0	0	0	0	0	0	0	0	0	0	0	0	0	0	D1	0	0	0	0	0	0	0
DEL00389	chrA1	1214659	1214697	0.222	0	0	0	0	D1	0	0	0	0	0	0	0	0	0	0	0	D1	D1	0	D1	0	0	0	0	0	0	D1	D1	D1	0	0	0	0	0	0	0	0	0	D1	0	0	D1	D1	0	0
DEL00393	chrA1	1228601	1228624	0.093	0	0	0	0	0	0	0	0	0	0	D1	0	0	D1	0	0	D1	0	0	0	0	0	0	0	0	0	0	0	0	0	0	0	0	0	0	0	0	0	0	0	0	D1	0	0	0
DEL00407	chrA1	1301934	1301955	0.130	0	0	D1	D1	0	0	0	0	0	0	0	0	D1	0	0	0	0	0	0	0	0	0	0	0	0	0	0	0	0	0	D1	0	0	0	0	D1	D1	0	0	0	0	0	0	0	0
DEL00410	chrA1	1308495	1308543	0.111	0	L1	0	0	0	0	0	0	0	0	0	0	0	L1	0	0	0	0	0	0	0	0	0	0	0	0	0	0	0	0	0	0	0	0	0	0	0	0	0	0	L1	0	0	0	0
DEL00417	chrA1	1340800	1340860	0.370	0	L1	0	L1	0	0	L1	0	0	0	L1	0	L1	L1	L1	L1	0	D1	0	0	0	0	0	0	0	L1	0	L1	L1	0	0	L1	0	L1	0	0	0	0	0	0	L1	D1	0	0	0
DEL00419	chrA1	1345949	1346206	0.574	L1	2	0	2	2	0	2	2	2	2	2	2	2	2	2	2	2	2	2	2	0	0	0	0	0	2	2	2	2	0	0	2	0	2	0	0	0	0	2	0	2	2	0	0	0
DEL00431	chrA1	1394244	1395468	0.093	0	0	0	0	0	2	0	0	0	0	0	D1	0	0	0	0	0	0	0	0	0	0	0	0	0	0	0	0	0	0	0	0	0	0	0	0	D1	0	0	0	0	0	0	L1	0
DEL00435	chrA1	1421168	1421189	0.056	0	0	0	0	0	0	0	0	0	0	0	0	0	0	0	L1	0	0	0	0	0	0	0	0	0	0	0	0	0	0	0	0	0	0	0	0	0	0	0	0	0	0	0	0	0
DEL00436	chrA1	1430622	1430844	0.722	L1	L1	L1	L1	L1	L1	L1	0	0	0	L1	0	L1	L1	L1	L1	0	0	0	0	D1	2	L1	L1	L1	0	L1	L1	0	L1	L1	L1	L1	L1	L1	L1	L1	L1	0	L1	L1	0	L1	0	0
DEL00437	chrA1	1431213	1431234	0.037	0	0	0	0	0	0	0	0	0	0	0	0	D1	D1	0	0	0	0	0	0	0	0	0	0	0	0	0	0	0	0	0	0	0	0	0	0	0	0	0	0	0	0	0	0	0
DEL00441	chrA1	1494541	1494567	0.056	0	0	0	0	0	0	0	D1	0	0	0	0	0	0	0	D1	0	0	0	0	0	0	0	0	0	0	0	0	0	0	0	0	0	0	D1	0	0	0	0	0	0	0	0	0	0
DEL00450	chrA1	1530407	1532204	0.037	0	0	0	0	0	0	0	0	0	0	0	0	0	0	0	0	0	0	0	0	0	D1	0	0	0	0	0	0	0	0	0	0	0	0	0	0	0	0	0	0	0	0	0	0	0
DEL00453	chrA1	1545660	1545679	0.296	0	0	0	0	D1	D1	0	D1	D1	0	0	0	D1	D1	0	0	0	0	D1	0	0	0	D1	D1	0	0	0	0	0	D1	D1	D1	D1	0	0	0	0	0	0	D1	D1	0	0	0	0
DEL00457	chrA1	1556506	1556539	0.056	0	0	0	0	0	0	0	0	0	0	0	0	0	0	0	0	0	0	0	0	0	D1	0	0	0	0	D1	0	0	D1	0	0	0	0	0	0	0	0	0	0	0	0	0	0	0
DEL00461	chrA1	1572972	1573010	0.111	0	L1	0	0	0	0	0	0	0	0	0	0	0	L1	0	0	0	0	0	0	0	0	0	0	0	0	0	0	0	0	0	0	0	0	0	0	0	0	0	0	0	0	L1	0	0
DEL00463	chrA1	1574793	1575024	0.148	0	0	L1	0	0	0	0	0	0	0	L1	0	0	0	0	0	0	0	0	0	0	0	L1	0	0	0	0	0	0	L1	0	0	L1	0	0	0	0	0	0	0	0	0	0	0	0
DEL00468	chrA1	1584860	1584893	0.204	0	D1	0	0	D1	0	0	0	0	0	0	0	0	0	0	D1	0	0	0	0	0	0	0	0	0	D1	0	0	0	0	0	0	0	D1	0	0	0	0	0	0	0	0	D1	0	0
DEL00492	chrA1	1631756	1631892	0.204	L1	0	0	0	0	0	0	0	0	0	0	L1	0	0	0	0	0	L1	0	2	0	L1	0	0	0	L1	L1	0	L1	0	0	0	0	0	L1	0	0	0	0	0	0	L1	0	0	0
DEL00495	chrA1	1647149	1647383	0.944	L1	L1	L1	L1	L1	L1	L1	L1	L1	L1	L1	L1	L1	L1	L1	L1	L1	L1	L1	2	L1	2	0	L1	L1	L1	L1	L1	L1	L1	L1	L1	L1	L1	L1	L1	L1	L1	L1	L1	L1	2	L1	2	L1
DEL00496	chrA1	1657660	1657870	0.074	0	0	0	0	0	0	0	0	0	0	0	0	0	0	0	0	0	0	0	L1	0	0	0	0	0	0	L1	0	0	0	0	0	0	0	L1	0	0	0	0	0	0	L1	0	0	0
DEL00499	chrA1	1673898	1673935	0.074	0	0	0	0	0	0	0	0	0	0	0	0	0	0	0	0	0	L1	0	L1	0	0	0	0	0	0	0	0	L1	0	0	0	0	0	0	0	0	0	0	0	0	L1	0	0	0
DEL00509	chrA1	1709687	1709708	0.074	0	0	0	0	D1	0	0	D1	0	D1	0	0	D1	0	0	0	0	0	0	0	0	0	0	0	0	0	0	0	0	0	0	0	0	0	0	0	0	0	0	0	0	0	0	0	0
DEL00515	chrA1	1745033	1745102	0.185	D1	0	0	0	0	0	D1	0	0	0	0	0	0	0	D1	0	0	0	0	0	0	0	0	0	0	0	D1	0	0	0	D1	D1	D1	0	D1	D1	0	0	0	D1	0	0	0	0	0
DEL00518	chrA1	1753913	1753967	0.204	0	0	0	L1	L1	0	L1	L1	L1	L1	0	0	L1	L1	0	0	0	0	0	0	0	0	0	0	0	0	L1	0	0	L1	0	0	0	0	0	0	0	0	0	0	0	0	L1	0	0
DEL00519	chrA1	1764522	1764563	0.704	D1	0	0	D1	D1	D1	D1	D1	0	D1	D1	D1	D1	0	D1	D1	D1	0	D1	D1	D1	0	0	0	0	D1	D1	0	0	D1	D1	D1	D1	D1	0	D1	0	0	D1	D1	D1	D1	D1	D1	D1
DEL00520	chrA1	1783800	1783820	0.556	D1	D1	D1	0	0	D1	0	0	0	D1	0	D1	D1	0	D1	D1	D1	D1	0	D1	0	D1	D1	D1	0	D1	D1	0	0	0	D1	0	D1	0	0	0	0	D1	D1	0	D1	D1	D1	0	D1
DEL00523	chrA1	1799675	1799692	0.037	0	0	0	0	0	D1	0	0	0	0	0	0	0	0	0	0	0	0	0	0	0	0	0	0	0	0	0	0	0	0	D1	0	0	0	0	0	0	0	0	0	0	0	0	0	0
DEL00530	chrA1	1828079	1828100	0.056	0	0	0	0	0	0	0	D1	D1	D1	0	0	0	0	0	0	0	0	0	0	0	0	0	0	0	0	0	0	0	0	0	0	0	0	0	0	0	0	0	0	0	0	0	0	0
DEL00535	chrA1	1839144	1839173	0.093	0	0	0	0	0	D1	0	D1	D1	0	0	0	0	0	0	0	0	0	0	0	0	0	0	0	0	0	0	0	0	0	0	0	0	0	0	0	0	0	0	0	0	0	0	D1	D1
DEL00537	chrA1	1844378	1844593	0.056	0	0	0	0	0	0	0	0	0	0	0	0	0	L1	0	0	0	0	L1	0	0	0	0	0	0	0	0	0	0	0	0	0	0	0	0	0	0	0	0	0	0	0	0	0	L1
DEL00564	chrA1	1978133	1978154	0.241	0	0	0	D1	D1	0	0	D1	D1	0	0	0	0	0	0	D1	0	0	D1	0	D1	0	0	0	0	0	0	0	D1	0	D1	0	0	0	0	0	0	0	0	0	0	0	D1	0	0
DEL00568	chrA1	2017187	2017212	0.037	0	0	0	0	0	0	0	0	0	0	0	0	0	0	D1	0	0	0	0	0	0	0	0	0	0	0	0	0	0	0	0	0	0	0	0	0	0	0	0	0	0	0	0	0	D1
DEL00570	chrA1	2029480	2029527	0.037	0	0	0	0	0	0	0	0	0	0	0	0	0	0	0	0	0	D1	0	0	0	0	0	0	0	D1	0	0	0	0	0	0	0	0	0	0	0	0	0	0	0	0	0	0	0
DEL00572	chrA1	2033070	2033097	0.296	0	D1	0	D1	D1	0	D1	0	0	0	D1	0	0	0	0	0	D1	D1	0	0	0	0	0	0	0	0	D1	D1	0	D1	0	0	0	D1	0	0	0	0	D1	0	0	0	D1	0	0
DEL00591	chrA1	2038040	2038125	0.148	L1	0	0	0	0	0	0	0	0	0	0	0	0	0	0	0	0	L1	0	0	0	0	0	0	0	0	L1	0	L1	0	0	0	0	0	L1	0	0	0	0	0	L1	L1	0	0	0
DEL00594	chrA1	2041702	2041735	0.037	0	0	0	0	0	0	0	0	0	0	0	0	0	0	0	0	0	0	0	0	0	0	0	0	0	0	0	0	0	0	0	0	0	0	0	0	0	0	0	0	0	0	L1	0	0
DEL00596	chrA1	2047669	2048377	0.111	0	0	0	0	L1	0	0	0	0	0	L1	0	0	0	0	0	0	0	0	0	L1	0	0	0	0	0	0	0	0	0	0	0	0	0	0	0	0	0	0	0	0	0	L1	0	0
DEL00607	chrA1	2097070	2097724	0.130	0	0	0	0	0	0	D1	0	0	0	0	0	0	0	0	0	0	0	0	0	D1	0	0	0	0	0	D1	0	0	0	0	0	D1	0	0	0	0	0	0	0	0	0	D1	0	0
DEL00614	chrA1	2103589	2103615	0.444	0	D1	0	D1	D1	0	0	0	0	0	D1	D1	D1	0	0	D1	D1	D1	D1	0	D1	0	0	0	0	D1	0	D1	0	D1	D1	0	0	D1	0	0	0	0	D1	0	0	0	D1	0	0
DEL00616	chrA1	2111294	2111524	0.556	0	L1	0	L1	L1	0	L1	0	0	0	L1	L1	L1	0	L1	L1	L1	L1	L1	0	L1	0	0	0	0	L1	L1	L1	0	L1	L1	L1	L1	2	0	0	0	0	L1	0	0	0	2	0	0
DEL00620	chrA1	2116483	2116972	0.148	0	0	0	D1	0	0	D1	0	0	0	0	D1	D1	0	D1	0	0	0	0	0	0	0	0	0	0	0	0	0	0	0	D1	0	D1	0	0	0	0	0	0	0	0	0	0	0	0
DEL00622	chrA1	2119364	2119586	0.389	L1	0	0	L1	0	L1	L1	L1	L1	0	L1	0	L1	0	L1	0	0	0	0	0	0	L1	0	0	0	0	L1	L1	L1	0	0	0	L1	0	L1	L1	L1	0	0	0	L1	0	0	L1	L1
DEL00632	chrA1	2150215	2150696	0.037	0	0	0	0	0	0	0	0	0	0	0	0	0	0	0	0	0	0	0	0	0	D1	0	0	0	0	0	0	0	0	0	0	0	0	0	0	0	0	0	0	0	0	0	0	0
DEL00638	chrA1	2188295	2188464	0.111	0	D1	0	0	0	0	0	0	0	0	0	0	0	0	0	0	0	0	0	0	0	0	0	0	D1	0	0	0	0	0	D1	0	0	0	0	D1	0	0	0	0	0	0	0	0	D1
DEL00639	chrA1	2192565	2192596	0.093	0	0	0	0	0	0	0	0	0	D1	0	0	D1	0	0	0	0	0	0	0	0	0	0	0	0	0	0	0	D1	0	0	0	0	0	0	0	0	D1	0	0	D1	0	0	0	0
DEL00648	chrA1	2245356	2245571	0.037	0	0	0	2	0	0	0	0	0	0	0	0	0	0	0	0	0	0	2	0	0	0	0	0	0	0	0	0	0	0	0	0	0	0	0	0	0	0	0	0	0	0	0	0	0
DEL00653	chrA1	2269087	2270194	0.037	0	0	0	0	0	0	0	0	0	0	0	0	0	0	0	0	0	0	0	0	0	0	0	0	0	0	0	0	0	0	0	0	0	D1	0	D1	0	0	0	0	0	0	0	0	0
DEL00654	chrA1	2277325	2277344	0.093	0	0	0	0	D1	0	0	0	0	0	0	0	0	0	0	0	D1	0	0	0	0	0	0	0	0	0	0	0	0	0	0	0	0	0	0	0	0	0	0	0	0	0	0	0	0
DEL00655	chrA1	2277890	2277912	0.185	0	0	D1	D1	D1	D1	0	0	0	0	0	0	0	0	0	0	0	0	0	0	0	0	0	0	0	0	0	0	D1	0	0	0	0	0	0	0	0	D1	D1	0	D1	0	D1	0	0
DEL00659	chrA1	2289147	2290247	0.074	0	0	0	D1	0	0	0	0	0	0	0	0	0	0	0	0	0	0	0	D1	0	0	0	0	0	0	0	0	0	0	0	0	0	0	0	0	0	0	0	0	0	0	0	D1	0
DEL00670	chrA1	2318912	2320703	0.056	0	0	0	0	0	0	0	0	0	0	0	0	0	0	0	0	0	0	D1	0	0	0	0	0	0	0	0	0	0	0	0	0	0	0	0	0	0	0	0	0	0	0	0	D1	0
DEL00672	chrA1	2319929	2320683	0.037	0	D1	0	0	0	0	0	0	0	0	0	0	0	0	0	0	0	0	0	0	0	0	0	0	0	0	D1	0	0	0	0	0	0	0	0	0	0	0	0	0	0	0	0	0	0
DEL00675	chrA1	2325083	2325308	0.074	L1	0	0	0	0	0	0	0	0	0	L1	0	0	0	0	0	0	0	0	L1	0	0	0	0	0	L1	0	0	0	0	0	0	0	0	0	0	0	0	0	0	0	0	0	0	0
DEL00677	chrA1	2331819	2331848	0.148	0	0	0	D1	0	0	0	D1	D1	0	0	0	0	0	0	0	0	0	D1	0	0	0	0	0	0	0	0	0	0	0	D1	0	L1	0	0	0	D1	0	0	0	0	0	0	0	D1
DEL00683	chrA1	2393138	2393155	0.074	0	0	0	0	0	0	0	0	0	0	0	0	0	0	0	0	D1	0	0	0	0	0	0	0	0	0	0	0	0	0	0	0	0	0	0	0	D1	0	D1	D1	0	0	0	0	0
DEL00688	chrA1	2424776	2425052	0.074	0	0	0	0	0	0	0	0	0	0	0	L1	0	0	0	0	0	0	0	0	0	0	0	0	0	0	0	0	L1	0	0	0	0	0	0	0	0	0	0	0	0	0	0	0	0
DEL00698	chrA1	2498467	2498728	0.704	L1	L1	L1	0	L1	0	L1	0	0	L1	L1	L1	L1	0	L1	L1	L1	L1	L1	L1	0	L1	L1	0	0	0	L1	L1	0	L1	L1	0	L1	L1	L1	L1	L1	L1	L1	L1	L1	L1	0	0	0
DEL00699	chrA1	2520827	2520908	0.037	0	0	0	0	0	0	D1	0	0	0	0	0	0	0	0	0	0	0	0	0	0	0	0	0	0	0	0	0	0	0	D1	0	0	0	0	0	0	0	0	0	0	0	0	0	0
DEL00701	chrA1	2522849	2522866	0.037	0	0	0	0	0	0	0	0	0	0	0	0	0	0	0	0	0	0	0	0	0	0	0	0	0	0	D1	0	0	0	0	0	0	0	0	0	0	0	0	0	0	0	0	0	0
DEL00704	chrA1	2527963	2529308	0.037	0	0	0	0	0	0	0	0	0	0	0	0	0	0	0	0	0	0	0	0	0	0	D1	0	0	D1	0	0	0	0	0	0	0	0	0	0	0	0	0	0	0	0	0	0	0
DEL00710	chrA1	2530807	2530831	0.167	0	0	0	0	D1	0	0	0	0	0	0	0	0	0	0	D1	0	0	0	0	D1	D1	D1	0	0	D1	0	0	0	0	0	0	0	0	0	0	D1	0	D1	0	0	D1	0	0	0
DEL00714	chrA1	2552374	2552401	0.037	0	0	0	0	0	0	0	0	0	0	0	D1	D1	0	0	0	0	0	0	0	0	0	0	0	0	0	0	0	0	0	0	0	0	0	0	0	0	0	0	0	0	0	0	0	0
DEL00716	chrA1	2555158	2555175	0.037	0	0	0	0	0	0	0	0	0	0	0	0	0	D1	0	0	D1	0	0	0	0	0	0	0	0	0	0	0	0	0	0	0	0	0	0	0	0	0	0	0	0	0	0	0	0
DEL00724	chrA1	2567777	2568306	0.037	0	0	0	0	0	0	0	0	0	0	0	0	0	0	0	0	0	0	0	D1	0	0	0	0	0	0	0	0	0	0	0	0	0	0	0	0	0	0	0	0	0	0	D1	0	0
DEL00726	chrA1	2567640	2570984	0.093	0	0	0	D1	0	D1	0	0	0	0	0	0	0	0	0	0	0	0	0	0	0	0	0	0	0	D1	0	0	0	0	0	0	0	0	0	0	0	0	0	0	0	0	0	0	0
DEL00728	chrA1	2568028	2570953	0.130	0	D1	0	0	0	0	0	0	0	D1	0	0	0	0	0	0	0	0	D1	0	0	0	D1	0	0	0	0	0	0	0	0	0	0	0	0	0	0	0	0	0	0	0	D1	0	0
DEL00733	chrA1	2568355	2570918	0.037	0	0	0	0	0	0	0	0	0	0	0	0	0	0	0	0	0	0	0	0	0	0	0	0	0	0	0	0	D1	0	0	D1	0	0	0	0	0	0	0	0	0	0	0	0	0
DEL00736	chrA1	2568872	2571276	0.037	0	0	0	0	0	0	0	0	0	0	D1	0	0	0	0	0	0	0	0	0	0	0	0	0	0	0	D1	0	0	0	0	0	0	0	0	0	0	0	0	0	0	0	0	0	0
DEL00738	chrA1	2569485	2570099	0.056	0	0	0	0	0	0	0	0	0	D1	0	0	0	0	D1	0	0	0	0	0	0	0	0	0	0	0	0	0	0	0	D1	0	0	0	0	0	0	0	0	0	0	0	0	0	0
DEL00739	chrA1	2569624	2570852	0.148	0	0	0	0	D1	0	0	0	0	0	0	0	0	0	D1	0	0	0	D1	0	0	D1	D1	0	D1	0	0	0	0	0	0	0	0	0	0	0	0	0	0	0	0	0	0	0	0
DEL00740	chrA1	2570313	2570811	0.278	0	0	0	0	0	0	D1	0	0	0	0	0	0	0	0	0	0	0	0	D1	0	0	0	0	0	0	0	D1	0	0	D1	D1	0	D1	D1	D1	D1	0	0	D1	0	0	D1	0	0
DEL00757	chrA1	2648532	2648605	0.037	0	0	0	0	0	0	0	0	0	0	0	0	0	0	0	0	0	0	0	0	0	0	0	0	L1	0	0	0	0	0	0	0	0	0	0	0	0	L1	0	0	0	0	0	0	0
DEL00761	chrA1	2674924	2674951	0.148	0	0	D1	0	0	D1	0	D1	D1	0	0	0	0	0	0	0	0	0	0	0	0	0	0	D1	0	0	0	0	0	0	0	0	0	0	0	0	D1	D1	0	0	0	0	0	D1	0
DEL00762	chrA1	2681975	2682209	0.556	0	0	L1	0	0	L1	L1	L1	L1	0	L1	0	0	0	L1	L1	L1	0	L1	0	0	0	0	L1	L1	L1	0	L1	L1	0	L1	0	0	L1	L1	L1	L1	L1	L1	L1	L1	0	0	2	2
DEL00766	chrA1	2692282	2692322	0.074	0	0	0	0	0	L1	0	0	0	0	0	0	L1	0	0	0	0	0	0	0	0	0	L1	0	0	0	0	0	L1	0	0	0	0	0	0	0	0	0	0	0	0	0	0	0	0
DEL00770	chrA1	2735747	2735974	0.870	L1	L1	L1	L1	L1	L1	L1	L1	L1	L1	L1	L1	L1	0	2	L1	L1	L1	L1	L1	L1	0	0	L1	0	L1	L1	L1	L1	L1	L1	L1	0	L1	L1	L1	L1	L1	L1	2	L1	L1	2	L1	2
DEL00771	chrA1	2750061	2750146	0.130	0	0	0	0	0	0	0	0	0	0	0	0	0	0	D1	0	0	0	0	0	0	0	0	0	0	0	D1	0	0	0	D1	D1	0	0	D1	D1	0	0	0	D1	0	0	0	0	0
DEL00783	chrA1	2782136	2782978	0.056	0	0	0	0	0	0	D1	0	0	0	0	0	0	0	0	0	0	0	0	0	0	0	0	0	0	0	0	0	0	0	D1	D1	0	0	0	0	0	0	0	0	0	0	0	0	0
DEL00785	chrA1	2805546	2805731	0.037	0	0	0	0	0	L1	0	0	0	0	0	0	0	0	0	0	0	0	0	0	0	0	L1	0	0	0	0	0	0	0	0	0	0	0	0	0	0	0	0	0	0	0	0	0	0
DEL00789	chrA1	2848091	2848129	0.185	0	0	0	D1	0	D1	0	0	0	0	0	0	D1	0	0	D1	0	0	D1	0	0	0	D1	D1	0	0	0	0	D1	0	0	D1	0	0	0	0	0	0	0	D1	0	0	0	0	0
DEL00790	chrA1	2852378	2852403	0.074	0	0	0	0	0	0	0	0	0	D1	0	0	0	0	0	0	0	0	0	0	0	0	0	0	0	0	0	0	0	0	0	0	0	0	0	0	0	0	0	D1	D1	0	0	0	0
DEL00792	chrA1	2861293	2861514	0.556	0	0	0	L1	L1	L1	L1	L1	L1	L1	L1	0	L1	L1	L1	L1	0	L1	L1	L1	0	L1	L1	L1	0	0	0	L1	L1	0	0	L1	L1	L1	0	0	L1	0	0	L1	L1	0	0	0	0
DEL00794	chrA1	2866382	2867083	0.056	0	0	0	0	0	0	0	0	0	0	0	0	0	0	0	0	0	0	0	D1	0	D1	0	0	0	0	0	0	0	0	D1	0	0	0	0	0	0	0	0	0	0	0	0	0	0
DEL00798	chrA1	2880825	2881053	0.407	0	0	L1	L1	0	L1	L1	L1	L1	L1	L1	0	0	0	L1	0	0	L1	0	0	0	0	0	0	L1	0	0	0	L1	L1	2	0	0	0	L1	L1	L1	L1	0	0	0	0	0	L1	2
DEL00809	chrA1	2948255	2948490	0.315	0	0	0	L1	L1	L1	L1	0	0	L1	0	0	L1	L1	L1	L1	0	L1	L1	0	0	L1	L1	L1	0	0	0	0	0	L1	0	0	0	L1	0	0	0	0	0	0	0	0	0	0	0
DEL00813	chrA1	2966362	2966460	0.074	0	0	0	0	0	0	L1	0	0	0	0	L1	0	0	0	0	0	L1	0	0	0	0	0	0	0	0	0	0	0	L1	0	0	0	0	0	0	0	0	0	0	0	0	0	0	0
DEL00822	chrA1	3006577	3006594	0.037	0	0	0	D1	0	0	0	0	0	0	D1	0	0	0	0	0	0	0	0	0	0	0	0	0	0	0	0	0	0	0	0	0	0	0	0	0	0	0	0	0	0	0	0	0	0
DEL00832	chrA1	3032671	3033009	0.148	0	0	0	0	0	0	0	0	0	0	0	0	0	0	0	0	0	0	D1	0	D1	0	0	0	0	D1	D1	D1	0	0	D1	0	0	0	0	0	0	0	0	0	0	0	0	0	0
DEL00834	chrA1	3044933	3045106	0.259	0	0	0	0	0	D1	0	D1	0	D1	0	0	0	0	D1	0	0	0	0	0	0	0	D1	0	D1	0	0	0	0	0	D1	0	0	0	0	D1	D1	D1	0	D1	0	0	0	D1	D1
DEL00845	chrA1	3074493	3075003	0.037	0	0	0	0	0	0	0	0	0	0	0	0	0	0	0	0	0	0	0	0	D1	0	0	0	0	0	0	0	0	0	0	0	0	0	0	0	0	0	0	0	0	0	D1	0	0
DEL00846	chrA1	3074734	3074958	0.667	L1	L1	L1	L1	0	0	0	L1	L1	0	L1	L1	0	L1	0	0	L1	L1	L1	L1	L1	L1	0	0	0	L1	L1	L1	L1	L1	L1	L1	L1	L1	L1	0	0	0	L1	0	L1	L1	L1	0	0
DEL00848	chrA1	3092035	3092058	0.167	0	0	0	0	0	D1	0	0	D1	0	0	0	0	0	0	0	0	0	0	0	0	0	D1	D1	0	0	0	0	0	0	D1	0	0	0	0	0	D1	D1	0	D1	0	0	0	0	D1
DEL00849	chrA1	3094975	3095201	0.481	0	0	L1	0	L1	L1	0	L1	L1	L1	L1	0	L1	0	L1	L1	0	0	0	0	0	0	L1	L1	L1	0	0	0	0	L1	L1	0	0	0	L1	L1	L1	L1	0	L1	L1	L1	0	L1	L1
DEL00858	chrA1	3113886	3113955	0.111	0	0	0	D1	0	0	0	0	0	0	0	0	D1	0	0	0	0	0	0	0	D1	0	0	0	0	0	0	0	0	0	0	0	0	0	0	0	0	0	D1	0	0	D1	0	0	0
DEL00876	chrA1	3137416	3137446	0.185	0	0	0	0	0	0	L1	0	0	0	0	0	L1	0	L1	0	0	0	L1	0	L1	0	0	0	0	0	0	0	0	0	0	0	0	L1	0	0	0	0	L1	0	0	0	0	0	0
DEL00879	chrA1	3145587	3145612	0.037	0	0	0	0	0	0	0	0	D1	0	0	0	0	0	0	0	0	0	0	0	0	0	0	0	0	0	0	0	0	0	0	0	0	0	0	0	0	D1	0	0	0	0	0	0	0
DEL00882	chrA1	3158483	3158597	0.037	0	0	0	0	0	0	0	D1	0	0	0	0	0	0	0	0	0	0	0	0	0	0	0	0	0	0	0	0	0	D1	0	0	0	0	0	0	0	0	0	0	0	0	0	0	0
DEL00886	chrA1	3178187	3178262	0.167	L1	0	0	D1	D1	0	0	0	0	0	0	0	0	D1	0	0	0	0	D1	0	0	0	0	0	0	0	0	L1	0	0	0	0	0	0	0	0	0	0	D1	0	2	0	L1	0	0
DEL00890	chrA1	3190540	3190677	0.093	0	0	0	0	0	0	L1	0	0	0	0	0	0	0	L1	0	0	0	0	0	0	0	0	0	0	0	L1	0	0	0	0	0	L1	0	L1	0	0	0	0	0	0	0	0	0	0
DEL00892	chrA1	3195909	3195929	0.204	0	0	0	0	0	0	D1	D1	D1	D1	0	0	0	0	0	0	D1	0	0	0	0	0	0	0	0	0	0	0	D1	0	0	0	0	0	0	D1	D1	D1	D1	0	0	0	0	0	0
DEL00894	chrA1	3221014	3221698	0.093	0	0	0	0	0	0	0	0	0	0	0	0	0	0	0	0	0	0	0	D1	D1	0	0	0	0	0	0	0	0	0	0	0	0	0	0	0	0	0	0	0	D1	0	0	0	D1
DEL00895	chrA1	3221894	3222850	0.037	0	0	0	0	0	0	0	0	0	0	0	0	0	0	0	0	0	0	0	D1	0	0	0	0	0	0	0	0	0	0	0	0	0	0	0	0	0	0	0	0	0	0	0	0	0
DEL00904	chrA1	3246084	3246358	0.648	0	0	L1	L1	L1	L1	L1	L1	L1	L1	L1	0	L1	0	L1	0	0	L1	L1	2	L1	0	L1	L1	L1	0	0	0	0	0	L1	0	L1	L1	L1	L1	L1	L1	L1	2	L1	0	0	2	L1
DEL00905	chrA1	3258660	3258875	0.148	0	0	0	0	0	0	L1	0	0	0	0	0	0	0	L1	0	0	0	0	0	2	0	0	0	0	0	0	0	0	0	0	0	0	L1	0	0	0	0	L1	0	0	0	0	0	0
DEL00906	chrA1	3261780	3261998	0.667	0	0	L1	L1	0	L1	L1	L1	L1	L1	0	L1	L1	0	L1	L1	0	L1	L1	0	D1	0	L1	L1	L1	0	0	0	L1	L1	L1	0	L1	L1	L1	L1	L1	L1	L1	L1	L1	0	0	2	L1
DEL00908	chrA1	3262664	3262696	0.556	0	0	D1	0	0	D1	D1	D1	D1	D1	0	D1	D1	0	D1	D1	0	D1	D1	D1	0	0	D1	D1	0	0	0	0	0	0	D1	0	D1	0	D1	D1	D1	D1	D1	D1	D1	0	0	D1	D1
DEL00922	chrA1	3330086	3330166	0.111	0	0	0	0	0	0	L1	0	0	0	0	0	0	0	L1	0	0	0	0	0	0	0	0	0	0	0	0	0	0	0	0	0	L1	L1	0	L1	0	0	0	0	L1	0	0	0	0
DEL00925	chrA1	3333090	3333314	0.426	0	0	L1	L1	L1	L1	0	L1	L1	L1	L1	0	L1	0	L1	L1	0	0	L1	0	0	0	0	L1	L1	0	0	0	L1	0	0	0	0	0	0	L1	L1	L1	0	0	L1	0	0	0	0
DEL00926	chrA1	3333581	3333629	0.537	L1	L1	0	0	0	0	L1	0	0	0	0	L1	0	L1	0	0	L1	L1	0	L1	L1	L1	L1	0	0	L1	L1	L1	0	L1	L1	L1	L1	L1	L1	0	0	0	0	L1	0	L1	L1	L1	L1
DEL00933	chrA1	3374718	3374734	0.167	0	0	D1	0	0	0	0	0	0	D1	0	0	D1	0	0	0	0	0	D1	0	0	0	0	0	0	0	0	0	0	0	D1	0	0	0	D1	0	D1	0	D1	0	0	0	0	0	0
DEL00947	chrA1	3427738	3427952	0.148	0	0	L1	L1	0	0	0	0	0	D1	0	0	L1	0	0	0	0	0	L1	0	0	0	0	L1	0	0	0	0	0	0	0	0	0	0	0	L1	0	0	0	0	0	0	0	0	0
DEL00949	chrA1	3434255	3434473	0.444	0	0	L1	L1	L1	L1	L1	L1	L1	L1	L1	0	L1	0	L1	0	0	0	0	0	0	0	L1	L1	L1	0	0	0	0	0	L1	0	L1	0	L1	L1	L1	L1	0	0	L1	0	0	L1	L1
DEL00952	chrA1	3452309	3452539	0.259	L1	L1	0	0	L1	0	L1	L1	L1	0	0	0	0	L1	0	0	L1	0	L1	0	L1	2	0	0	0	0	0	0	0	0	0	0	L1	0	0	0	0	0	0	0	0	0	0	0	0
DEL00953	chrA1	3456309	3456350	0.167	0	0	0	0	0	0	0	D1	D1	0	0	0	0	0	0	0	0	0	D1	0	0	0	D1	D1	D1	0	0	0	0	0	0	0	0	0	0	0	D1	D1	0	0	D1	0	0	0	0
DEL00969	chrA1	3534417	3534433	0.056	0	0	0	0	0	0	0	0	0	0	0	0	0	0	0	0	0	D1	0	0	0	0	0	0	0	0	0	0	0	0	0	0	0	0	0	0	0	0	0	D1	0	0	0	0	0
DEL00971	chrA1	3546639	3547577	0.037	0	0	0	0	0	0	0	0	0	0	0	0	0	0	0	0	0	0	0	0	0	D1	0	0	0	0	0	2	0	0	0	0	0	0	0	0	0	0	0	0	0	0	0	0	0
DEL00975	chrA1	3550016	3550385	0.037	0	0	0	0	0	0	0	0	0	0	0	0	0	0	0	0	0	0	0	0	0	0	0	0	0	0	0	0	0	0	0	0	0	0	0	0	0	0	0	0	0	0	0	0	0
DEL00977	chrA1	3554434	3554551	0.130	0	0	0	0	0	0	0	L1	L1	0	0	0	0	0	0	0	0	0	0	0	0	0	L1	0	0	0	0	0	0	0	L1	0	0	0	0	0	L1	L1	0	0	L1	0	0	0	0
DEL00983	chrA1	3572900	3572956	0.407	D1	0	0	0	0	D1	D1	D1	0	0	D1	D1	0	0	D1	D1	0	0	D1	0	0	0	D1	0	D1	0	D1	0	0	0	D1	D1	D1	D1	D1	D1	0	0	0	0	D1	D1	0	0	D1
DEL00989	chrA1	3602879	3602944	0.056	0	L1	0	0	0	0	0	0	0	0	0	0	L1	0	0	0	0	0	0	0	0	0	0	0	0	0	0	L1	0	0	0	0	0	0	0	0	0	0	0	0	0	0	0	0	0
DEL00991	chrA1	3608980	3609039	0.074	0	0	0	0	0	0	0	0	0	0	0	0	0	0	D1	0	0	0	0	0	0	0	0	0	0	0	0	0	0	0	0	0	0	0	D1	D1	0	0	0	0	0	0	D1	0	0
DEL001001	chrA1	3644877	3645273	0.037	0	0	0	0	0	D1	0	0	0	0	0	0	0	0	0	0	0	0	0	0	0	0	0	0	0	0	0	0	0	0	0	0	0	0	0	0	0	0	0	0	0	0	0	D1	0
DEL001002	chrA1	3644932	3645157	0.611	L1	0	L1	0	0	L1	L1	L1	L1	0	L1	0	0	L1	L1	L1	L1	L1	0	0	0	0	L1	L1	L1	L1	L1	L1	0	0	L1	0	L1	0	0	L1	L1	L1	L1	0	L1	0	0	L1	L1
DEL001004	chrA1	3652569	3652602	0.519	0	D1	D1	D1	D1	D1	0	D1	0	D1	0	D1	D1	D1	D1	0	0	0	0	0	D1	D1	D1	D1	D1	0	0	D1	0	0	D1	D1	0	0	0	0	D1	D1	0	D1	0	0	D1	D1	0
DEL001018	chrA1	3676334	3676366	0.167	0	L1	0	0	L1	0	0	0	0	0	0	0	0	L1	0	0	0	L1	0	0	0	0	0	0	0	0	0	0	0	0	0	0	0	0	0	L1	0	0	0	L1	0	0	L1	0	0
DEL001021	chrA1	3684141	3684167	0.426	D1	0	0	D1	0	0	D1	0	D1	0	0	0	0	0	0	D1	0	0	D1	2	D1	0	0	0	0	D1	0	0	2	2	D1	D1	D1	2	0	0	0	0	D1	0	D1	D1	0	0	0
DEL001029	chrA1	3718540	3718622	0.333	0	D1	0	D1	D1	0	0	0	D1	0	0	D1	0	D1	0	D1	0	D1	0	D1	0	0	0	0	0	D1	0	0	D1	D1	0	0	0	0	0	0	0	0	D1	0	0	D1	0	0	0
DEL001033	chrA1	3732430	3732450	0.204	0	0	0	D1	0	0	0	0	0	0	0	0	D1	0	0	D1	0	0	D1	0	0	0	0	0	0	D1	0	0	D1	0	0	0	0	0	0	0	0	0	D1	0	0	D1	0	0	0
DEL001036	chrA1	3743677	3743726	0.796	0	L1	0	0	L1	L1	L1	L1	L1	L1	0	L1	L1	L1	L1	L1	L1	L1	L1	L1	L1	L1	L1	L1	L1	L1	0	0	L1	L1	L1	L1	0	L1	0	L1	L1	L1	0	L1	L1	L1	L1	L1	L1
DEL001038	chrA1	3746286	3747385	0.074	D1	0	0	0	0	0	0	0	0	0	D1	0	0	D1	D1	0	0	0	0	0	0	0	0	0	0	0	0	0	0	0	0	0	0	0	0	0	0	0	0	0	0	0	0	0	0
DEL001039	chrA1	3747366	3748646	0.870	D1	D1	D1	D1	D1	D1	0	D1	D1	D1	D1	D1	D1	D1	D1	D1	D1	D1	D1	D1	D1	D1	D1	D1	D1	D1	D1	D1	D1	D1	0	D1	0	D1	D1	D1	D1	D1	D1	D1	0	0	D1	D1	D1
DEL001059	chrA1	3843306	3843408	0.593	L1	L1	L1	0	L1	L1	L1	L1	L1	L1	0	L1	L1	L1	L1	0	L1	L1	L1	0	0	0	L1	L1	L1	L1	L1	0	0	L1	L1	0	L1	0	0	L1	L1	L1	L1	0	L1	0	0	0	0
DEL001071	chrA1	3894891	3895056	0.667	0	0	L1	2	2	0	0	2	2	L1	0	D1	0	0	0	2	L1	0	L1	L1	L1	L1	2	2	2	0	L1	0	L1	L1	D1	L1	L1	L1	0	L1	2	0	2	L1	L1	0	L1	0	0
DEL001073	chrA1	3897016	3897242	0.870	L1	L1	L1	L1	L1	L1	L1	L1	L1	L1	L1	0	L1	L1	L1	L1	0	L1	L1	L1	L1	L1	L1	L1	L1	0	L1	L1	L1	L1	L1	L1	L1	L1	L1	L1	L1	L1	0	L1	L1	0	L1	L1	L1
DEL001074	chrA1	3900890	3901108	0.519	L1	L1	0	0	L1	L1	0	L1	L1	L1	0	L1	0	0	0	L1	L1	L1	L1	0	0	0	L1	L1	0	L1	L1	0	0	0	L1	L1	L1	0	0	0	L1	L1	L1	0	L1	L1	0	0	0
DEL001075	chrA1	3900891	3901760	0.500	L1	2	0	0	D1	D1	0	D1	L1	D1	0	0	0	0	0	D1	D1	2	2	0	0	0	2	2	D1	D1	2	0	0	0	2	2	D1	0	0	0	0	D1	2	0	2	2	0	0	0
DEL001081	chrA1	3932125	3932150	0.074	0	0	0	0	0	0	0	0	D1	0	0	0	0	0	0	0	0	0	0	0	0	0	0	0	0	0	0	0	0	0	0	0	0	0	0	0	0	0	0	0	D1	0	0	0	0
DEL001082	chrA1	3943596	3943664	0.074	L1	0	0	0	0	0	0	0	0	0	0	0	0	0	0	0	0	0	0	0	0	0	0	0	0	0	L1	0	0	0	L1	0	0	0	0	0	0	0	0	0	0	0	0	0	0
DEL001098	chrA1	3993831	3993857	0.056	0	0	0	0	0	0	0	0	0	0	0	0	0	0	0	0	0	0	0	0	D1	0	0	0	0	0	0	0	0	0	0	0	0	0	0	0	0	0	0	0	0	0	D1	0	0
DEL001101	chrA1	3997892	3998116	0.259	0	0	0	0	0	L1	0	0	0	0	0	L1	0	0	0	L1	0	0	0	0	0	0	0	0	0	0	L1	L1	0	0	0	L1	L1	0	L1	0	0	0	0	0	0	2	0	2	2
DEL001102	chrA1	4003271	4003314	0.704	0	D1	D1	D1	D1	D1	0	2	D1	D1	D1	D1	D1	D1	D1	D1	D1	D1	0	D1	D1	D1	2	2	D1	D1	D1	0	0	0	0	0	0	0	0	0	D1	D1	D1	D1	0	D1	D1	0	D1
DEL001103	chrA1	4017463	4018959	0.111	0	D1	0	0	0	0	0	0	0	0	0	0	0	0	0	0	0	D1	0	0	0	0	0	D1	D1	D1	0	0	0	0	0	0	0	0	0	0	0	0	0	0	0	0	0	0	D1
DEL001108	chrA1	4030990	4031060	0.037	0	0	0	0	0	0	0	0	0	0	0	0	0	0	0	0	0	0	0	0	0	0	0	0	0	0	L1	0	0	0	0	0	0	L1	0	0	0	0	0	0	0	0	0	0	0
DEL001111	chrA1	4048704	4048762	0.389	0	L1	0	0	0	L1	0	L1	L1	L1	0	L1	0	0	0	0	0	L1	0	0	0	0	0	0	0	0	L1	0	0	0	L1	0	L1	L1	L1	0	L1	L1	L1	0	L1	0	0	L1	L1
DEL001120	chrA1	4062780	4063192	0.111	0	0	0	0	0	0	0	0	0	0	0	0	0	0	0	0	0	0	0	0	0	D1	0	0	0	0	0	0	0	0	0	0	0	D1	0	D1	0	0	0	0	0	0	D1	D1	D1
DEL001124	chrA1	4080157	4080414	0.093	0	D1	D1	0	0	0	0	0	0	0	0	0	0	0	0	D1	0	D1	0	0	0	0	0	0	0	0	0	0	0	0	0	D1	0	0	0	0	0	0	0	0	0	0	0	0	0
DEL001135	chrA1	4120002	4121094	0.722	0	D1	D1	D1	D1	D1	D1	D1	D1	0	D1	0	D1	D1	D1	D1	D1	D1	D1	D1	0	D1	D1	D1	D1	D1	0	D1	D1	D1	D1	0	D1	D1	0	0	D1	0	D1	D1	D1	0	D1	0	0
DEL001138	chrA1	4123867	4124103	0.778	L1	L1	L1	L1	L1	L1	L1	L1	L1	L1	0	0	L1	L1	L1	L1	L1	L1	L1	L1	2	0	L1	L1	L1	L1	0	L1	L1	0	L1	L1	L1	L1	L1	0	L1	L1	L1	L1	L1	0	L1	0	0
DEL001145	chrA1	4144742	4145357	0.056	0	0	0	0	0	0	0	0	0	2	2	0	0	0	0	0	0	0	0	0	0	0	0	0	0	0	0	0	0	0	0	0	0	0	2	0	0	0	0	0	0	0	0	0	0
DEL001150	chrA1	4157548	4157663	0.056	0	0	0	0	0	0	0	0	0	0	0	0	L1	0	0	0	0	0	L1	0	0	0	0	0	0	0	0	0	0	0	0	0	0	0	0	0	0	0	0	0	0	0	0	0	0
DEL001165	chrA1	4218060	4218654	0.037	0	0	0	0	0	0	0	0	0	0	0	0	0	0	0	0	0	0	0	0	0	0	0	0	0	0	0	0	0	0	0	0	0	0	0	0	0	0	0	0	0	0	0	D1	D1
DEL001166	chrA1	4218248	4218469	0.593	L1	0	L1	0	0	L1	0	L1	L1	L1	0	L1	0	L1	L1	L1	L1	0	0	L1	L1	0	L1	L1	L1	0	L1	0	0	0	L1	0	L1	L1	L1	L1	L1	L1	0	0	L1	0	0	L1	L1
DEL001172	chrA1	4249198	4249438	0.222	0	0	0	L1	0	0	0	L1	L1	L1	0	0	L1	0	0	0	L1	0	L1	L1	0	0	0	0	0	0	0	0	0	0	0	0	0	0	0	0	0	0	0	0	0	0	0	0	0
DEL001173	chrA1	4261735	4263227	0.037	0	0	0	0	0	0	0	0	0	0	0	0	0	0	0	2	0	0	0	0	0	0	0	0	0	0	0	0	0	0	0	0	0	2	0	0	0	0	0	0	0	0	0	0	0
DEL001175	chrA1	4264813	4264840	0.056	0	0	0	0	0	0	0	0	0	D1	0	0	0	0	0	D1	0	0	0	0	0	0	0	0	0	0	0	0	0	0	0	0	2	0	0	0	0	0	0	0	0	0	0	0	0
DEL001181	chrA1	4301067	4301089	0.074	0	0	0	0	D1	0	0	0	0	D1	0	0	0	0	0	0	0	0	0	0	0	0	0	0	0	0	0	0	0	0	0	0	0	0	0	0	0	0	D1	0	0	0	0	0	0
DEL001185	chrA1	4360020	4360244	0.333	0	0	L1	L1	0	L1	0	L1	L1	L1	0	0	L1	0	0	0	0	0	0	0	0	0	L1	L1	0	0	L1	0	0	0	0	0	L1	0	0	L1	L1	L1	L1	0	0	0	0	0	0
DEL001187	chrA1	4361619	4361897	0.426	0	0	2	2	2	2	0	2	2	2	0	0	0	0	2	0	0	0	2	0	0	0	2	2	2	0	2	0	2	0	2	0	0	0	2	2	2	2	0	0	2	0	0	2	2
DEL001188	chrA1	4364774	4365018	0.889	L1	0	L1	L1	L1	L1	0	L1	L1	L1	L1	L1	L1	L1	0	L1	L1	L1	L1	L1	L1	L1	L1	L1	0	L1	L1	L1	L1	L1	L1	L1	2	L1	L1	L1	L1	L1	L1	L1	L1	L1	L1	0	0
DEL001192	chrA1	4392701	4393215	0.037	0	0	0	0	0	0	0	0	0	0	0	0	0	0	0	0	0	0	0	D1	D1	0	0	0	0	0	0	0	0	0	0	0	0	0	0	0	0	0	0	0	0	0	0	0	0
DEL001195	chrA1	4418218	4418278	0.056	0	0	0	0	0	0	0	0	0	0	0	0	0	0	0	0	0	0	0	0	0	0	D1	D1	0	0	0	0	0	0	0	0	0	0	0	0	0	0	D1	0	0	0	0	0	0
DEL001202	chrA1	4423932	4424155	0.963	L1	L1	L1	L1	L1	L1	0	L1	L1	L1	L1	L1	0	L1	L1	L1	L1	L1	L1	2	2	2	L1	L1	L1	L1	L1	L1	L1	L1	L1	L1	L1	L1	L1	L1	L1	L1	L1	L1	L1	L1	L1	L1	L1
DEL001203	chrA1	4425136	4425159	0.111	0	0	0	0	0	L1	0	0	0	0	0	L1	0	0	0	0	0	0	L1	L1	0	0	0	0	0	0	0	0	0	0	0	0	0	0	0	0	0	0	0	0	0	0	0	L1	0
DEL001208	chrA1	4435471	4435549	0.315	0	0	L1	0	L1	L1	0	L1	0	0	0	0	0	0	L1	0	0	0	0	0	0	0	L1	L1	L1	0	0	0	0	0	L1	0	L1	0	L1	0	L1	L1	0	0	L1	L1	0	L1	L1
DEL001211	chrA1	4437557	4437577	0.259	0	0	0	0	D1	D1	0	D1	0	D1	D1	D1	0	0	0	0	0	0	0	0	0	0	D1	0	0	0	0	0	D1	D1	D1	0	0	0	0	0	D1	0	0	0	0	D1	0	0	0
DEL001218	chrA1	4478047	4478070	0.111	0	0	0	0	0	0	0	0	D1	D1	0	0	0	0	0	0	0	0	0	0	0	0	0	0	0	0	D1	0	0	0	0	0	0	0	0	D1	0	0	0	0	0	0	0	0	0
DEL001219	chrA1	4494587	4494608	0.074	0	0	0	0	0	0	0	0	0	D1	0	0	0	0	0	0	0	0	0	0	0	0	D1	D1	0	0	D1	0	0	0	0	0	0	0	0	0	0	0	0	0	0	0	0	0	0
DEL001224	chrA1	4509786	4510041	0.093	0	0	0	0	0	0	0	0	0	0	0	0	0	0	0	L1	L1	0	0	0	L1	0	0	0	0	0	0	0	0	0	0	0	0	0	L1	0	0	0	0	0	L1	0	0	0	0
DEL001229	chrA1	4544249	4544270	0.074	0	0	D1	0	0	0	0	0	0	0	0	0	0	0	0	0	0	0	0	0	0	0	0	0	0	0	0	0	0	0	0	0	0	0	0	0	D1	D1	0	0	0	0	0	D1	0
DEL001232	chrA1	4560777	4561004	0.870	L1	L1	L1	L1	L1	L1	0	L1	L1	L1	L1	L1	L1	L1	0	L1	L1	L1	L1	2	L1	2	0	0	0	L1	L1	L1	L1	L1	L1	L1	0	L1	L1	L1	L1	L1	L1	L1	L1	L1	L1	L1	L1
DEL001235	chrA1	4569618	4569648	0.167	0	0	0	D1	0	0	0	D1	0	0	0	0	D1	D1	0	0	D1	0	D1	0	D1	0	0	0	D1	0	0	0	0	0	0	0	0	0	0	0	D1	0	0	0	0	0	0	0	0
DEL001236	chrA1	4570242	4570266	0.111	0	0	0	0	0	0	0	0	0	0	0	0	0	0	0	0	0	D1	0	0	0	0	0	D1	0	0	0	0	D1	0	0	0	0	0	0	D1	0	0	0	0	0	0	0	D1	0
DEL001237	chrA1	4580438	4580483	0.537	L1	0	L1	0	L1	L1	0	L1	L1	L1	0	0	L1	0	L1	L1	L1	0	0	0	L1	L1	0	0	0	L1	L1	0	L1	L1	L1	0	L1	0	L1	0	L1	0	L1	L1	L1	0	L1	L1	L1
DEL001239	chrA1	4582469	4582700	0.130	0	0	0	0	0	0	0	0	0	0	0	0	0	0	L1	0	L1	L1	0	0	0	D1	0	0	0	0	L1	0	0	L1	0	0	0	0	0	0	0	0	0	0	0	0	0	0	0
DEL001241	chrA1	4586387	4586404	0.056	0	0	D1	0	0	0	0	0	0	0	0	0	0	0	0	0	0	0	0	0	0	0	0	0	0	0	0	0	0	0	0	0	0	0	0	D1	0	0	0	0	0	0	0	D1	0
DEL001247	chrA1	4610949	4610995	0.241	0	0	0	0	D1	0	0	D1	D1	D1	0	0	0	0	0	D1	0	0	D1	0	0	0	0	0	0	0	0	0	0	0	D1	0	0	0	0	0	D1	D1	0	0	D1	0	0	0	D1
DEL001248	chrA1	4612610	4612647	0.648	L1	0	0	L1	L1	L1	0	L1	L1	0	L1	L1	L1	0	L1	L1	L1	0	L1	L1	L1	0	L1	L1	L1	0	0	0	0	0	0	0	0	0	0	L1	L1	L1	L1	0	L1	L1	0	L1	L1
DEL001251	chrA1	4628634	4628857	0.889	L1	L1	L1	L1	L1	L1	0	L1	L1	L1	L1	L1	L1	L1	0	L1	0	L1	L1	L1	2	L1	0	L1	0	L1	L1	L1	L1	L1	L1	L1	L1	L1	L1	L1	L1	L1	L1	L1	2	L1	2	L1	L1
DEL001253	chrA1	4642209	4642422	0.185	0	0	0	0	0	0	0	0	0	0	0	0	0	0	0	0	L1	L1	L1	0	0	0	0	0	0	L1	0	L1	L1	0	L1	0	0	0	0	0	0	0	0	0	0	0	0	0	0
DEL001259	chrA1	4645167	4645220	0.167	0	0	0	0	0	0	0	0	0	0	0	0	0	0	0	0	L1	L1	0	0	0	0	0	0	0	L1	0	L1	0	0	L1	0	0	0	0	0	0	0	0	0	0	0	0	0	0
DEL001260	chrA1	4648772	4648793	0.056	0	0	0	0	0	0	0	0	D1	0	0	0	0	0	0	0	0	0	D1	0	0	0	0	0	0	0	0	0	0	0	0	0	0	0	0	0	0	0	D1	0	0	0	0	0	0
DEL001263	chrA1	4667894	4668126	0.907	L1	L1	L1	L1	L1	L1	0	L1	L1	L1	L1	L1	L1	L1	L1	L1	L1	L1	L1	L1	2	2	L1	L1	L1	0	L1	0	L1	L1	L1	L1	L1	L1	L1	L1	L1	L1	L1	0	2	2	L1	L1	2
DEL001271	chrA1	4718401	4719706	0.056	0	0	0	0	0	0	0	D1	0	0	0	0	0	0	0	0	0	0	0	0	0	0	0	0	D1	D1	0	0	0	0	0	0	0	0	0	0	0	0	0	0	0	0	0	0	0
DEL001274	chrA1	4727361	4727481	0.037	0	0	0	0	0	0	0	0	0	0	0	0	0	0	0	0	0	0	0	0	0	0	0	0	0	D1	0	D1	0	0	0	0	0	0	0	0	0	0	0	0	0	0	0	0	0
DEL001276	chrA1	4731033	4731252	0.556	0	0	L1	L1	0	0	0	L1	L1	L1	0	0	L1	0	L1	L1	L1	L1	L1	0	2	L1	L1	L1	L1	L1	0	L1	L1	0	L1	0	0	L1	0	0	L1	L1	0	0	L1	L1	0	0	L1
DEL001278	chrA1	4733124	4733335	0.167	0	0	L1	0	0	0	0	0	0	L1	0	0	0	0	L1	L1	0	0	0	0	0	0	L1	L1	0	0	0	0	0	0	L1	0	0	0	0	0	L1	0	0	0	L1	0	0	0	0
DEL001281	chrA1	4739648	4740032	0.037	0	0	0	0	0	0	0	0	0	0	0	0	0	0	0	0	0	0	0	0	0	0	0	0	0	0	0	0	0	0	0	0	0	0	0	0	0	0	0	0	0	0	0	0	D1
DEL001282	chrA1	4739784	4740025	0.407	0	0	L1	0	L1	L1	0	L1	L1	L1	L1	L1	0	0	L1	L1	0	0	0	0	0	0	L1	L1	L1	0	0	0	0	0	L1	0	0	0	0	L1	L1	L1	L1	0	L1	0	0	L1	L1
DEL001285	chrA1	4744536	4744575	0.111	0	0	D1	D1	D1	0	0	D1	0	0	0	0	0	0	0	0	0	0	0	0	0	0	0	0	0	0	0	0	0	0	0	0	0	0	0	0	D1	0	0	0	0	D1	0	0	0
DEL001290	chrA1	4747758	4747795	0.037	0	D1	0	0	0	0	0	0	0	0	0	0	0	0	0	0	0	0	0	0	0	0	0	D1	0	0	0	0	0	0	0	0	0	0	0	0	0	0	0	0	0	0	0	0	0
DEL001291	chrA1	4748898	4749123	0.074	0	0	0	0	0	L1	0	0	0	0	0	0	0	0	0	0	L1	0	0	0	0	0	0	L1	0	0	0	0	0	0	0	0	0	0	0	0	0	0	L1	0	0	0	0	0	0
DEL001294	chrA1	4749482	4749539	0.037	0	0	0	0	0	0	0	0	0	0	0	0	0	0	0	0	0	0	0	0	0	0	0	0	0	0	0	0	0	0	0	0	0	D1	0	0	0	0	0	0	0	D1	0	0	0
DEL001298	chrA1	4759902	4760135	0.222	0	0	0	0	0	0	0	0	0	L1	0	L1	L1	0	0	L1	0	0	L1	0	0	0	L1	L1	0	0	0	0	L1	0	L1	0	L1	0	0	0	0	0	0	L1	0	0	0	0	0
DEL001300	chrA1	4787695	4787920	0.130	L1	0	0	0	L1	0	0	0	0	0	0	L1	0	0	L1	0	0	0	0	0	0	0	0	0	0	0	L1	0	0	0	0	0	0	0	0	0	L1	0	0	0	0	0	0	0	0
DEL001311	chrA1	4834607	4834828	0.056	L1	0	0	0	L1	0	0	0	0	0	0	0	0	0	0	0	0	0	0	0	0	0	0	0	0	0	0	0	0	0	0	0	0	0	0	0	0	0	L1	0	0	0	0	0	0
DEL001319	chrA1	4877557	4877578	0.185	0	0	0	0	0	0	0	0	0	0	0	0	0	D1	0	0	D1	D1	0	0	0	0	0	0	0	0	0	D1	0	0	0	0	0	0	0	0	0	0	D1	D1	0	0	0	0	0
DEL001321	chrA1	4886129	4886351	0.093	0	0	0	0	L1	0	0	0	0	0	0	0	0	0	0	0	0	0	0	0	D1	0	0	0	0	0	0	0	0	0	0	L1	0	0	0	0	0	0	0	0	0	L1	2	0	0
DEL001324	chrA1	4889860	4890083	0.259	0	0	0	0	L1	0	0	L1	0	L1	0	0	0	0	0	L1	0	0	0	L1	L1	L1	0	0	0	0	0	0	L1	0	0	L1	L1	L1	L1	0	0	0	0	0	0	L1	L1	0	0
DEL001327	chrA1	4891211	4891230	0.037	0	0	0	0	0	0	0	0	0	0	0	0	0	0	0	D1	0	0	0	0	0	0	0	0	0	0	0	0	D1	0	0	0	0	0	0	0	0	0	0	0	0	0	0	0	0
DEL001329	chrA1	4908256	4908281	0.130	0	0	0	L1	0	L1	0	0	0	L1	0	0	L1	0	0	0	0	0	0	0	0	0	0	0	0	0	0	0	0	0	0	0	0	0	0	0	L1	0	L1	0	0	0	0	0	L1
DEL001333	chrA1	4928194	4928222	0.037	0	D1	0	0	D1	0	0	0	0	0	0	0	0	0	0	0	0	0	0	0	0	0	0	0	0	0	0	0	0	0	0	0	0	0	0	0	0	0	0	0	0	0	0	0	0
DEL001339	chrA1	4947565	4949605	0.074	0	0	0	0	0	0	0	0	0	L1	0	0	0	0	0	0	0	0	L1	0	0	0	L1	0	0	0	0	0	0	0	L1	0	0	0	0	0	0	0	0	0	0	0	0	0	0
DEL001344	chrA1	4965651	4967425	0.148	0	0	0	0	0	0	0	0	0	D1	D1	D1	0	0	0	D1	D1	0	0	0	0	0	0	0	D1	0	0	0	D1	0	0	0	0	0	0	0	0	0	0	0	0	D1	0	0	0
DEL001345	chrA1	4966310	4966344	0.130	0	0	D1	0	0	0	0	D1	0	D1	0	0	0	0	0	0	0	0	0	0	0	0	0	0	0	0	0	0	0	0	0	0	0	0	0	D1	D1	0	0	0	D1	0	0	0	D1
DEL001346	chrA1	4966403	4967226	0.074	0	0	0	0	0	0	0	0	0	0	0	0	0	0	0	0	0	0	0	0	D1	0	0	0	0	0	0	0	0	0	0	0	0	L1	0	0	0	0	0	0	D1	D1	0	0	0
DEL001352	chrA1	4994899	4994928	0.130	0	0	0	0	D1	0	0	0	0	0	0	0	0	0	0	0	0	0	0	D1	D1	D1	0	0	0	0	0	0	0	0	0	0	0	0	0	0	0	0	D1	0	0	D1	D1	0	0
DEL001358	chrA1	5020383	5020482	0.093	0	0	0	0	0	0	0	0	0	0	0	0	0	0	0	0	0	0	0	0	0	0	0	0	0	0	D1	0	0	0	0	0	0	0	D1	0	0	D1	0	0	D1	0	0	D1	0
DEL001360	chrA1	5030412	5030429	0.037	0	0	0	0	D1	0	0	0	0	0	0	0	D1	0	0	0	0	0	0	0	0	0	0	0	0	0	0	0	0	0	0	0	0	0	0	0	0	0	0	0	0	0	0	0	0
DEL001364	chrA1	5059925	5059943	0.111	0	0	0	0	0	0	0	0	0	D1	0	0	0	0	0	0	0	0	0	0	0	0	0	0	D1	0	0	0	0	0	0	0	0	0	0	0	D1	D1	0	0	0	0	0	D1	D1
DEL001368	chrA1	5065750	5066268	0.074	0	0	0	0	0	0	0	0	0	0	0	0	0	0	0	0	0	0	0	D1	D1	D1	0	0	0	0	0	0	0	0	0	0	0	0	0	0	0	0	0	0	0	0	0	D1	0
DEL001369	chrA1	5066042	5066267	0.426	0	0	L1	0	L1	0	0	L1	L1	L1	0	0	0	0	L1	0	0	0	0	L1	L1	0	L1	L1	L1	0	L1	0	0	0	L1	0	0	0	L1	L1	L1	L1	L1	0	L1	L1	L1	L1	L1
DEL001371	chrA1	5076289	5076314	0.074	0	0	0	0	D1	0	0	0	0	0	0	0	0	0	0	0	0	0	0	0	0	0	0	0	0	0	0	0	0	0	0	0	0	0	0	0	0	0	D1	0	0	D1	D1	0	0
DEL001375	chrA1	5083022	5083239	0.148	0	0	0	L1	L1	0	0	0	0	0	0	0	0	0	L1	0	0	0	0	0	0	0	0	0	L1	0	0	0	0	0	L1	0	L1	L1	0	0	L1	0	0	0	0	0	0	0	0
DEL001376	chrA1	5083997	5084108	0.111	0	0	0	0	0	0	0	0	0	0	0	0	0	D1	D1	0	0	0	D1	0	D1	0	0	0	D1	0	0	0	0	0	D1	0	0	0	0	0	0	0	0	0	0	0	0	0	0
DEL001381	chrA1	5084980	5085421	0.074	0	L1	0	0	0	0	0	0	0	0	0	0	0	0	0	0	0	L1	0	0	0	0	0	0	0	0	0	0	0	0	0	0	0	0	0	0	0	0	0	0	0	0	0	0	0
DEL001393	chrA1	5122124	5122155	0.648	0	D1	D1	D1	D1	D1	0	D1	D1	D1	0	0	D1	0	D1	D1	D1	D1	D1	D1	0	D1	D1	D1	D1	0	0	0	D1	0	0	0	0	0	D1	D1	D1	D1	D1	D1	D1	D1	D1	D1	D1
DEL001396	chrA1	5145294	5145353	0.537	0	0	L1	L1	L1	L1	0	L1	L1	L1	L1	0	0	0	0	0	0	0	L1	0	L1	0	L1	L1	L1	0	L1	0	0	0	L1	0	L1	L1	L1	L1	L1	L1	L1	0	L1	L1	L1	L1	L1
DEL001401	chrA1	5173408	5174460	0.130	0	0	L1	L1	0	0	0	L1	0	0	L1	0	L1	0	0	0	0	0	0	0	0	0	L1	0	0	0	0	0	0	0	L1	0	0	0	0	0	0	0	0	0	0	0	0	0	0
DEL001404	chrA1	5181089	5181111	0.111	0	0	0	0	0	0	0	0	0	0	0	0	0	0	0	0	0	0	0	0	0	0	0	0	0	L1	0	0	0	0	0	0	0	0	0	0	0	0	L1	L1	0	0	0	0	0
DEL001405	chrA1	5186942	5187018	0.093	0	0	0	L1	0	0	0	0	L1	0	0	0	0	0	0	0	0	0	0	0	0	0	0	0	0	0	0	0	0	0	0	0	0	0	0	0	0	0	0	L1	0	0	0	0	0
DEL001409	chrA1	5215852	5216077	0.907	L1	L1	L1	L1	L1	L1	0	L1	L1	L1	L1	L1	L1	L1	L1	L1	L1	L1	L1	L1	L1	L1	L1	L1	L1	0	L1	L1	L1	L1	L1	L1	L1	L1	L1	L1	L1	L1	L1	L1	L1	2	L1	2	2
DEL001414	chrA1	5226445	5226675	0.796	L1	L1	0	L1	L1	L1	0	0	L1	0	L1	L1	0	L1	L1	L1	L1	L1	0	L1	L1	L1	L1	L1	L1	0	L1	L1	L1	L1	L1	L1	L1	L1	L1	L1	L1	L1	L1	0	L1	L1	L1	L1	L1
DEL001416	chrA1	5230866	5231094	0.981	L1	L1	L1	L1	L1	L1	0	L1	L1	L1	L1	L1	L1	L1	L1	L1	L1	L1	L1	L1	L1	L1	L1	L1	L1	L1	L1	L1	L1	L1	L1	L1	L1	L1	L1	L1	L1	L1	L1	L1	L1	L1	L1	L1	L1
DEL001417	chrA1	5240476	5240691	0.037	0	0	0	0	0	0	0	0	0	L1	0	0	0	0	0	0	0	0	L1	0	0	0	0	0	0	0	0	0	0	0	0	0	0	0	0	0	0	0	0	0	0	0	0	0	0
DEL001418	chrA1	5242213	5242244	0.944	D1	D1	D1	D1	D1	2	0	D1	D1	0	D1	D1	D1	D1	D1	D1	D1	D1	0	D1	D1	D1	D1	D1	D1	D1	D1	D1	D1	D1	D1	D1	D1	D1	D1	2	D1	D1	D1	D1	D1	D1	D1	D1	D1
DEL001422	chrA1	5263590	5263871	0.148	0	0	0	0	0	0	0	0	0	0	0	0	0	0	0	0	0	0	0	D1	D1	D1	0	0	0	0	0	0	0	0	0	0	0	0	D1	0	0	0	0	0	0	0	D1	D1	D1
DEL001425	chrA1	5277315	5277541	0.556	L1	0	L1	L1	L1	L1	0	L1	0	L1	0	L1	0	0	L1	0	0	L1	L1	0	0	0	L1	L1	L1	L1	0	0	L1	L1	L1	L1	0	L1	L1	0	L1	L1	L1	0	0	L1	0	L1	2
DEL001426	chrA1	5280986	5281009	0.037	0	0	0	0	0	0	0	0	0	D1	D1	0	0	0	0	0	0	0	0	0	0	0	0	0	0	0	0	0	0	0	0	0	0	0	0	0	0	0	0	0	0	0	0	0	0
DEL001440	chrA1	5335230	5335480	0.333	0	0	L1	0	L1	0	0	0	0	L1	0	L1	L1	L1	0	L1	L1	L1	0	0	0	0	0	0	0	0	0	L1	L1	0	L1	L1	L1	0	L1	0	0	0	L1	0	0	L1	0	0	0
DEL001452	chrA1	5397061	5397272	0.593	0	0	L1	L1	L1	L1	0	L1	L1	L1	0	L1	0	L1	L1	L1	L1	L1	0	0	0	0	L1	L1	L1	0	L1	0	L1	0	L1	L1	L1	L1	L1	L1	L1	L1	0	0	L1	0	0	L1	L1
DEL001458	chrA1	5431927	5431953	0.222	0	0	0	0	D1	0	0	0	0	D1	0	0	0	0	0	0	0	0	0	0	0	0	0	0	D1	D1	0	0	0	D1	0	0	D1	0	D1	0	0	0	0	0	0	D1	0	D1	D1
DEL001463	chrA1	5440949	5441164	0.778	0	0	L1	L1	L1	L1	0	L1	L1	L1	L1	L1	L1	0	L1	L1	L1	L1	L1	0	0	0	L1	L1	L1	L1	L1	0	L1	L1	L1	L1	L1	L1	L1	L1	L1	L1	L1	0	L1	L1	0	L1	L1
DEL001470	chrA1	5473490	5473703	0.241	0	0	L1	L1	0	0	0	0	0	0	0	0	0	0	0	0	0	L1	L1	0	2	0	0	0	0	0	0	0	L1	0	L1	L1	0	0	0	0	0	0	0	0	L1	L1	0	0	0
DEL001475	chrA1	5481185	5481416	0.056	0	0	0	0	0	0	0	0	0	2	0	0	0	0	0	0	0	0	0	0	0	0	0	0	0	0	0	0	0	0	0	0	0	0	0	0	0	0	0	0	0	0	0	0	0
DEL001476	chrA1	5493034	5493262	0.204	0	0	L1	L1	L1	0	0	0	0	0	0	0	0	0	L1	0	L1	0	0	0	2	0	0	0	0	0	0	0	0	0	L1	0	0	0	L1	0	0	0	0	0	L1	0	0	2	0
DEL001480	chrA1	5512352	5512575	0.537	0	0	L1	L1	L1	L1	0	L1	L1	L1	0	0	0	0	L1	L1	L1	L1	L1	0	L1	0	0	L1	0	L1	L1	0	L1	L1	L1	0	0	0	L1	2	L1	L1	L1	0	L1	0	0	0	0
DEL001482	chrA1	5522315	5522550	0.685	0	0	L1	L1	L1	L1	0	L1	L1	L1	L1	0	L1	0	L1	L1	L1	L1	L1	0	L1	0	L1	L1	L1	L1	L1	0	L1	L1	L1	L1	L1	L1	L1	L1	L1	L1	L1	0	2	0	0	L1	2
DEL001490	chrA1	5586867	5587091	0.278	L1	L1	L1	0	L1	0	0	0	0	L1	0	L1	0	L1	L1	0	0	0	0	0	0	0	0	0	0	L1	0	0	0	0	L1	L1	0	L1	0	0	0	0	0	0	0	L1	0	0	0
DEL001496	chrA1	5610674	5610904	0.093	0	0	0	0	0	L1	0	0	0	L1	0	0	0	0	0	0	0	0	L1	0	0	0	0	0	0	0	0	0	0	0	0	0	0	0	0	0	0	0	0	0	0	0	0	2	2
DEL001508	chrA1	5658828	5658845	0.148	0	0	0	0	0	0	0	D1	0	0	0	0	0	D1	0	0	0	0	D1	0	0	0	0	0	0	D1	0	0	0	0	0	0	0	0	0	D1	D1	D1	0	D1	0	0	0	0	0
DEL001509	chrA1	5659168	5659386	0.593	L1	0	L1	L1	L1	L1	0	L1	L1	L1	0	L1	L1	L1	L1	L1	0	0	L1	L1	0	2	L1	L1	L1	L1	0	0	0	0	L1	L1	0	0	L1	0	L1	L1	L1	L1	0	0	L1	L1	L1
DEL001511	chrA1	5675486	5675726	0.278	0	0	0	L1	0	0	0	0	L1	0	0	L1	0	0	0	0	0	0	L1	0	0	0	L1	L1	L1	0	L1	0	0	0	0	L1	0	L1	0	L1	L1	L1	0	0	L1	0	0	0	0
DEL001512	chrA1	5684324	5684549	0.630	L1	L1	0	L1	L1	L1	0	L1	L1	0	0	0	L1	L1	L1	L1	0	0	L1	L1	0	L1	L1	L1	L1	L1	L1	0	0	0	L1	L1	L1	0	L1	L1	L1	L1	0	L1	L1	0	L1	0	L1
DEL001515	chrA1	5713317	5714058	0.093	0	0	0	0	0	0	0	0	0	0	0	0	0	0	0	0	0	0	0	D1	D1	0	0	0	0	0	0	0	0	0	0	0	0	0	0	0	0	0	0	0	D1	0	0	D1	D1
DEL001516	chrA1	5713393	5713996	0.056	0	0	0	0	0	0	0	0	0	0	0	0	0	0	D1	0	0	0	0	0	0	0	0	0	0	0	0	0	0	0	0	0	0	0	0	D1	0	0	0	0	0	D1	0	0	0
DEL001519	chrA1	5731980	5732221	0.685	2	0	2	2	2	L1	0	2	2	2	2	0	L1	2	2	2	0	0	2	2	0	0	2	2	2	2	2	2	0	0	2	2	0	2	2	2	2	2	2	2	2	0	2	2	2
DEL001537	chrA1	5822156	5825666	0.074	0	0	0	0	L1	0	0	0	0	0	0	0	0	0	0	0	0	0	L1	0	0	0	L1	0	0	0	0	0	0	0	L1	0	0	0	0	0	0	0	0	0	0	0	0	0	0
DEL001539	chrA1	5845304	5850650	0.111	0	0	L1	0	0	0	L1	0	0	0	0	0	0	0	0	L1	0	0	0	0	0	0	0	0	0	0	0	0	0	L1	L1	0	0	L1	0	0	0	0	0	0	0	0	0	0	0
DEL001540	chrA1	5845930	5845985	0.093	0	0	0	0	0	0	0	0	0	0	0	0	0	0	0	0	0	0	0	0	0	0	0	0	0	0	L1	0	0	0	0	0	0	0	0	0	0	0	0	L1	L1	0	L1	0	0
DEL001545	chrA1	5856228	5856769	0.852	L1	L1	0	L1	L1	2	0	L1	L1	L1	2	L1	L1	2	0	0	2	L1	0	L1	L1	L1	L1	L1	2	0	L1	L1	L1	2	L1	L1	0	L1	L1	L1	0	L1	2	L1	L1	L1	L1	2	L1
DEL001573	chrA1	5944065	5944084	0.037	0	0	0	0	D1	0	0	0	0	0	0	0	0	0	0	0	0	0	0	0	0	0	0	0	0	0	0	0	0	0	0	0	0	0	0	0	0	0	D1	0	0	0	0	0	0
DEL001574	chrA1	5952708	5952769	0.130	L1	0	0	0	0	0	L1	0	0	0	0	0	0	0	L1	0	0	0	0	0	0	0	0	0	0	0	L1	0	0	0	0	L1	L1	0	0	L1	0	0	0	0	0	0	0	0	0
DEL001575	chrA1	5956201	5956242	0.130	0	0	D1	0	D1	0	0	D1	0	D1	0	0	0	0	0	0	0	0	0	0	0	0	0	D1	0	0	0	0	0	0	0	0	0	0	0	0	0	0	0	0	0	0	0	0	D1
DEL001579	chrA1	5972469	5972726	0.963	L1	L1	L1	L1	L1	L1	2	L1	L1	L1	L1	L1	L1	L1	L1	L1	L1	L1	L1	L1	L1	L1	L1	L1	L1	L1	L1	L1	L1	L1	L1	L1	L1	2	L1	L1	L1	L1	L1	0	L1	L1	L1	2	L1
DEL001581	chrA1	5976146	5976375	0.519	L1	0	0	L1	0	L1	L1	0	0	L1	0	0	0	L1	0	L1	0	0	0	0	0	0	L1	L1	L1	L1	L1	0	0	L1	L1	0	0	L1	L1	L1	0	0	L1	2	2	L1	0	2	L1
DEL001582	chrA1	5978015	5978044	0.333	0	D1	0	0	D1	0	0	D1	0	0	D1	D1	D1	D1	0	0	0	D1	0	0	0	0	0	0	0	0	0	D1	D1	D1	0	D1	0	0	0	0	0	D1	0	0	0	D1	D1	0	0
DEL001584	chrA1	5986698	5989513	0.241	0	0	2	0	0	0	2	2	2	0	0	0	0	0	2	0	0	0	2	0	0	0	2	2	2	0	0	0	0	0	0	2	0	0	0	0	2	2	0	0	2	0	0	0	0
DEL001585	chrA1	5995891	5996107	0.315	0	0	0	2	0	2	0	0	0	L1	0	0	2	0	0	0	0	2	2	0	0	0	0	2	0	0	2	0	L1	0	0	0	2	0	0	2	0	0	0	0	0	0	0	2	2
DEL001587	chrA1	5996520	5996755	0.037	0	0	0	0	0	0	0	0	0	L1	0	0	L1	0	0	0	0	0	0	0	0	0	0	0	0	0	0	0	0	0	0	0	0	0	0	0	0	0	0	0	0	0	0	0	0
DEL001588	chrA1	5997783	5998451	0.037	0	0	0	0	0	0	0	0	0	2	0	0	2	0	0	0	0	0	0	0	0	0	0	0	0	0	0	0	0	0	0	0	0	0	0	0	0	0	0	0	0	0	0	0	0
DEL001589	chrA1	6005464	6005955	0.037	0	0	0	0	0	0	0	0	0	0	0	0	0	0	0	0	0	0	0	0	0	0	0	0	0	0	0	0	0	0	0	0	0	0	0	0	0	0	0	0	D1	0	0	0	D1
DEL001590	chrA1	6005610	6005834	0.685	L1	0	L1	L1	L1	L1	L1	2	0	L1	0	0	L1	L1	L1	L1	L1	L1	L1	0	0	0	L1	L1	L1	0	L1	0	0	L1	L1	2	L1	L1	L1	L1	L1	0	L1	L1	L1	L1	0	2	L1
DEL001599	chrA1	6025224	6025760	0.037	0	0	0	0	0	0	0	0	0	0	0	0	0	0	0	0	0	0	0	0	0	0	0	0	0	0	0	0	0	0	0	0	0	0	0	0	0	0	0	0	0	0	0	D1	D1
DEL001600	chrA1	6025539	6025761	0.519	L1	0	L1	L1	0	L1	0	L1	0	L1	L1	0	L1	L1	0	L1	0	L1	0	0	0	0	0	0	0	0	L1	0	L1	0	0	L1	L1	0	L1	L1	0	0	L1	L1	L1	0	0	L1	L1
DEL001601	chrA1	6026620	6026650	0.204	0	0	0	D1	0	D1	0	0	0	0	0	0	0	D1	0	0	0	0	0	0	0	0	0	0	0	0	D1	0	0	0	0	D1	0	0	0	D1	0	0	0	D1	D1	0	0	D1	0
DEL001609	chrA1	6049528	6049915	0.037	0	0	0	0	0	0	0	0	0	0	0	0	0	0	0	0	0	0	0	D1	0	0	0	0	0	0	D1	0	0	0	0	0	0	0	0	0	0	0	0	0	0	0	0	0	0
DEL001610	chrA1	6050459	6050489	0.111	0	0	0	L1	0	L1	0	0	0	0	0	0	0	0	0	0	0	0	0	0	0	0	0	0	0	0	0	0	0	0	0	0	0	0	0	L1	0	0	0	L1	0	0	0	L1	L1
DEL001611	chrA1	6059339	6059357	0.037	0	0	0	0	0	0	0	0	0	D1	0	0	D1	0	0	0	0	0	0	0	0	0	0	0	0	0	0	0	0	0	0	0	0	0	0	0	0	0	0	0	0	0	0	0	0
DEL001612	chrA1	6063870	6065236	0.111	0	0	0	0	0	0	0	0	0	0	0	0	0	0	0	D1	0	D1	0	0	0	0	0	0	0	0	0	0	0	0	0	0	D1	0	0	0	0	0	0	0	0	0	0	0	0
DEL001616	chrA1	6072320	6072376	0.093	0	0	0	0	0	0	0	0	0	0	0	0	0	0	0	0	0	L1	0	0	0	0	0	0	0	0	0	0	0	0	0	0	L1	0	0	0	0	0	0	0	0	0	0	0	0
DEL001622	chrA1	6104157	6104179	0.037	0	0	0	0	0	0	0	0	0	0	0	0	0	0	0	0	D1	0	0	0	0	0	0	0	0	0	0	0	0	0	D1	0	0	0	0	0	0	0	0	0	0	0	0	0	0
DEL001623	chrA1	6106087	6106104	0.037	0	0	0	0	0	0	0	0	0	0	0	0	0	0	0	0	0	0	0	0	0	0	0	0	0	0	0	0	0	0	0	0	0	0	0	0	D1	0	0	0	0	0	0	0	0
DEL001624	chrA1	6107578	6107762	0.148	0	0	0	0	0	0	0	0	0	0	0	0	0	D1	0	D1	0	D1	0	D1	0	0	0	0	0	0	0	0	0	0	D1	0	D1	0	0	0	0	0	0	0	0	0	0	0	0
DEL001631	chrA1	6156898	6158664	0.019	0	0	0	0	0	0	0	0	0	0	0	0	2	0	0	0	0	0	0	0	0	0	0	0	0	0	0	0	0	0	0	0	0	0	0	0	0	0	0	0	0	0	0	0	0
DEL001634	chrA1	6160453	6160684	0.352	L1	0	L1	0	L1	0	L1	L1	L1	L1	0	0	0	0	L1	0	0	0	0	0	0	0	L1	0	0	L1	0	0	L1	0	0	0	0	0	L1	0	L1	L1	0	2	L1	0	0	0	0
DEL001636	chrA1	6161670	6161700	0.148	0	0	0	D1	0	D1	0	0	0	0	0	0	0	0	0	0	0	0	0	0	0	0	0	D1	0	0	D1	0	0	0	0	0	0	0	0	D1	0	0	0	0	D1	0	0	D1	D1
DEL001637	chrA1	6200306	6200925	0.056	0	0	0	0	0	0	0	0	0	0	0	0	0	0	0	0	0	0	0	0	0	0	0	0	0	D1	0	0	0	0	0	0	0	0	0	0	0	0	L1	0	0	0	0	0	0
DEL001640	chrA1	6216546	6216595	0.056	0	0	0	D1	0	0	0	0	0	0	0	0	D1	0	0	0	0	0	0	0	0	0	0	0	0	D1	0	0	0	0	0	0	0	0	0	0	0	0	0	0	0	0	0	0	0
DEL001642	chrA1	6238503	6240286	0.630	D1	D1	0	D1	D1	D1	D1	D1	D1	0	D1	D1	0	0	0	0	D1	0	D1	0	D1	0	0	0	D1	D1	D1	0	0	D1	D1	D1	D1	D1	D1	D1	D1	D1	0	D1	D1	0	D1	0	D1
DEL001645	chrA1	6240354	6240540	0.407	0	0	0	D1	D1	D1	0	0	D1	D1	D1	0	D1	D1	0	0	D1	0	0	0	0	0	0	D1	0	D1	0	D1	D1	D1	0	0	0	0	0	0	0	D1	D1	0	D1	0	0	D1	0
DEL001650	chrA1	6244471	6245011	0.130	0	0	0	0	0	0	0	0	0	0	0	0	0	0	0	0	0	0	0	D1	D1	D1	0	0	0	0	0	0	0	0	0	0	0	0	0	0	0	0	0	0	D1	0	0	D1	D1
DEL001654	chrA1	6265468	6266449	0.148	0	L1	0	0	0	0	0	0	0	0	0	L1	0	0	0	0	0	0	0	L1	0	L1	0	0	0	0	0	0	0	0	0	0	L1	L1	0	0	0	0	0	0	0	0	L1	0	0
DEL001656	chrA1	6285455	6285628	0.130	0	0	0	0	0	0	0	0	0	0	0	D1	0	0	0	0	0	0	0	D1	D1	0	0	0	0	0	0	0	0	0	D1	0	0	0	0	0	0	D1	0	0	0	0	0	0	0
DEL001659	chrA1	6328563	6328590	0.222	0	D1	0	0	0	0	0	0	D1	0	0	D1	0	0	0	0	D1	D1	0	0	0	D1	0	0	0	0	0	0	0	D1	D1	0	0	0	0	0	0	0	0	0	0	0	D1	0	0
DEL001668	chrA1	6351770	6352144	0.093	0	0	0	L1	0	0	0	0	0	0	0	0	0	0	0	L1	0	0	0	0	0	0	0	0	0	0	0	0	0	L1	0	0	0	0	0	0	0	0	0	0	0	0	0	0	0
DEL001677	chrA1	6367983	6368202	0.426	L1	0	L1	0	0	L1	0	L1	L1	0	L1	0	L1	0	0	0	0	0	L1	L1	0	0	L1	L1	L1	0	0	0	0	0	0	0	0	0	0	L1	L1	L1	L1	0	2	L1	0	L1	2
DEL001684	chrA1	6394569	6394613	0.481	0	0	0	0	0	D1	D1	D1	D1	0	D1	0	0	0	D1	0	0	0	0	D1	0	0	D1	D1	0	0	D1	0	0	0	D1	D1	0	0	D1	D1	D1	D1	D1	D1	D1	D1	D1	D1	D1
DEL001687	chrA1	6410063	6410086	0.093	0	0	0	D1	0	0	0	D1	0	0	0	0	0	0	0	0	0	0	0	0	0	0	0	D1	0	0	0	0	0	0	0	0	0	0	0	D1	0	0	D1	0	0	0	0	0	0
DEL001689	chrA1	6419379	6420225	0.444	0	0	D1	D1	0	0	D1	0	0	0	D1	0	D1	0	0	0	D1	0	D1	D1	D1	0	0	D1	0	D1	D1	0	D1	0	D1	0	0	0	0	0	D1	0	0	D1	D1	D1	0	D1	D1
DEL001692	chrA1	6443655	6443678	0.130	0	0	0	D1	0	0	0	0	0	0	D1	0	D1	0	0	0	D1	0	0	0	0	0	0	0	0	0	0	0	0	0	0	0	0	0	0	0	0	D1	0	D1	0	0	0	0	D1
DEL001694	chrA1	6448352	6449516	0.056	0	0	0	0	0	0	0	0	0	D1	0	0	0	0	0	0	0	0	D1	0	0	0	0	0	D1	0	0	0	0	0	0	0	0	0	0	0	0	0	0	0	0	0	0	0	0
DEL001696	chrA1	6448938	6450072	0.093	0	0	0	0	0	0	0	0	0	0	0	0	0	0	0	D1	0	0	0	D1	0	0	0	0	0	0	0	0	0	0	0	0	0	0	0	0	0	0	0	0	0	0	0	D1	D1
DEL001697	chrA1	6449576	6449598	0.056	0	0	0	0	0	0	0	0	0	0	0	0	0	0	0	0	D1	0	0	0	0	0	0	0	0	0	0	0	0	0	0	0	0	0	0	0	0	0	0	D1	0	0	0	0	0
DEL001698	chrA1	6456544	6456674	0.130	0	0	0	0	0	0	0	L1	0	0	0	0	0	0	L1	0	0	0	0	0	0	0	0	0	0	L1	0	0	0	0	0	0	0	0	0	0	0	0	0	0	0	0	0	0	0
DEL001701	chrA1	6473863	6474091	0.074	0	0	0	L1	0	0	0	L1	0	0	L1	0	0	0	0	0	0	0	0	0	0	0	0	0	0	0	0	0	L1	0	0	0	0	0	0	0	0	0	0	0	0	0	0	0	0
DEL001702	chrA1	6475236	6475264	0.056	0	L1	0	0	0	0	0	L1	0	0	0	0	0	0	0	0	0	0	0	0	0	0	0	0	0	0	0	0	L1	0	0	0	0	0	0	0	0	0	0	0	0	0	0	0	0
DEL001705	chrA1	6496937	6497932	0.093	0	0	L1	0	0	0	0	L1	0	0	L1	0	0	0	0	0	0	0	0	0	0	0	0	0	0	0	0	0	L1	0	0	L1	0	0	0	0	0	0	0	0	0	0	0	0	0
DEL001711	chrA1	6537648	6537667	0.037	0	0	0	0	0	0	0	0	0	0	0	D1	0	0	0	0	0	D1	0	0	0	0	0	0	0	0	0	0	0	0	0	0	0	0	0	0	0	0	0	0	0	0	0	0	0
DEL001712	chrA1	6537851	6538335	0.111	0	0	0	0	0	0	0	0	0	0	0	0	0	0	0	0	0	0	0	D1	D1	D1	0	0	0	0	D1	0	0	0	0	0	0	0	0	D1	0	0	0	0	0	0	0	D1	0
DEL001722	chrA1	6578342	6578583	0.426	L1	L1	0	0	0	0	0	0	0	L1	L1	L1	0	L1	0	0	L1	0	0	0	0	0	L1	L1	L1	0	0	0	0	L1	0	0	L1	0	L1	L1	0	L1	L1	L1	L1	0	0	0	0
DEL001723	chrA1	6586894	6587110	0.296	L1	0	0	0	0	0	0	0	0	0	0	L1	0	0	0	L1	0	L1	0	0	L1	L1	0	0	0	0	0	0	L1	0	0	0	L1	0	0	0	L1	L1	L1	0	0	L1	0	0	0
DEL001725	chrA1	6590255	6590486	0.167	0	0	0	0	0	0	0	0	0	0	L1	0	L1	L1	0	0	0	L1	L1	0	0	0	0	0	0	0	0	0	L1	0	0	L1	0	L1	0	0	0	0	0	0	0	0	0	0	0
DEL001727	chrA1	6595151	6595428	0.074	0	0	0	0	0	0	0	0	0	0	0	0	0	0	0	0	0	0	0	D1	0	D1	0	0	0	0	0	0	0	0	D1	0	0	0	0	0	0	0	0	0	0	0	0	D1	0
DEL001731	chrA1	6620438	6620672	0.037	0	L1	0	0	0	0	0	0	0	0	0	0	0	0	0	0	0	0	0	0	0	0	0	0	0	L1	0	0	0	0	0	0	0	0	0	0	0	0	0	0	0	0	0	0	0
DEL001733	chrA1	6637323	6637345	0.074	0	0	0	0	0	D1	0	D1	0	D1	0	0	0	0	0	0	0	0	0	0	0	0	0	0	0	0	0	0	0	0	0	0	0	0	0	0	D1	0	0	0	0	0	0	0	0
DEL001734	chrA1	6642331	6642540	0.111	0	0	0	L1	0	0	0	L1	0	0	0	0	0	0	0	0	0	0	0	0	0	0	L1	L1	L1	0	0	0	0	0	0	0	0	0	0	0	0	0	0	0	L1	0	0	0	0
DEL001738	chrA1	6659920	6660415	0.185	0	0	D1	0	0	0	0	0	0	L1	0	0	0	0	0	0	0	0	0	D1	D1	0	0	0	0	0	0	0	0	0	0	0	0	0	L1	2	0	0	0	0	0	0	0	D1	0
DEL001739	chrA1	6665218	6665803	0.185	0	0	2	0	0	0	0	L1	2	L1	0	0	0	0	0	0	0	0	0	0	0	0	L1	L1	0	0	0	0	0	0	0	0	0	0	0	L1	L1	L1	0	0	0	0	0	0	0
DEL001740	chrA1	6672254	6672666	0.037	0	0	0	0	0	0	0	0	0	0	0	0	0	0	0	0	0	0	0	0	0	D1	0	0	0	0	0	0	0	0	0	0	0	0	0	0	0	0	0	0	0	0	0	0	D1
DEL001744	chrA1	6690450	6690874	0.111	0	0	0	0	0	0	0	0	0	D1	0	0	0	0	0	0	0	0	0	D1	D1	D1	0	0	0	0	0	0	0	0	D1	0	0	0	0	D1	0	0	0	0	0	0	0	0	0
DEL001745	chrA1	6690517	6690622	0.037	0	0	0	0	0	0	0	0	0	0	0	0	0	0	0	0	0	0	0	0	0	0	0	0	0	0	0	0	0	0	0	0	0	0	0	0	0	0	0	0	0	0	0	0	0
DEL001746	chrA1	6691518	6691546	0.037	0	0	0	0	0	0	0	0	0	0	0	0	0	0	0	0	0	0	L1	0	0	0	L1	0	0	0	0	0	0	0	0	0	0	0	0	0	0	0	0	0	0	0	0	0	0
DEL001753	chrA1	6720496	6721662	0.926	D1	D1	D1	D1	D1	D1	D1	D1	D1	D1	D1	0	D1	D1	D1	0	D1	0	D1	D1	D1	0	D1	D1	D1	D1	D1	D1	D1	D1	D1	D1	D1	D1	D1	D1	D1	D1	D1	D1	D1	D1	D1	D1	D1
DEL001755	chrA1	6730958	6732304	0.037	0	0	0	0	0	0	0	0	0	0	0	0	L1	0	0	0	0	0	0	0	0	0	0	0	0	0	L1	0	0	0	0	0	0	0	0	0	0	0	0	0	0	0	0	0	0
DEL001756	chrA1	6734454	6734495	0.204	0	0	D1	0	0	0	D1	0	D1	D1	0	0	0	0	D1	0	0	0	0	0	0	0	D1	D1	0	0	0	0	0	0	0	0	0	0	0	D1	D1	0	0	0	0	0	0	0	0
DEL001757	chrA1	6744226	6745208	0.037	0	0	0	D1	0	0	0	0	0	0	D1	0	0	0	0	0	0	0	0	0	0	0	0	0	0	0	0	0	0	0	0	0	0	0	0	0	0	0	0	0	0	0	0	0	0
DEL001761	chrA1	6756619	6757250	0.056	0	0	0	0	0	0	0	0	0	0	0	0	0	0	0	0	0	0	0	D1	0	D1	0	0	0	0	0	0	0	0	0	0	0	0	0	0	0	0	0	0	0	0	0	0	0
DEL001762	chrA1	6757230	6757251	0.167	L1	0	0	0	0	L1	0	0	0	0	0	0	0	0	0	0	0	0	0	0	0	0	0	0	0	0	0	D1	D1	0	D1	0	0	0	0	0	0	D1	0	L1	L1	L1	0	0	0
DEL001768	chrA1	6773430	6774852	0.056	0	0	0	0	0	D1	0	0	0	0	0	0	0	0	0	0	0	0	0	0	0	0	0	0	0	0	0	0	0	0	0	0	0	0	0	0	0	0	0	0	0	0	0	D1	0
DEL001770	chrA1	6779992	6780018	0.222	0	D1	0	0	0	0	0	D1	0	0	0	0	0	D1	0	0	0	D1	0	0	D1	0	0	0	0	0	D1	D1	0	0	0	D1	D1	0	0	0	0	D1	0	0	D1	D1	0	0	0
DEL001775	chrA1	6808776	6808827	0.093	L1	0	0	0	0	0	0	0	0	0	D1	0	0	0	0	0	D1	0	0	D1	0	0	0	0	0	0	0	0	0	0	0	0	0	0	0	0	0	0	0	0	0	0	L1	0	0
DEL001777	chrA1	6813303	6813346	0.444	D1	0	D1	0	0	D1	0	0	0	0	0	D1	0	0	D1	D1	2	0	0	D1	2	D1	0	D1	0	D1	0	0	2	0	D1	D1	D1	D1	D1	0	0	0	D1	0	0	D1	2	D1	D1
DEL001779	chrA1	6822563	6822600	0.241	0	0	0	D1	0	D1	0	D1	D1	0	0	0	0	0	0	D1	D1	0	0	0	0	0	0	0	D1	0	0	0	D1	0	D1	0	0	D1	0	0	D1	0	0	0	D1	0	0	0	0
DEL001785	chrA1	6838182	6838207	0.074	0	0	0	0	0	0	0	0	0	0	0	0	0	0	0	0	0	0	0	0	0	0	0	D1	0	0	0	0	0	0	0	0	0	0	0	D1	D1	0	0	0	D1	0	0	0	0
DEL001786	chrA1	6840973	6841004	0.537	D1	L1	0	D1	L1	D1	0	D1	D1	0	D1	0	D1	0	L1	0	L1	L1	0	2	L1	0	D1	2	0	0	0	0	0	0	D1	0	0	0	0	D1	D1	0	0	L1	D1	0	L1	L1	L1
DEL001787	chrA1	6844493	6844974	0.741	0	0	D1	0	D1	0	D1	0	D1	D1	D1	D1	D1	0	D1	D1	0	0	0	D1	D1	D1	D1	0	0	0	D1	0	D1	D1	D1	D1	D1	D1	D1	D1	D1	D1	0	D1	D1	D1	D1	D1	D1
DEL001788	chrA1	6848753	6848793	0.056	0	0	0	0	0	0	0	0	0	0	0	0	0	0	0	0	0	0	0	0	0	0	0	0	0	0	0	0	0	0	0	0	0	0	0	L1	0	0	0	0	L1	L1	0	0	0
DEL001790	chrA1	6849610	6849641	0.093	0	0	0	0	0	D1	0	0	0	0	0	0	0	0	0	0	0	0	0	0	0	0	0	0	0	0	0	0	0	D1	0	0	0	0	0	0	0	0	0	0	0	D1	0	0	D1
DEL001794	chrA1	6853551	6853582	0.130	L1	0	0	0	0	0	L1	0	0	0	0	0	0	0	L1	0	0	0	0	0	0	0	0	0	0	0	0	0	0	0	L1	0	L1	0	0	0	0	0	0	L1	0	0	L1	0	0
DEL001795	chrA1	6854388	6854602	0.537	L1	L1	0	L1	0	L1	0	0	0	L1	L1	L1	L1	L1	L1	0	L1	L1	0	0	0	0	0	L1	0	0	0	0	0	0	L1	L1	0	0	0	0	0	L1	L1	L1	0	L1	L1	D1	2
DEL001797	chrA1	6856332	6856980	0.093	0	0	0	0	0	0	0	0	0	0	0	0	0	0	0	L1	0	0	0	0	D1	0	0	0	0	0	0	0	0	0	0	0	0	D1	D1	0	0	0	0	0	0	0	0	0	0
DEL001801	chrA1	6861989	6862006	0.093	0	0	D1	0	0	0	0	0	0	D1	0	D1	D1	0	0	0	0	0	0	0	0	0	0	0	0	0	0	0	0	0	0	0	0	0	0	0	0	D1	0	0	0	0	0	0	0
DEL001802	chrA1	6864285	6864319	0.222	0	D1	0	D1	0	0	0	D1	0	0	0	D1	0	0	0	0	0	0	D1	0	0	0	D1	0	D1	0	D1	0	0	0	D1	D1	0	0	0	D1	0	0	0	0	0	0	0	D1	0
DEL001810	chrA1	6878276	6878601	0.148	0	0	L1	L1	0	0	0	0	0	0	D1	0	0	0	L1	0	0	0	0	D1	0	0	0	0	0	0	0	0	0	0	0	0	0	0	0	0	0	0	0	0	0	0	0	L1	L1
DEL001816	chrA1	6905097	6905331	0.500	L1	0	L1	L1	L1	L1	0	0	0	0	L1	0	L1	L1	L1	0	L1	L1	0	L1	0	0	0	L1	0	0	0	0	0	L1	L1	0	0	L1	L1	0	0	0	0	0	0	L1	L1	2	L1
DEL001818	chrA1	6907799	6907863	0.037	0	0	0	0	D1	0	0	0	0	0	0	0	0	0	0	0	0	0	0	0	0	0	0	0	0	0	0	0	D1	0	0	0	0	0	0	0	0	0	0	0	0	0	0	0	0
DEL001819	chrA1	6910021	6910237	0.241	0	2	0	2	0	0	0	2	0	0	0	0	0	0	0	0	0	2	0	0	0	0	0	0	0	0	L1	0	0	0	0	0	2	2	2	0	0	0	0	0	0	0	0	0	0
DEL001824	chrA1	6920518	6921276	0.111	0	0	0	0	0	0	0	0	0	0	0	0	0	0	D1	0	0	0	0	0	0	0	0	0	0	0	D1	0	0	0	0	D1	D1	0	D1	D1	0	0	0	0	0	0	0	0	0
DEL001825	chrA1	6926006	6926028	0.037	0	0	0	0	0	0	0	0	0	0	0	0	0	0	0	0	0	0	D1	0	0	0	0	0	0	0	0	0	0	0	0	0	0	0	0	0	0	0	0	0	0	0	0	0	0
DEL001826	chrA1	6927169	6927187	0.037	0	0	0	0	0	0	0	0	0	0	0	0	0	0	0	0	0	D1	0	0	0	0	0	0	0	0	0	0	0	0	0	0	0	0	0	0	0	0	0	0	0	0	0	0	0
DEL001828	chrA1	6941756	6941772	0.037	0	0	0	0	0	0	0	0	0	0	0	0	0	0	0	0	0	0	0	0	0	0	0	0	0	0	0	0	0	0	0	0	0	D1	0	0	0	0	0	0	0	0	0	0	0
DEL001844	chrA1	6985421	6985547	0.148	0	0	0	0	L1	0	0	0	0	0	0	D1	0	0	0	L1	0	0	0	D1	0	0	0	0	0	D1	0	0	0	0	0	D1	0	0	0	0	0	0	D1	0	0	0	2	0	0
DEL001851	chrA1	6992607	6994961	0.130	0	0	D1	0	0	0	0	D1	0	0	D1	0	0	0	0	0	0	0	0	D1	0	0	0	0	0	0	0	0	0	0	D1	D1	0	0	D1	0	0	0	0	0	0	0	0	0	0
DEL001852	chrA1	6995429	6995489	0.167	0	0	0	0	0	0	0	0	0	0	D1	0	0	0	0	0	0	0	0	0	0	0	0	0	0	0	0	0	0	0	D1	D1	D1	D1	D1	0	0	0	0	0	0	D1	0	0	0
DEL001854	chrA1	7002149	7002396	0.500	L1	0	0	0	2	0	0	2	0	D1	2	0	2	2	2	2	2	0	0	D1	0	0	2	D1	2	0	0	0	0	0	0	2	2	D1	0	0	0	D1	0	0	2	0	2	D1	D1
DEL001858	chrA1	7007468	7007490	0.259	0	0	0	D1	D1	0	0	D1	0	D1	D1	0	D1	0	D1	0	0	D1	D1	D1	0	0	0	0	0	0	D1	0	0	0	0	0	0	0	0	0	0	D1	0	0	0	0	D1	0	0
DEL001859	chrA1	7007275	7008465	0.056	0	0	D1	0	0	0	0	0	0	0	0	D1	0	0	0	0	0	0	0	0	0	0	D1	0	0	0	0	0	0	0	0	0	0	0	0	0	0	0	0	0	0	0	0	0	0
DEL001860	chrA1	7007945	7008456	0.648	0	0	0	D1	0	D1	0	D1	D1	0	0	0	D1	0	D1	0	0	0	D1	D1	D1	D1	0	0	0	D1	D1	D1	D1	0	D1	D1	D1	D1	D1	D1	0	D1	D1	0	2	D1	D1	D1	D1
DEL001863	chrA1	7023477	7024525	0.111	0	0	0	D1	D1	0	0	0	0	0	D1	0	0	0	0	0	0	D1	0	D1	0	0	0	0	0	0	0	D1	0	0	0	0	0	0	0	0	0	0	0	0	0	0	0	0	0
DEL001864	chrA1	7024028	7024525	0.056	0	0	0	0	D1	0	0	0	0	0	0	0	0	0	0	0	0	D1	0	D1	0	0	0	0	0	0	0	0	0	0	0	0	0	0	0	0	0	0	0	0	0	0	0	0	0
DEL001867	chrA1	7035652	7037209	0.148	0	0	0	0	0	0	D1	0	0	0	0	0	D1	0	0	0	0	0	0	0	0	0	0	0	0	0	0	0	D1	0	D1	D1	0	0	0	D1	0	0	0	D1	0	D1	0	0	0
DEL001870	chrA1	7036909	7038180	0.907	D1	D1	D1	D1	D1	D1	D1	D1	D1	D1	D1	D1	D1	D1	D1	D1	D1	D1	D1	D1	D1	D1	D1	D1	D1	D1	D1	D1	D1	D1	D1	D1	0	D1	0	D1	D1	D1	D1	0	D1	D1	D1	D1	D1
DEL001873	chrA1	7043448	7043661	0.130	0	0	0	0	0	0	0	0	0	0	L1	0	0	0	0	L1	0	L1	0	L1	0	0	0	0	0	0	0	L1	0	0	0	0	0	0	L1	0	0	0	0	0	0	0	0	0	0
DEL001874	chrA1	7050471	7050491	0.093	0	0	0	0	0	0	0	0	0	0	0	0	0	0	D1	D1	0	0	0	0	0	0	0	0	D1	0	0	0	0	0	0	0	0	0	0	0	0	0	0	0	D1	0	0	0	0
DEL001875	chrA1	7053239	7053445	0.222	0	0	0	0	0	0	L1	0	0	L1	0	0	0	L1	0	0	0	0	0	0	0	0	0	0	0	0	0	0	0	L1	L1	0	L1	L1	0	0	0	0	0	L1	0	0	0	0	0
DEL001878	chrA1	7063269	7063298	0.500	0	D1	D1	D1	D1	D1	0	D1	D1	0	0	0	0	0	0	0	D1	0	D1	D1	D1	D1	0	0	0	D1	0	0	0	0	D1	0	0	D1	0	D1	D1	D1	D1	0	0	0	0	D1	D1
DEL001880	chrA1	7087896	7094788	0.537	L1	L1	L1	L1	0	L1	0	L1	L1	0	0	0	0	0	0	0	0	0	0	0	0	0	L1	L1	L1	L1	L1	0	L1	0	L1	L1	0	L1	0	L1	L1	L1	0	0	L1	0	L1	L1	L1
DEL001889	chrA1	7097994	7098522	0.037	0	0	0	0	0	0	0	0	0	0	0	0	0	0	0	0	0	0	0	0	0	0	0	0	0	0	0	0	0	0	0	0	0	0	0	0	0	0	0	0	0	0	0	D1	0
DEL001897	chrA1	7124839	7128146	0.278	0	0	0	0	0	0	2	0	0	0	0	D1	0	2	0	D1	D1	0	0	0	0	0	0	0	0	0	0	0	0	2	0	0	0	2	2	0	0	0	0	2	0	2	0	0	0
DEL001902	chrA1	7145010	7145682	0.463	0	0	0	0	0	0	0	0	0	0	0	0	0	0	0	0	D1	D1	D1	0	0	D1	D1	0	D1	D1	D1	D1	D1	D1	D1	D1	0	0	D1	D1	D1	D1	D1	D1	0	0	D1	D1	0
DEL001903	chrA1	7144971	7145793	0.296	D1	D1	D1	D1	D1	D1	D1	D1	D1	D1	D1	D1	D1	D1	D1	0	0	0	0	0	0	0	0	0	0	0	0	0	0	0	0	0	0	0	0	0	0	0	0	0	0	0	0	0	0
DEL001911	chrA1	7194459	7194686	0.519	0	0	L1	L1	L1	L1	0	L1	L1	L1	0	0	L1	0	L1	0	L1	0	L1	0	0	D1	L1	L1	L1	0	0	0	L1	0	0	0	L1	L1	0	L1	L1	L1	0	0	L1	0	0	L1	L1
DEL001912	chrA1	7197760	7197989	0.500	0	0	D1	D1	0	D1	0	D1	D1	D1	D1	0	D1	0	D1	D1	0	0	0	0	0	D1	D1	D1	D1	0	D1	D1	0	0	D1	0	0	D1	0	0	D1	0	0	0	D1	0	0	D1	D1
DEL001914	chrA1	7204181	7204274	0.111	0	0	2	D1	0	0	0	0	0	0	0	0	2	0	0	2	0	0	0	0	0	0	0	0	0	L1	0	0	2	0	0	0	0	0	0	0	0	0	0	0	0	0	0	0	0
DEL001918	chrA1	7227714	7227928	0.056	0	0	0	0	0	0	0	L1	0	0	L1	0	0	0	0	0	0	0	L1	0	0	0	0	0	0	0	0	0	0	0	0	0	0	0	0	0	0	0	0	0	0	0	0	0	0
DEL001919	chrA1	7228388	7228409	0.056	0	0	0	0	0	0	0	0	0	0	0	D1	D1	0	0	0	0	0	D1	0	0	0	0	0	0	0	0	0	0	0	0	0	0	0	0	0	0	0	0	0	0	0	0	0	0
DEL001925	chrA1	7266963	7267008	0.667	D1	0	D1	D1	0	D1	D1	D1	D1	0	D1	D1	D1	0	D1	D1	D1	0	D1	0	0	0	D1	D1	0	D1	D1	D1	D1	0	D1	D1	0	D1	D1	D1	D1	D1	D1	0	D1	0	D1	D1	D1
DEL001927	chrA1	7276624	7276844	0.741	L1	L1	L1	L1	2	0	L1	L1	L1	L1	L1	L1	0	L1	0	L1	L1	0	L1	0	D1	L1	L1	L1	L1	L1	L1	0	L1	0	L1	L1	L1	L1	L1	L1	L1	L1	L1	0	L1	0	0	0	0
DEL001929	chrA1	7304565	7304810	0.296	L1	0	L1	0	0	0	0	0	0	L1	0	0	0	L1	L1	L1	L1	L1	0	0	0	0	0	0	0	0	0	0	0	0	0	L1	0	L1	0	L1	0	0	L1	0	0	L1	0	0	0
DEL001931	chrA1	7321603	7321622	0.037	0	0	0	0	0	0	0	0	0	0	0	0	0	0	0	0	0	D1	0	0	0	0	0	0	0	0	0	0	0	0	0	0	0	0	0	0	0	0	D1	0	0	0	0	0	0
DEL001935	chrA1	7325674	7325693	0.148	0	0	0	0	0	D1	0	0	0	D1	0	0	0	0	D1	0	0	0	0	0	0	0	0	0	0	D1	0	0	0	0	0	0	0	0	0	D1	0	0	0	0	0	0	0	D1	D1
DEL001936	chrA1	7330099	7330352	0.037	0	0	0	0	0	0	0	0	0	0	0	0	0	0	0	0	0	0	L1	0	0	0	0	0	0	0	0	0	0	0	0	L1	0	0	0	0	0	0	0	0	0	0	0	0	0
DEL001937	chrA1	7329971	7330601	0.389	0	0	0	L1	D1	0	0	0	0	0	L1	0	D1	0	D1	0	D1	L1	0	D1	0	0	D1	0	0	L1	2	D1	0	0	0	0	0	0	0	D1	D1	D1	0	0	D1	0	D1	D1	0
DEL001945	chrA1	7354372	7354458	0.556	0	L1	0	0	L1	0	0	L1	L1	0	0	L1	0	L1	0	L1	L1	0	0	L1	L1	0	L1	L1	L1	0	L1	L1	L1	0	L1	0	0	L1	0	0	L1	L1	L1	0	L1	L1	L1	0	0
DEL001956	chrA1	7382942	7385814	0.463	D1	D1	0	D1	0	0	0	0	0	0	0	D1	0	0	0	0	D1	D1	0	0	D1	0	D1	D1	D1	D1	0	D1	D1	D1	D1	0	0	D1	0	D1	0	D1	0	0	D1	0	D1	0	0
DEL001957	chrA1	7389961	7390014	0.037	0	0	0	0	0	0	0	0	0	0	0	0	0	0	0	0	0	0	0	0	0	0	0	0	0	0	0	0	0	0	0	0	0	0	L1	0	0	0	0	0	0	0	0	0	D1
DEL001958	chrA1	7390869	7390947	0.111	D1	0	0	0	0	0	D1	0	0	0	0	0	0	0	D1	0	0	0	0	0	0	0	0	0	0	0	D1	0	0	0	0	0	0	0	0	0	0	0	0	D1	0	D1	0	0	0
DEL001964	chrA1	7400333	7400357	0.185	0	0	0	0	D1	0	0	0	0	0	0	0	0	D1	0	D1	D1	0	0	0	0	0	0	0	0	0	D1	D1	0	D1	0	D1	0	0	0	0	0	0	0	D1	0	0	0	0	0
DEL001965	chrA1	7404059	7404288	0.500	0	0	0	L1	L1	0	L1	0	0	0	0	L1	L1	0	0	L1	L1	L1	0	L1	2	0	0	L1	0	0	L1	0	0	L1	L1	L1	0	0	L1	L1	0	L1	0	L1	L1	0	L1	0	0
DEL001976	chrA1	7425822	7425853	0.167	0	0	0	0	0	D1	0	0	D1	0	0	0	D1	0	D1	0	0	0	D1	0	0	0	0	0	0	0	0	0	0	0	0	D1	0	0	0	0	D1	0	0	0	0	0	0	D1	D1
DEL001979	chrA1	7430821	7431379	0.019	0	0	0	0	0	0	0	0	0	0	0	0	0	0	0	0	0	0	0	0	0	0	0	0	0	0	0	0	0	0	0	0	0	0	0	0	0	2	0	0	0	0	0	0	0
DEL001980	chrA1	7434800	7434836	0.148	0	0	0	0	0	0	0	D1	D1	D1	0	0	0	0	0	0	0	0	D1	0	0	0	0	0	0	0	D1	0	0	0	0	D1	D1	0	0	D1	0	0	0	0	0	0	0	0	0
DEL001982	chrA1	7440482	7440513	0.130	0	0	0	0	0	0	D1	0	0	0	0	0	0	D1	0	D1	D1	0	0	0	0	0	0	0	0	0	0	0	0	D1	0	0	0	0	D1	0	0	0	0	D1	0	0	0	0	0
DEL001983	chrA1	7442599	7442653	0.185	0	0	0	L1	0	0	0	0	0	0	0	L1	0	0	0	0	0	0	L1	0	L1	0	0	L1	0	0	0	0	0	0	L1	L1	0	0	0	L1	0	L1	0	0	0	0	0	0	0
DEL001984	chrA1	7454760	7454798	0.037	0	0	0	0	0	0	0	0	0	0	0	0	0	0	0	0	0	0	L1	0	0	0	0	0	0	0	0	0	0	0	0	0	0	0	0	0	0	0	D1	0	0	0	0	0	0
DEL001987	chrA1	7461213	7462836	0.093	0	0	0	0	0	0	0	0	D1	0	0	0	0	0	0	0	0	0	0	D1	0	D1	0	0	0	0	0	0	0	0	0	0	0	0	0	0	0	0	0	0	0	0	0	0	0
DEL001988	chrA1	7462372	7462920	0.037	0	0	0	0	0	0	0	0	0	0	0	0	0	0	0	0	0	0	0	D1	0	0	0	0	0	0	D1	0	0	0	0	0	0	0	0	0	0	0	0	0	0	0	0	0	0
DEL001992	chrA1	7485016	7485073	0.185	0	0	D1	D1	D1	0	D1	D1	D1	D1	0	0	D1	0	0	0	0	0	0	0	0	0	0	D1	0	0	0	0	0	0	0	0	0	0	0	0	0	0	0	0	0	0	0	0	0
DEL001995	chrA1	7489806	7490022	0.444	0	0	L1	L1	L1	L1	0	L1	L1	0	L1	0	L1	L1	L1	L1	0	0	L1	0	0	0	L1	L1	L1	L1	0	0	0	0	L1	L1	L1	0	0	0	0	L1	0	0	L1	0	0	L1	2
DEL002001	chrA1	7499268	7500424	1.000	D1	D1	D1	D1	D1	D1	D1	D1	D1	D1	D1	D1	D1	D1	D1	D1	D1	D1	D1	D1	D1	D1	D1	D1	D1	D1	D1	D1	D1	D1	D1	D1	D1	D1	D1	D1	D1	D1	D1	D1	D1	D1	D1	D1	D1
DEL002002	chrA1	7501347	7501370	0.130	0	0	D1	0	D1	0	0	0	0	0	D1	0	D1	0	0	0	0	0	0	0	0	0	0	0	0	0	0	0	0	0	D1	0	0	D1	0	0	0	0	0	0	0	D1	0	0	0
DEL002006	chrA1	7511727	7511815	0.037	0	0	0	0	0	0	0	0	0	0	0	0	0	0	0	0	0	0	0	0	0	0	0	0	0	0	0	0	0	0	0	D1	0	0	D1	0	0	0	0	0	0	0	0	0	0
DEL002010	chrA1	7521704	7521912	0.333	0	0	L1	0	L1	L1	0	0	0	L1	0	0	0	0	0	0	0	0	0	L1	0	0	L1	L1	L1	L1	0	0	0	0	L1	L1	0	0	0	0	0	L1	0	0	L1	L1	L1	2	2
DEL002012	chrA1	7527260	7527488	0.056	0	0	2	0	2	0	0	0	0	0	0	0	0	0	0	0	0	0	0	0	0	0	0	0	0	0	0	0	0	0	0	2	0	0	0	0	0	0	0	0	0	0	0	0	0
DEL002019	chrA1	7542428	7542452	0.074	0	0	0	0	0	D1	0	0	0	0	0	0	0	0	0	0	0	0	0	0	0	0	0	0	D1	0	0	0	0	0	0	0	0	0	0	0	0	0	0	0	D1	0	0	D1	0
DEL002022	chrA1	7569997	7570206	0.315	0	0	L1	0	0	0	0	0	0	L1	L1	L1	0	0	L1	0	0	0	0	0	L1	0	0	L1	0	L1	0	0	L1	L1	0	L1	L1	0	L1	0	L1	0	L1	0	L1	0	0	0	0
DEL002031	chrA1	7591671	7591885	0.037	0	0	L1	L1	0	0	0	0	0	0	0	0	0	0	0	0	0	0	0	0	0	0	0	0	0	0	0	0	0	0	0	0	0	0	0	0	0	0	0	0	0	0	0	0	0
DEL002034	chrA1	7628367	7628608	0.907	L1	L1	L1	L1	L1	L1	0	0	0	L1	L1	L1	L1	L1	L1	L1	L1	L1	L1	2	L1	2	L1	L1	L1	L1	L1	0	L1	L1	L1	L1	L1	L1	L1	L1	L1	L1	L1	L1	2	L1	L1	L1	L1
DEL002036	chrA1	7634114	7634337	0.389	0	L1	L1	L1	2	2	0	L1	0	0	0	L1	0	0	2	L1	0	0	0	L1	0	0	0	0	0	0	L1	0	0	0	0	0	0	0	0	L1	L1	0	0	D1	D1	0	0	2	D1
DEL002042	chrA1	7642817	7642989	0.333	0	0	L1	0	0	0	0	L1	L1	L1	L1	0	0	0	0	L1	0	L1	L1	0	0	0	L1	L1	0	L1	L1	0	0	0	L1	0	L1	0	L1	L1	0	L1	0	0	0	0	0	0	0
DEL002048	chrA1	7675274	7675294	0.056	0	0	0	0	0	0	0	0	0	0	0	0	0	0	0	0	0	0	0	0	0	0	0	0	0	0	0	0	0	0	D1	0	D1	0	0	0	0	0	0	0	0	0	0	0	0
DEL002050	chrA1	7683370	7683464	0.148	L1	0	0	0	0	0	L1	0	0	0	0	0	0	0	0	0	0	0	L1	D1	0	D1	0	0	0	0	0	0	0	0	0	0	0	D1	D1	0	0	0	0	0	L1	0	0	0	0
DEL002053	chrA1	7684040	7684267	0.741	L1	L1	L1	L1	L1	0	0	L1	L1	L1	L1	0	0	L1	2	L1	L1	0	L1	2	L1	L1	L1	L1	L1	L1	L1	0	L1	L1	L1	L1	L1	L1	L1	L1	L1	L1	L1	0	0	L1	L1	0	0
DEL002060	chrA1	7694493	7694714	0.815	L1	L1	L1	L1	0	L1	0	L1	L1	L1	L1	0	L1	L1	L1	L1	L1	0	L1	L1	2	L1	L1	L1	0	L1	L1	0	L1	L1	L1	L1	L1	L1	L1	L1	L1	L1	L1	0	L1	L1	L1	2	L1
DEL002070	chrA1	7716660	7716706	0.148	L1	0	0	0	0	0	0	0	0	0	0	0	0	0	D1	0	0	0	0	0	0	0	0	0	0	0	D1	0	0	0	0	D1	0	D1	0	L1	0	0	0	0	0	0	L1	0	0
DEL002075	chrA1	7719280	7719304	0.481	D1	0	D1	0	0	0	0	D1	D1	D1	D1	0	0	D1	D1	D1	0	0	0	D1	0	0	D1	D1	0	D1	D1	0	0	0	D1	0	0	D1	D1	D1	D1	D1	D1	D1	D1	0	D1	0	0
DEL002078	chrA1	7723223	7723458	0.981	L1	L1	L1	L1	L1	L1	L1	L1	L1	L1	L1	L1	L1	L1	L1	L1	L1	L1	L1	L1	L1	L1	L1	L1	L1	L1	L1	0	L1	L1	L1	L1	L1	L1	L1	L1	L1	L1	L1	2	L1	L1	L1	L1	2
DEL002104	chrA1	7811990	7812023	0.056	0	0	0	0	0	0	0	0	0	0	0	0	0	0	D1	0	0	0	0	0	0	0	D1	D1	0	0	0	0	0	0	0	0	0	0	0	0	0	0	0	0	0	0	0	0	0
DEL002118	chrA1	7876086	7876107	0.037	0	0	0	0	0	0	0	0	0	0	0	0	0	0	0	0	0	0	0	0	0	0	0	0	0	0	0	0	0	D1	0	0	0	0	0	0	0	0	0	0	0	0	0	0	0
DEL002119	chrA1	7888595	7888623	0.148	0	0	0	0	D1	0	0	0	0	0	0	D1	0	0	0	0	0	0	0	0	D1	0	0	0	0	0	0	D1	0	0	0	0	0	0	0	0	0	0	D1	0	0	0	D1	0	0
DEL002126	chrA1	7929392	7929645	0.556	L1	0	L1	L1	L1	L1	0	0	0	L1	L1	L1	L1	L1	L1	0	0	0	L1	0	L1	0	L1	L1	L1	0	L1	L1	0	0	L1	0	0	0	0	0	0	0	L1	L1	L1	2	0	L1	L1
DEL002131	chrA1	7949547	7949997	0.074	0	0	0	L1	0	0	0	0	0	0	0	0	0	0	0	0	0	0	0	D1	D1	D1	0	0	0	0	0	0	0	0	0	0	0	0	0	0	0	0	0	0	0	0	0	0	0
DEL002134	chrA1	7952146	7952367	0.148	0	0	2	2	0	0	0	0	0	0	0	0	2	0	2	0	0	0	0	0	0	0	2	2	L1	0	0	0	0	0	0	2	0	0	0	0	0	0	0	0	0	0	0	0	0
DEL002137	chrA1	7957556	7957584	0.315	0	0	D1	L1	L1	0	0	0	0	0	D1	L1	0	0	D1	0	L1	0	L1	0	0	0	D1	0	0	0	0	0	0	0	0	0	0	0	0	L1	0	0	L1	L1	L1	L1	0	0	0
DEL002141	chrA1	7999215	7999270	0.074	0	0	0	0	0	0	0	0	0	0	0	0	0	0	0	0	0	D1	0	0	0	0	0	0	0	0	0	0	0	0	0	0	0	D1	0	0	0	0	D1	0	0	0	0	0	0
DEL002143	chrA1	8012393	8012607	0.074	0	0	0	0	L1	0	0	0	0	L1	0	0	0	L1	0	0	0	0	0	0	0	0	0	0	0	0	0	0	0	0	0	0	0	0	0	0	L1	0	0	0	0	0	0	0	0
DEL002148	chrA1	8046025	8046834	0.204	2	0	0	0	0	0	0	D1	0	L1	0	0	L1	0	0	0	0	0	0	0	0	0	0	D1	0	0	0	0	0	0	0	0	0	0	0	0	0	0	L1	0	L1	L1	0	0	0
DEL002153	chrA1	8060807	8060882	0.093	0	0	0	D1	0	0	0	0	0	0	0	0	0	0	0	0	0	0	0	0	0	0	0	0	0	0	0	0	0	0	0	0	0	0	0	L1	0	0	0	L1	L1	0	L1	0	0
DEL002158	chrA1	8084554	8084590	0.093	D1	0	0	0	0	0	0	0	0	0	0	0	0	0	0	0	0	0	D1	0	0	0	0	0	0	0	0	0	0	0	0	0	0	0	0	0	0	0	D1	0	D1	D1	0	0	0
DEL002159	chrA1	8085126	8085145	0.222	0	0	0	D1	D1	D1	0	0	0	D1	0	0	D1	D1	0	0	0	D1	D1	0	0	0	0	0	0	0	0	0	0	0	0	0	0	0	0	0	D1	D1	0	0	0	0	0	D1	D1
DEL002161	chrA1	8088163	8088389	0.685	0	0	L1	L1	L1	L1	0	0	0	L1	L1	L1	L1	L1	L1	L1	0	L1	L1	L1	0	0	L1	L1	0	L1	L1	L1	L1	0	L1	L1	L1	0	0	L1	L1	L1	0	2	0	L1	L1	L1	L1
DEL002162	chrA1	8090642	8090867	0.074	0	0	L1	L1	0	0	0	0	L1	0	0	0	0	0	0	L1	0	0	0	0	0	0	0	0	0	0	0	0	0	0	0	0	0	0	0	0	0	0	0	0	0	0	0	0	0
DEL002164	chrA1	8100990	8101205	0.333	L1	L1	0	L1	0	0	0	L1	0	L1	L1	L1	L1	0	0	0	0	0	L1	0	0	0	0	0	0	L1	0	L1	0	0	0	0	L1	0	L1	0	0	0	L1	0	L1	L1	0	0	0
DEL002166	chrA1	8106229	8106258	0.426	0	0	D1	D1	D1	D1	0	0	D1	D1	D1	D1	0	D1	D1	0	0	D1	0	D1	D1	0	0	0	0	0	0	0	D1	0	0	D1	0	0	0	D1	D1	D1	0	D1	0	D1	D1	0	D1
DEL002170	chrA1	8116903	8118441	0.148	0	0	D1	0	0	0	0	D1	D1	0	0	0	0	0	0	0	0	0	0	0	0	0	D1	D1	D1	0	0	0	0	0	0	0	0	0	0	0	0	D1	0	0	0	0	0	D1	0
DEL002171	chrA1	8119538	8119754	0.222	0	0	L1	0	0	0	0	L1	L1	0	0	0	0	L1	0	0	0	0	L1	0	0	0	L1	L1	L1	0	0	0	0	0	L1	0	0	0	0	0	0	L1	0	0	0	0	0	L1	0
DEL002177	chrA1	8143785	8144342	0.074	0	0	0	0	0	0	D1	0	0	0	0	0	0	0	0	0	0	0	0	D1	D1	D1	0	0	0	0	0	0	0	0	0	0	0	0	0	0	0	0	0	0	0	0	0	0	0
DEL002182	chrA1	8150654	8150884	0.074	0	0	0	0	0	0	0	0	0	2	0	0	0	0	0	0	0	0	0	0	0	0	0	0	0	0	0	0	0	0	2	0	0	0	2	0	0	0	0	0	0	0	0	0	0
DEL002183	chrA1	8150727	8152492	0.167	0	0	0	0	0	D1	0	0	0	0	0	0	0	0	D1	0	0	0	0	D1	0	0	D1	0	0	0	0	0	0	0	0	0	0	0	0	0	D1	D1	0	0	0	0	0	D1	D1
DEL002184	chrA1	8151916	8152130	0.093	L1	0	0	0	0	0	0	0	0	0	0	0	0	0	0	0	0	0	0	0	0	0	0	0	0	0	L1	0	0	0	0	0	0	0	0	0	0	0	0	L1	L1	L1	0	0	0
DEL002221	chrA1	8355865	8356074	0.519	L1	L1	L1	0	0	0	0	L1	0	0	0	L1	0	0	L1	0	L1	L1	0	L1	2	L1	0	0	0	0	L1	0	L1	L1	L1	L1	0	L1	L1	0	L1	0	L1	0	L1	L1	0	0	0
DEL002241	chrA1	8400013	8400587	0.093	0	0	0	0	0	0	0	0	0	0	0	0	0	0	0	0	0	0	0	D1	D1	0	0	0	0	0	0	0	0	0	D1	0	D1	0	D1	0	0	0	0	0	0	0	0	0	0
DEL002258	chrA1	8454359	8454580	0.648	0	L1	0	L1	L1	0	L1	L1	L1	0	0	L1	L1	L1	L1	L1	0	0	L1	0	L1	L1	L1	0	L1	L1	L1	L1	L1	0	0	0	0	L1	L1	L1	0	L1	L1	L1	L1	L1	0	2	0
DEL002264	chrA1	8472438	8472472	0.315	D1	D1	0	0	0	0	D1	0	0	0	0	0	0	D1	0	D1	0	0	0	0	0	0	0	0	0	D1	D1	0	0	D1	D1	0	0	0	D1	D1	0	0	0	D1	0	D1	D1	0	0
DEL002274	chrA1	8529476	8529549	0.037	0	0	0	0	0	0	0	0	0	0	0	0	0	0	0	0	0	0	0	0	0	0	0	0	0	0	0	0	0	0	0	D1	D1	0	0	0	0	0	0	0	0	0	0	0	0
DEL002277	chrA1	8551663	8553140	0.056	0	D1	0	0	0	0	0	0	0	0	0	0	0	0	0	0	0	0	0	0	0	0	0	0	0	0	L1	0	0	0	0	0	0	0	0	0	0	0	0	0	0	0	0	0	0
DEL002278	chrA1	8553148	8553166	0.037	0	0	D1	0	0	0	0	0	0	0	0	0	0	0	0	0	0	0	0	0	0	0	0	0	0	0	0	0	0	0	0	0	0	0	0	0	D1	0	0	0	0	0	0	0	0
DEL002281	chrA1	8579167	8579198	0.167	0	D1	0	0	D1	0	0	D1	0	0	D1	0	D1	0	0	0	D1	0	0	0	0	0	0	0	0	0	0	0	D1	0	0	0	0	0	D1	0	0	0	0	0	0	0	D1	0	0
DEL002282	chrA1	8586457	8586651	0.481	0	0	L1	L1	L1	L1	0	L1	L1	L1	L1	0	L1	L1	0	0	L1	0	L1	D1	0	D1	L1	0	0	0	0	0	L1	0	0	0	L1	L1	L1	0	L1	L1	0	0	0	L1	L1	L1	L1
DEL002284	chrA1	8594595	8594611	0.037	0	0	0	0	0	0	0	0	0	0	0	0	0	0	0	D1	0	0	0	0	0	0	0	0	0	0	0	0	0	0	0	0	0	0	0	0	0	0	0	D1	0	0	0	0	0
DEL002285	chrA1	8596744	8596765	0.241	0	0	0	0	D1	0	D1	0	0	0	0	0	0	0	0	D1	0	0	0	0	0	0	D1	0	0	D1	D1	0	0	D1	0	0	0	0	D1	0	0	0	0	D1	D1	D1	0	0	0
DEL002292	chrA1	8635827	8635847	0.185	0	0	0	0	0	0	0	D1	D1	0	D1	0	0	0	D1	0	0	D1	0	0	0	0	0	0	0	0	0	0	0	0	0	0	0	0	0	0	0	D1	0	D1	0	0	0	D1	0
DEL002311	chrA1	8702139	8702363	0.926	L1	L1	0	L1	L1	0	2	L1	L1	L1	L1	L1	L1	L1	L1	L1	L1	L1	L1	L1	L1	L1	L1	L1	L1	L1	L1	L1	L1	L1	L1	L1	L1	L1	L1	L1	0	L1	L1	2	L1	2	L1	L1	0
DEL002313	chrA1	8704420	8704442	0.074	0	0	0	0	0	0	0	0	0	0	0	0	0	0	D1	0	0	0	0	0	0	0	0	0	0	0	0	0	0	D1	0	0	0	0	0	0	0	0	0	D1	0	0	0	0	0
DEL002319	chrA1	8715771	8715802	0.056	0	0	0	0	0	0	0	0	0	0	D1	0	0	0	0	0	0	0	0	0	0	0	0	0	0	0	0	0	0	0	0	0	0	0	0	0	0	D1	0	0	0	D1	0	0	0
DEL002324	chrA1	8731479	8733122	0.056	0	0	0	0	D1	0	0	0	0	0	D1	0	0	0	0	0	0	0	0	0	0	0	0	0	0	0	0	0	D1	0	0	0	0	0	0	0	0	0	0	0	0	0	0	0	0
DEL002328	chrA1	8752959	8753005	0.037	0	D1	0	0	0	0	0	0	0	0	0	0	0	0	0	0	0	0	0	0	0	0	0	0	0	0	0	0	0	0	0	0	0	0	0	0	0	0	0	0	0	0	0	0	0
DEL002330	chrA1	8755528	8755559	0.148	0	D1	0	D1	0	0	0	0	0	0	0	0	0	0	D1	D1	0	0	0	0	0	0	0	0	0	0	D1	0	0	0	D1	0	0	0	0	D1	0	0	0	D1	0	0	0	0	0
DEL002336	chrA1	8778144	8778201	0.556	2	2	0	2	2	0	2	0	2	2	0	2	2	0	0	0	0	0	D1	0	0	0	2	0	0	0	0	0	2	2	0	2	2	2	2	2	2	0	2	0	0	2	2	2	0
DEL002341	chrA1	8792801	8792855	0.111	0	0	0	0	L1	0	0	0	0	0	0	0	L1	0	0	0	0	0	L1	0	0	0	0	0	0	0	0	0	L1	0	0	0	0	0	L1	0	0	0	0	0	0	0	L1	0	0
DEL002349	chrA1	8822263	8822280	0.037	0	0	0	0	0	0	0	0	0	0	0	0	0	0	0	0	0	0	0	0	0	0	0	0	0	0	0	0	0	0	0	0	0	D1	0	0	0	0	0	0	0	0	0	0	0
DEL002350	chrA1	8829350	8829575	0.481	0	L1	L1	L1	L1	L1	L1	0	0	L1	L1	0	L1	0	0	0	0	0	L1	0	0	0	0	L1	0	L1	L1	0	L1	L1	0	0	0	L1	L1	0	0	L1	0	L1	0	0	L1	L1	L1
DEL002352	chrA1	8834389	8834625	0.556	L1	L1	0	L1	L1	0	L1	L1	L1	L1	0	0	L1	0	0	0	L1	0	L1	0	2	L1	L1	0	L1	0	0	0	L1	L1	0	L1	L1	L1	L1	L1	L1	L1	L1	0	L1	L1	L1	L1	0
DEL002353	chrA1	8836096	8836120	0.537	D1	0	D1	0	D1	D1	D1	0	D1	D1	0	D1	D1	0	0	0	0	0	D1	0	D1	0	0	D1	0	D1	D1	0	D1	D1	0	D1	0	D1	0	0	0	D1	D1	D1	D1	D1	D1	D1	D1
DEL002357	chrA1	8843536	8844765	0.333	0	0	0	D1	0	0	0	D1	D1	0	0	D1	0	0	0	0	D1	0	0	0	0	D1	D1	0	D1	D1	D1	0	0	D1	0	0	0	0	0	0	0	D1	0	D1	0	0	0	D1	D1
DEL002361	chrA1	8856681	8856714	0.037	0	0	0	0	0	0	0	0	0	0	0	0	0	0	0	0	0	0	0	0	0	0	0	0	0	D1	0	0	0	0	0	0	0	0	0	0	0	0	0	D1	0	0	0	0	0
DEL002362	chrA1	8864592	8864616	0.074	0	0	0	0	D1	0	0	0	0	0	0	0	0	0	0	0	0	0	0	0	0	0	0	0	0	0	0	0	0	0	0	0	0	0	0	0	0	0	0	D1	0	D1	0	0	0
DEL002365	chrA1	8879691	8880707	0.056	0	0	0	0	0	0	0	0	0	D1	D1	0	0	0	0	0	0	0	D1	0	0	0	0	0	0	0	0	0	0	0	0	0	0	0	0	0	0	0	0	0	0	0	0	0	0
DEL002373	chrA1	8945076	8945101	0.148	0	0	0	0	D1	0	0	D1	0	D1	0	0	0	0	0	D1	D1	0	D1	0	0	0	0	0	0	0	0	0	0	0	0	0	0	0	0	0	0	0	D1	0	0	0	0	0	0
DEL002381	chrA1	9005658	9005683	0.037	0	0	0	0	0	0	0	0	0	0	0	0	D1	0	0	0	0	0	0	0	0	0	0	0	0	D1	0	0	0	0	0	0	0	0	0	0	0	0	0	0	0	0	0	0	0
DEL002392	chrA1	9058091	9058302	0.778	0	0	2	2	0	2	2	2	2	0	0	2	0	2	2	2	2	2	2	0	0	L1	L1	2	2	2	2	0	L1	2	L1	2	0	L1	2	2	2	2	0	2	2	2	2	2	2
DEL002395	chrA1	9064814	9065365	0.056	0	0	0	0	0	0	0	0	0	0	0	0	0	0	0	0	0	0	0	0	D1	0	0	0	0	0	0	0	0	0	0	0	0	0	0	0	0	0	0	D1	0	0	D1	0	0
DEL002401	chrA1	9093174	9093215	0.704	D1	D1	0	D1	D1	0	D1	D1	0	D1	D1	D1	D1	D1	D1	D1	D1	D1	D1	D1	0	D1	0	D1	0	D1	D1	D1	D1	D1	D1	0	D1	D1	0	0	0	0	D1	D1	D1	D1	D1	0	0
DEL002402	chrA1	9107135	9107201	0.389	0	0	L1	0	0	0	L1	0	0	0	0	L1	0	0	L1	L1	0	L1	L1	0	0	0	0	0	0	0	L1	0	L1	0	L1	0	0	L1	L1	L1	L1	0	0	L1	L1	0	L1	L1	0
DEL002403	chrA1	9113466	9113948	0.130	0	0	0	0	0	0	D1	0	0	0	0	0	0	0	D1	0	0	0	0	0	D1	0	0	0	0	0	0	0	0	0	0	0	0	0	0	0	0	0	0	0	D1	0	D1	0	0
DEL002405	chrA1	9114121	9114347	0.037	0	0	0	0	0	0	0	0	0	L1	L1	0	0	0	0	0	0	0	0	0	0	0	0	0	0	0	0	0	0	0	0	0	0	0	0	0	0	0	0	0	0	0	0	0	0
DEL002411	chrA1	9122129	9122486	0.093	0	D1	0	0	0	0	0	0	0	0	0	0	0	0	D1	0	0	0	0	0	0	0	0	0	0	0	0	0	0	0	0	0	0	D1	0	0	0	0	0	0	0	0	0	0	0
DEL002413	chrA1	9125775	9125828	0.074	0	0	0	0	0	0	0	0	0	0	L1	0	0	0	0	0	0	0	0	0	0	0	0	0	0	0	L1	0	0	0	0	L1	0	0	0	L1	0	0	0	0	0	0	0	0	0
DEL002414	chrA1	9135825	9136094	0.037	0	0	0	0	0	0	0	0	D1	0	0	0	0	0	0	0	0	L1	0	0	0	0	0	0	0	0	0	0	0	0	0	0	0	0	0	0	0	0	0	0	0	0	0	0	0
DEL002415	chrA1	9138107	9138154	0.111	0	D1	0	0	0	0	0	0	0	0	0	0	0	0	D1	0	0	0	0	0	0	0	0	0	0	0	0	0	0	0	0	0	D1	0	0	0	0	0	0	0	0	0	0	0	0
DEL002421	chrA1	9157466	9157484	0.093	0	0	0	0	0	0	0	0	0	D1	0	0	0	0	0	0	0	0	0	0	0	0	0	0	0	0	0	D1	0	0	0	0	0	0	0	0	D1	D1	0	0	0	0	0	D1	0
DEL002422	chrA1	9162780	9163911	0.222	0	D1	0	D1	0	D1	0	0	D1	0	0	0	0	D1	0	0	D1	D1	0	D1	0	0	0	0	0	0	0	D1	D1	0	0	0	0	0	0	0	D1	0	0	0	0	0	0	0	0
DEL002423	chrA1	9163377	9163911	0.333	0	0	D1	0	0	0	D1	0	0	0	0	0	0	0	0	0	0	0	0	0	0	0	0	0	D1	0	D1	0	0	0	D1	D1	D1	D1	0	D1	0	D1	0	0	0	D1	0	D1	D1
DEL002424	chrA1	9165990	9166037	0.778	D1	D1	D1	D1	D1	D1	D1	D1	D1	D1	D1	0	D1	0	D1	D1	D1	D1	D1	D1	D1	0	D1	0	0	D1	D1	D1	0	0	D1	D1	D1	0	D1	D1	0	D1	0	D1	D1	D1	D1	D1	D1
DEL002425	chrA1	9169409	9169427	0.056	0	0	0	0	0	D1	0	0	0	0	0	0	0	0	0	0	0	D1	0	0	0	0	0	0	0	0	0	0	0	0	0	0	0	0	0	0	0	0	0	0	0	0	0	0	D1
DEL002426	chrA1	9175698	9175719	0.037	0	0	0	0	0	D1	0	0	0	0	0	0	0	0	0	0	0	0	0	0	0	0	0	0	0	0	0	0	0	0	0	0	0	0	0	0	0	0	0	0	0	0	0	0	0
DEL002429	chrA1	9187276	9187311	0.185	0	0	D1	0	0	0	0	D1	0	0	0	0	0	0	0	D1	0	0	0	0	0	0	0	D1	0	0	0	D1	0	0	D1	0	D1	0	0	0	0	0	0	0	0	D1	0	D1	0
DEL002430	chrA1	9193335	9193361	0.204	0	D1	0	D1	D1	D1	0	0	0	0	0	0	0	0	0	D1	0	0	0	0	0	0	0	0	D1	0	0	0	0	0	0	0	0	0	0	0	D1	0	0	0	0	0	D1	0	D1
DEL002432	chrA1	9204142	9204904	0.185	0	0	0	0	0	0	D1	0	0	0	0	0	0	0	0	0	0	0	0	D1	0	D1	0	0	0	0	D1	0	0	0	0	D1	D1	D1	D1	0	0	0	0	0	0	0	0	0	0
DEL002437	chrA1	9211803	9212052	0.111	0	0	L1	0	0	0	0	0	0	0	0	0	0	0	0	0	0	0	0	0	0	0	0	0	L1	0	0	0	0	0	0	0	0	0	0	L1	L1	0	0	0	0	0	0	2	0
DEL002440	chrA1	9222364	9222788	0.204	0	0	0	0	0	0	0	D1	D1	D1	D1	0	D1	0	0	0	0	0	0	0	0	D1	D1	0	D1	D1	0	0	0	0	0	0	0	0	0	0	0	D1	0	0	0	0	0	D1	0
DEL002450	chrA1	9278704	9278928	0.630	L1	L1	L1	L1	L1	L1	0	L1	L1	0	0	L1	L1	L1	0	L1	L1	0	0	L1	2	L1	0	L1	L1	L1	L1	L1	L1	0	0	L1	L1	L1	0	0	0	L1	0	L1	L1	0	0	L1	L1
DEL002455	chrA1	9300827	9301047	0.296	L1	L1	0	0	0	0	0	0	0	0	0	L1	0	L1	0	L1	L1	0	0	0	0	0	0	0	0	L1	L1	L1	L1	0	0	0	L1	L1	0	0	0	0	0	L1	0	0	L1	0	0
DEL002460	chrA1	9309578	9309635	0.426	0	0	0	D1	D1	D1	D1	D1	0	0	0	0	D1	0	D1	0	0	0	D1	0	D1	0	D1	D1	D1	0	D1	0	0	0	2	0	0	L1	D1	0	D1	0	D1	0	D1	0	0	D1	D1
DEL002462	chrA1	9323210	9323247	0.074	0	0	0	0	0	D1	0	0	0	0	0	0	0	0	0	D1	0	0	0	0	0	0	0	0	0	0	0	0	0	0	0	0	0	0	0	0	0	0	0	0	0	0	D1	0	0
DEL002463	chrA1	9325378	9327977	0.278	0	0	2	0	2	0	0	2	D1	0	0	0	0	0	0	0	0	0	0	D1	0	D1	0	0	D1	0	0	0	0	0	2	0	0	0	0	2	D1	D1	0	0	2	0	0	D1	0
DEL002468	chrA1	9340077	9340548	0.056	0	0	0	0	0	0	0	0	0	0	0	0	0	0	0	0	0	0	0	D1	0	D1	0	0	0	0	0	0	0	0	0	0	0	0	0	0	0	0	0	0	0	0	0	0	D1
DEL002472	chrA1	9351919	9352141	0.278	0	0	0	L1	0	0	L1	L1	0	0	0	0	L1	0	0	L1	0	0	L1	2	0	L1	0	0	0	0	0	0	0	0	L1	L1	L1	0	0	0	L1	0	0	L1	0	0	0	0	0
DEL002475	chrA1	9355091	9356229	0.704	0	D1	D1	D1	0	D1	0	D1	D1	0	D1	D1	D1	D1	0	D1	D1	D1	0	D1	0	D1	D1	D1	D1	D1	0	D1	D1	D1	0	0	0	D1	0	D1	D1	D1	D1	0	D1	0	D1	D1	D1
DEL002479	chrA1	9389533	9389747	0.093	0	0	0	0	0	0	0	0	0	0	L1	0	0	L1	0	0	0	0	0	0	0	0	L1	0	0	0	0	0	0	0	0	0	L1	0	0	0	0	0	L1	0	0	0	0	0	0
DEL002481	chrA1	9396934	9397164	0.074	0	0	0	0	0	0	0	0	0	0	0	0	0	0	0	0	0	0	0	0	0	0	0	0	0	0	0	0	0	0	0	0	0	L1	0	L1	0	0	0	0	L1	0	0	D1	0
DEL002483	chrA1	9411306	9412918	0.204	0	0	0	0	0	L1	0	0	0	0	0	0	0	0	0	0	0	0	0	0	0	0	L1	L1	0	0	0	0	0	0	0	0	0	0	D1	2	L1	L1	0	0	L1	0	0	0	L1
DEL002484	chrA1	9415932	9416149	0.370	0	0	L1	L1	L1	L1	0	L1	L1	L1	0	0	0	0	0	0	0	0	0	0	0	0	L1	L1	L1	0	0	0	0	0	0	L1	0	0	L1	L1	L1	L1	0	0	L1	0	0	2	L1
DEL002485	chrA1	9420435	9420478	0.500	0	0	0	D1	0	D1	D1	0	0	D1	0	D1	D1	0	D1	0	D1	0	D1	D1	0	0	0	0	D1	0	0	0	0	D1	D1	D1	0	0	0	D1	D1	D1	D1	D1	D1	D1	0	D1	0
DEL002489	chrA1	9430016	9430049	0.241	0	0	0	0	0	L1	0	0	0	L1	0	0	L1	0	L1	0	0	0	L1	0	0	0	L1	0	0	0	0	0	0	0	L1	0	0	0	0	0	L1	L1	0	0	L1	0	0	0	L1
DEL002492	chrA1	9443747	9443773	0.259	D1	0	0	D1	D1	0	D1	0	0	D1	D1	0	0	D1	0	D1	0	D1	0	0	0	0	D1	0	0	0	D1	D1	0	D1	0	0	0	0	0	0	0	0	0	0	0	0	0	0	0
DEL002495	chrA1	9460244	9460479	0.056	D1	0	0	0	0	0	0	0	0	0	0	0	0	0	0	0	0	0	0	0	0	0	0	0	0	0	0	0	0	0	D1	0	D1	0	0	0	0	0	0	0	0	0	0	0	0
DEL002496	chrA1	9472446	9472566	0.074	L1	L1	0	0	0	0	0	0	0	0	0	0	0	0	0	L1	0	0	0	0	0	0	0	0	0	0	0	L1	0	0	0	0	0	0	0	0	0	0	0	0	0	0	0	0	0
DEL002501	chrA1	9521977	9522006	0.315	0	0	D1	0	0	0	0	D1	D1	D1	0	0	0	0	D1	0	D1	D1	0	D1	0	D1	0	D1	D1	0	0	0	0	0	0	0	D1	0	0	0	D1	D1	0	0	D1	0	0	0	0
DEL002510	chrA1	9554894	9555316	0.074	0	0	0	0	0	0	0	0	0	0	0	0	0	0	0	0	0	0	0	D1	D1	D1	0	0	0	0	0	0	0	0	0	0	0	0	0	0	0	0	0	0	0	0	0	D1	0
DEL002513	chrA1	9570878	9570919	0.296	0	L1	L1	L1	0	0	0	L1	0	0	0	0	0	0	L1	0	0	L1	L1	0	0	0	0	0	0	0	L1	0	L1	L1	L1	L1	0	0	0	L1	L1	0	0	0	0	0	0	0	0
DEL002518	chrA1	9581760	9581781	0.056	0	D1	0	0	D1	0	0	0	0	0	0	0	0	0	0	0	0	D1	0	0	0	0	0	0	0	0	0	0	0	0	0	0	0	0	0	0	0	0	0	0	0	0	0	0	0
DEL002519	chrA1	9583985	9584007	0.167	0	0	D1	D1	D1	0	0	0	0	D1	0	D1	0	0	0	0	0	D1	0	0	0	0	0	0	0	0	0	0	0	0	0	0	0	0	0	D1	0	0	0	0	0	0	0	0	0
DEL002530	chrA1	9622029	9622708	0.111	0	0	0	0	0	0	0	0	0	0	0	0	D1	0	0	0	0	0	0	D1	D1	D1	0	0	0	0	0	0	0	0	0	0	0	0	0	0	0	0	0	0	0	0	0	0	D1
DEL002531	chrA1	9622224	9622680	0.222	0	0	0	0	0	0	0	0	0	0	0	0	0	0	D1	0	0	0	0	0	0	0	0	0	0	0	D1	0	0	0	D1	0	0	D1	D1	0	0	0	0	D1	D1	D1	D1	D1	0
DEL002549	chrA1	9632657	9635851	0.037	0	0	0	0	0	0	0	0	0	0	0	D1	0	0	0	0	0	0	0	0	0	0	0	0	0	0	0	0	D1	0	0	0	0	0	0	0	0	0	0	0	0	0	0	0	0
DEL002550	chrA1	9633649	9633684	0.111	0	0	0	0	0	L1	0	L1	L1	0	0	0	0	0	0	0	L1	L1	0	0	0	0	0	0	0	0	0	0	0	0	0	0	0	0	0	0	0	0	0	0	0	0	0	0	0
DEL002551	chrA1	9633933	9634153	0.981	L1	L1	L1	L1	L1	L1	L1	L1	L1	L1	L1	L1	L1	L1	L1	L1	L1	L1	L1	L1	2	L1	L1	L1	L1	L1	L1	0	L1	L1	L1	L1	L1	L1	L1	L1	L1	L1	L1	L1	2	L1	L1	L1	L1
DEL002552	chrA1	9655195	9655613	0.093	0	D1	0	0	0	0	0	D1	0	0	0	0	0	0	0	0	0	0	0	0	0	D1	0	0	0	0	0	0	D1	0	0	0	0	0	0	0	0	0	0	D1	0	0	0	0	0
DEL002568	chrA1	9683749	9683777	0.148	0	D1	0	0	0	0	D1	0	0	0	0	0	0	0	0	D1	D1	D1	0	0	0	0	0	0	0	0	0	0	D1	D1	0	0	0	0	0	0	0	0	0	0	0	D1	0	0	0
DEL002569	chrA1	9685777	9685796	0.315	0	D1	D1	D1	D1	0	0	0	D1	D1	0	0	D1	D1	0	0	0	0	D1	0	0	0	0	0	0	D1	0	0	0	0	D1	0	0	0	0	0	0	D1	D1	0	0	0	0	0	D1
DEL002578	chrA1	9697729	9697945	0.537	L1	L1	0	L1	L1	0	0	0	0	0	0	L1	L1	L1	0	0	0	0	L1	0	L1	L1	L1	0	0	L1	0	L1	0	0	L1	L1	0	L1	0	0	0	L1	L1	L1	L1	L1	L1	L1	L1
DEL002580	chrA1	9718046	9720131	0.037	0	0	0	0	0	0	0	0	0	0	D1	0	0	0	0	0	0	0	D1	0	0	0	0	0	0	0	0	0	0	0	0	0	0	0	0	0	0	0	0	0	0	0	0	0	0
DEL002581	chrA1	9719175	9719418	0.204	0	0	L1	0	0	0	2	0	0	0	0	0	2	0	0	D1	0	0	0	0	2	0	0	0	0	0	0	0	0	2	2	0	0	0	D1	0	2	0	0	0	0	0	0	0	0
DEL002586	chrA1	9730531	9730741	0.426	L1	0	L1	L1	L1	0	0	0	L1	L1	L1	0	L1	0	0	L1	0	0	L1	L1	0	0	0	L1	0	0	0	0	0	0	L1	0	L1	L1	L1	0	L1	0	0	0	L1	0	L1	0	0
DEL002588	chrA1	9732101	9733098	0.130	0	0	0	0	0	0	0	0	D1	0	0	0	0	0	0	0	0	0	0	D1	0	0	0	0	D1	0	0	0	0	0	D1	0	0	0	D1	0	D1	D1	0	0	0	0	0	0	0
DEL002589	chrA1	9732993	9733211	0.352	0	L1	L1	0	L1	0	0	0	0	0	L1	L1	L1	0	0	0	0	0	L1	L1	2	0	0	L1	0	0	L1	0	0	0	L1	0	0	L1	0	0	0	0	0	0	L1	L1	L1	0	0
DEL002590	chrA1	9741801	9741826	0.111	0	0	0	0	0	0	0	0	0	0	0	0	0	0	D1	0	0	0	0	0	0	0	0	0	0	D1	0	0	0	D1	0	0	0	0	0	0	0	D1	0	0	0	0	0	0	0
DEL002595	chrA1	9768475	9768563	0.778	L1	L1	L1	L1	L1	L1	L1	L1	L1	0	0	L1	L1	L1	L1	L1	0	L1	L1	L1	0	L1	L1	L1	0	L1	L1	0	0	L1	L1	L1	L1	L1	L1	L1	L1	L1	L1	L1	L1	0	L1	L1	L1
DEL002599	chrA1	9779714	9779758	0.204	0	0	0	0	D1	0	0	D1	0	0	0	D1	0	0	0	0	0	0	0	0	0	0	0	0	0	0	0	0	0	D1	D1	0	0	D1	0	0	0	0	D1	D1	0	0	D1	0	0
DEL002604	chrA1	9804943	9804980	0.185	0	0	D1	0	0	D1	0	0	0	0	0	0	0	0	0	0	0	D1	0	0	0	0	D1	0	0	D1	0	0	0	D1	0	0	0	0	0	0	D1	D1	0	0	0	0	0	D1	D1
DEL002606	chrA1	9817095	9817332	0.444	L1	L1	0	0	L1	0	L1	L1	L1	0	0	L1	L1	0	L1	L1	L1	L1	0	0	L1	0	0	0	0	0	0	0	L1	L1	L1	0	0	0	L1	0	L1	0	L1	L1	0	0	L1	0	0
DEL002613	chrA1	9860818	9861042	0.056	0	0	0	0	0	0	0	0	0	0	0	0	0	0	0	L1	0	0	0	0	0	0	0	0	0	0	0	0	0	0	0	0	0	0	0	0	0	0	0	L1	L1	0	0	0	0
DEL002615	chrA1	9863839	9864422	0.148	0	0	0	0	0	0	D1	0	0	0	0	0	0	0	0	0	0	0	0	0	0	0	0	0	0	0	0	0	0	0	D1	D1	D1	0	D1	D1	0	0	0	0	D1	D1	0	0	0
DEL002628	chrA1	9904607	9904693	0.778	L1	L1	L1	L1	L1	0	0	L1	L1	0	0	L1	L1	0	0	L1	L1	L1	L1	L1	L1	L1	L1	0	L1	L1	L1	L1	L1	L1	L1	L1	L1	L1	L1	L1	L1	L1	L1	L1	L1	L1	L1	L1	L1
DEL002632	chrA1	9929665	9929689	0.037	0	0	0	0	0	D1	0	0	0	0	0	0	0	0	0	0	0	0	0	0	0	0	0	D1	0	0	0	0	0	0	0	0	0	0	0	0	0	0	0	0	0	0	0	0	0
DEL002633	chrA1	9944490	9944716	0.167	0	0	0	0	0	L1	0	0	0	0	0	0	0	0	0	0	0	0	0	D1	0	0	0	0	0	0	0	0	0	0	L1	L1	0	0	L1	L1	0	L1	0	L1	L1	0	0	0	0
DEL002636	chrA1	9959909	9959941	0.093	0	0	0	0	0	0	0	0	L1	0	0	0	0	0	0	0	0	0	0	0	0	0	L1	0	0	0	0	0	0	0	0	0	0	0	0	0	0	0	L1	0	0	L1	0	0	0
DEL002644	chrA1	10013498	10013515	0.130	0	0	0	0	0	D1	0	0	D1	0	0	D1	0	0	0	0	0	0	0	0	0	0	0	0	0	0	0	0	0	0	0	0	0	0	0	D1	D1	D1	0	0	D1	0	0	0	0
DEL002645	chrA1	10014360	10014553	0.185	0	L1	0	L1	0	0	0	0	L1	0	0	0	L1	0	0	0	0	0	L1	0	0	0	0	0	0	0	0	0	0	L1	0	L1	0	0	L1	0	0	0	0	0	0	0	0	0	0
DEL002646	chrA1	10017339	10017540	0.667	0	0	L1	0	L1	L1	0	0	L1	L1	L1	L1	L1	0	0	L1	0	L1	0	L1	L1	L1	L1	L1	L1	L1	0	0	L1	0	L1	L1	0	0	L1	L1	L1	L1	0	0	L1	L1	L1	2	L1
DEL002648	chrA1	10027518	10027980	0.222	0	0	0	0	0	0	0	0	0	0	0	0	0	0	0	0	0	D1	0	0	D1	0	0	0	0	D1	0	0	0	D1	0	0	D1	D1	D1	0	0	0	0	D1	D1	0	D1	D1	D1
DEL002649	chrA1	10027562	10028083	0.056	0	0	0	0	0	0	0	0	0	0	0	0	0	0	0	0	0	0	0	D1	0	0	0	0	0	0	D1	0	0	0	0	0	0	0	0	0	0	0	0	0	0	D1	0	0	0
DEL002650	chrA1	10027923	10028153	0.111	0	0	D1	0	0	0	D1	0	0	D1	0	0	D1	0	D1	0	0	0	0	0	0	0	0	0	0	0	0	0	0	0	0	0	0	0	0	0	0	0	0	0	0	0	0	0	0
DEL002651	chrA1	10028056	10028125	0.722	0	0	0	0	D1	D1	0	D1	0	D1	2	D1	D1	D1	D1	D1	D1	D1	D1	D1	D1	0	D1	D1	D1	D1	D1	0	D1	0	0	0	0	D1	0	0	D1	D1	D1	2	2	2	D1	D1	D1
DEL002654	chrA1	10037787	10039308	0.574	D1	D1	0	D1	D1	D1	0	0	D1	D1	D1	D1	D1	D1	0	D1	D1	D1	D1	0	D1	0	D1	D1	D1	D1	0	D1	D1	D1	0	0	0	D1	0	0	D1	D1	D1	D1	0	0	D1	0	0
DEL002660	chrA1	10077726	10078337	0.167	0	0	0	0	0	0	0	0	0	0	0	0	0	0	0	0	0	0	0	D1	0	D1	0	0	0	0	0	0	0	0	D1	D1	0	0	0	0	0	D1	0	D1	0	0	D1	D1	D1
DEL002668	chrA1	10117158	10117372	0.111	0	0	0	L1	L1	0	0	0	0	0	0	0	0	0	0	0	0	L1	0	0	0	0	0	0	0	0	0	0	0	0	0	0	0	0	0	0	0	0	0	L1	0	0	L1	0	0
DEL002671	chrA1	10138229	10138457	0.630	L1	L1	0	0	L1	0	L1	L1	0	0	0	L1	L1	L1	L1	L1	L1	L1	0	L1	2	D1	0	0	0	L1	L1	L1	L1	L1	0	0	L1	L1	2	0	0	0	L1	L1	L1	L1	0	0	0
DEL002672	chrA1	10153365	10153574	0.204	0	0	0	0	L1	0	0	0	0	0	0	L1	0	0	0	0	0	L1	L1	0	D1	0	0	0	0	0	0	L1	L1	0	0	0	0	0	L1	0	0	0	0	L1	0	0	L1	0	0
DEL002683	chrA1	10205606	10205638	0.056	0	0	0	0	0	0	0	0	0	0	0	0	0	0	0	0	0	0	0	0	0	0	L1	0	0	0	0	0	0	0	0	0	0	0	0	0	0	0	0	0	0	0	0	L1	0
DEL002687	chrA1	10223840	10223925	0.111	0	0	0	0	0	0	0	0	0	0	0	0	0	0	L1	0	0	0	0	0	0	0	0	0	0	0	0	0	0	0	L1	0	0	0	0	0	0	0	0	L1	L1	L1	L1	0	0
DEL002696	chrA1	10296288	10297343	0.037	0	0	0	0	0	0	0	0	0	0	0	0	0	0	0	D1	0	0	0	0	0	0	D1	0	0	0	0	0	0	0	0	0	0	0	0	0	0	0	0	0	0	0	0	0	0
DEL002697	chrA1	10296605	10297243	0.130	0	0	0	0	0	D1	0	0	0	0	0	0	0	0	0	0	0	0	0	D1	0	D1	0	0	0	0	0	0	0	0	0	D1	0	0	D1	0	0	0	0	D1	0	D1	0	0	0
DEL002700	chrA1	10300104	10300326	0.056	0	0	0	0	0	0	0	0	L1	0	0	0	0	0	0	0	0	0	0	0	0	0	0	0	0	0	0	0	0	0	L1	0	0	0	0	0	0	L1	0	0	0	0	0	0	0
DEL002702	chrA1	10301627	10301684	0.926	0	L1	L1	L1	L1	L1	L1	L1	0	L1	0	L1	L1	L1	L1	L1	L1	L1	L1	L1	L1	L1	L1	L1	L1	L1	L1	L1	L1	L1	L1	L1	L1	L1	L1	L1	L1	L1	L1	L1	L1	L1	L1	L1	L1
DEL002706	chrA1	10320316	10320860	0.167	0	0	0	0	0	0	D1	0	0	0	0	0	0	0	D1	0	0	0	0	D1	0	0	0	0	0	0	D1	0	0	0	D1	0	0	0	D1	D1	0	0	0	0	0	0	0	D1	D1
DEL002707	chrA1	10320316	10321501	0.074	0	0	0	0	0	0	0	0	0	0	0	0	0	D1	0	0	0	0	0	0	0	0	0	0	0	0	0	0	0	0	0	D1	D1	0	0	0	0	0	D1	0	0	0	0	0	0
DEL002709	chrA1	10320742	10321499	0.074	0	0	0	0	0	0	0	0	0	0	0	0	0	0	D1	0	0	0	0	0	0	0	0	0	0	0	D1	0	0	0	0	0	0	0	0	0	0	0	0	0	0	D1	D1	0	0
DEL002717	chrA1	10362479	10362988	0.037	0	0	0	0	0	0	0	0	0	0	0	0	0	0	0	0	0	0	0	D1	0	0	0	0	0	0	0	0	0	0	0	0	0	0	0	D1	0	0	0	0	0	0	0	0	0
DEL002719	chrA1	10374883	10374921	0.074	2	0	0	0	0	0	0	0	0	2	0	0	0	0	0	0	0	0	0	0	0	0	0	0	0	0	0	0	0	0	0	0	0	0	0	0	0	0	0	0	0	0	D1	0	0
DEL002720	chrA1	10377586	10378992	0.944	L1	L1	L1	L1	L1	L1	L1	L1	L1	L1	L1	L1	L1	L1	L1	L1	L1	L1	L1	L1	L1	0	L1	L1	L1	L1	L1	L1	L1	L1	L1	L1	L1	L1	L1	L1	L1	L1	L1	L1	L1	L1	L1	L1	L1
DEL002721	chrA1	10387978	10388054	0.056	0	0	0	0	0	0	0	0	0	0	0	D1	D1	0	0	0	0	0	0	0	0	0	0	0	0	0	0	0	0	0	0	0	0	D1	0	0	0	0	0	0	0	0	0	0	0
DEL002730	chrA1	10456256	10456274	0.093	0	0	0	0	D1	0	0	0	0	0	0	0	0	0	0	0	0	0	0	0	0	0	0	0	0	0	0	0	0	0	0	0	0	0	0	0	0	0	0	0	0	0	0	0	0
DEL002735	chrA1	10495890	10496670	0.407	0	0	D1	0	0	D1	0	D1	0	D1	D1	0	D1	D1	0	D1	D1	0	0	0	0	0	D1	0	D1	0	0	0	D1	0	D1	0	0	0	0	0	D1	D1	D1	0	0	0	0	0	D1
DEL002736	chrA1	10496073	10496614	0.333	0	0	0	0	0	0	D1	0	0	0	0	0	0	0	D1	0	0	0	0	0	D1	D1	0	0	0	0	D1	0	0	0	0	D1	D1	D1	D1	D1	0	0	0	D1	0	D1	D1	D1	0
DEL002739	chrA1	10522213	10522752	0.037	0	0	0	0	0	0	0	0	0	0	0	0	0	0	0	0	0	0	0	0	0	0	0	0	0	0	0	0	0	0	0	0	0	0	0	0	0	0	0	0	0	D1	0	D1	0
DEL002740	chrA1	10522520	10522751	0.926	L1	2	L1	L1	0	L1	L1	L1	L1	L1	L1	L1	L1	L1	L1	L1	2	L1	L1	L1	L1	0	L1	L1	L1	L1	L1	2	L1	L1	L1	L1	L1	L1	L1	L1	L1	L1	2	0	L1	L1	2	L1	L1
DEL002744	chrA1	10524789	10525014	0.167	0	0	0	L1	0	0	0	0	L1	0	L1	0	0	0	0	0	0	0	0	2	0	0	0	0	0	0	0	0	0	0	L1	0	0	0	L1	0	L1	L1	0	0	L1	0	0	0	0
DEL002746	chrA1	10531067	10531111	0.796	0	D1	D1	D1	D1	D1	0	D1	D1	D1	D1	D1	D1	D1	D1	D1	D1	D1	D1	0	D1	D1	D1	D1	0	D1	0	D1	D1	D1	D1	D1	0	D1	D1	D1	D1	D1	D1	D1	D1	D1	D1	D1	D1
DEL002747	chrA1	10531217	10532121	0.148	0	0	0	D1	D1	0	0	D1	0	0	0	0	D1	0	0	0	0	D1	0	D1	0	0	0	0	0	0	L1	0	0	0	0	0	0	0	0	0	0	0	D1	0	0	0	0	0	0
DEL002748	chrA1	10531628	10532100	0.333	0	0	0	0	0	0	D1	0	0	0	0	0	0	0	0	0	0	0	0	0	D1	D1	0	0	0	0	D1	0	0	D1	D1	D1	0	D1	D1	D1	0	0	0	D1	D1	D1	0	D1	D1
DEL002752	chrA1	10544626	10544993	0.019	0	0	0	0	0	0	0	0	0	0	0	0	0	0	0	0	0	0	0	0	0	0	0	0	0	0	0	0	0	0	0	0	0	0	0	0	0	0	0	2	0	0	0	0	0
DEL002756	chrA1	10577670	10578041	0.037	0	0	0	0	0	0	0	0	0	0	0	0	0	0	0	0	0	0	0	0	0	0	0	0	0	0	0	0	0	0	0	0	0	0	0	0	0	0	0	0	0	0	0	D1	0
DEL002760	chrA1	10619628	10619650	0.111	0	0	0	0	D1	0	0	0	0	0	0	0	0	0	0	D1	0	0	0	D1	0	D1	0	0	0	0	0	0	0	0	0	0	0	0	D1	0	0	0	D1	0	0	0	0	0	0
DEL002767	chrA1	10645606	10645628	0.056	0	0	0	0	0	0	0	0	0	0	0	0	0	D1	0	0	0	D1	0	0	0	0	0	0	0	0	0	0	0	0	0	0	0	0	0	0	0	0	0	0	0	0	0	0	0
DEL002768	chrA1	10647448	10647676	0.630	L1	0	0	L1	0	L1	L1	0	L1	0	L1	L1	0	L1	L1	0	L1	L1	L1	L1	2	L1	L1	L1	L1	L1	L1	0	0	0	0	L1	L1	L1	L1	0	0	0	L1	L1	0	2	L1	2	L1
DEL002771	chrA1	10658279	10658508	0.481	0	0	0	L1	L1	L1	0	L1	L1	0	L1	L1	L1	0	0	0	L1	0	L1	L1	0	0	L1	L1	L1	0	0	0	L1	L1	L1	0	0	0	L1	0	0	L1	0	L1	L1	0	0	L1	2
DEL002774	chrA1	10663739	10664032	0.130	0	0	0	0	0	0	0	0	0	0	0	D1	0	0	0	0	0	0	D1	0	D1	0	0	0	0	0	0	0	0	0	0	0	0	0	D1	0	0	0	D1	D1	0	0	D1	0	0
DEL002776	chrA1	10664020	10664241	0.685	L1	0	0	L1	L1	L1	0	L1	L1	0	L1	L1	L1	L1	0	0	L1	0	L1	L1	L1	L1	L1	L1	0	L1	0	0	L1	L1	L1	0	0	L1	L1	0	0	L1	L1	L1	L1	L1	L1	L1	L1
DEL002778	chrA1	10666898	10667141	0.519	0	0	0	D1	2	D1	2	D1	D1	0	D1	2	D1	0	2	0	2	0	0	2	0	2	2	2	2	0	0	0	2	D1	2	0	0	0	0	0	0	D1	0	2	2	0	0	D1	D1
DEL002780	chrA1	10667559	10667962	0.037	0	0	0	0	0	0	0	0	0	0	0	0	0	0	0	0	0	0	0	0	0	0	0	0	0	0	0	0	0	0	0	0	0	0	0	0	0	0	0	0	0	0	0	D1	0
DEL002789	chrA1	10680514	10680731	0.037	0	0	0	0	0	0	0	0	0	0	0	0	0	0	0	0	0	0	0	0	0	0	0	0	0	0	0	0	0	0	0	L1	0	0	0	0	0	0	0	0	0	0	0	0	0
DEL002790	chrA1	10683166	10683614	0.037	0	0	0	0	0	0	0	0	0	0	0	0	0	0	0	0	0	0	0	0	0	0	0	0	0	0	0	0	0	0	D1	0	0	0	0	0	0	0	0	0	0	0	0	0	0
DEL002791	chrA1	10683785	10684061	0.074	0	0	0	0	0	0	0	0	0	0	0	D1	0	0	0	0	0	0	0	0	D1	0	0	0	0	0	0	0	0	0	0	0	0	0	0	0	0	0	0	0	0	D1	0	0	D1
DEL002793	chrA1	10689666	10689901	0.778	0	0	L1	L1	L1	L1	L1	L1	L1	L1	L1	L1	0	L1	L1	0	L1	0	L1	L1	2	L1	L1	L1	L1	L1	0	0	0	0	0	L1	L1	L1	L1	L1	L1	L1	L1	L1	2	L1	L1	L1	L1
DEL002795	chrA1	10699330	10699347	0.074	0	0	0	0	0	0	0	0	0	0	0	D1	0	0	0	0	0	0	0	D1	0	0	0	0	0	0	0	0	0	0	0	0	0	0	0	0	0	0	D1	0	0	0	0	0	0
DEL002796	chrA1	10699355	10699870	0.037	0	0	0	0	0	0	0	0	0	0	0	0	0	0	0	0	0	0	0	0	0	D1	0	0	0	0	0	0	0	0	0	0	0	0	0	0	0	0	0	0	0	0	0	0	D1
DEL002797	chrA1	10699123	10701864	0.037	0	0	0	2	0	0	0	0	0	2	0	0	0	0	0	0	0	0	0	0	0	0	0	0	0	0	0	0	0	0	0	0	0	0	0	0	0	0	0	0	0	0	0	0	0
DEL002798	chrA1	10699404	10699626	0.759	L1	0	L1	0	L1	L1	L1	L1	L1	0	0	L1	0	L1	L1	0	L1	0	L1	L1	L1	L1	0	0	0	L1	L1	0	L1	L1	L1	L1	L1	L1	0	L1	L1	L1	L1	L1	L1	L1	L1	L1	L1
DEL002804	chrA1	10722432	10722664	0.611	0	0	L1	L1	0	L1	L1	0	0	L1	0	0	0	L1	L1	0	L1	L1	0	2	L1	0	L1	L1	L1	L1	L1	0	0	0	L1	L1	L1	L1	2	L1	L1	L1	L1	0	L1	L1	0	L1	L1
DEL002807	chrA1	10749445	10749472	0.333	0	L1	L1	0	L1	0	0	L1	L1	0	0	0	L1	0	0	0	0	0	0	L1	0	0	L1	L1	0	0	0	L1	0	0	0	0	0	L1	0	L1	L1	L1	L1	0	0	L1	L1	0	0
DEL002808	chrA1	10761911	10761928	0.074	0	0	0	0	0	0	0	0	0	0	0	0	0	0	0	0	D1	0	0	0	0	0	0	0	0	0	0	0	0	0	0	0	0	0	0	0	0	0	0	0	0	0	0	0	0
DEL002811	chrA1	10770621	10770842	0.574	0	L1	2	L1	L1	2	0	L1	2	2	L1	L1	0	0	0	0	L1	L1	2	0	0	0	2	0	0	2	0	2	L1	L1	L1	L1	2	0	L1	0	L1	0	0	0	0	0	0	L1	2
DEL002814	chrA1	10791856	10792075	0.333	0	L1	0	0	L1	0	0	L1	0	0	0	0	L1	0	0	0	L1	L1	L1	0	0	0	0	0	0	L1	0	0	L1	L1	L1	L1	0	0	0	0	L1	0	0	0	0	0	0	L1	0
DEL002819	chrA1	10825376	10825422	0.278	0	0	0	0	L1	0	0	0	0	L1	0	0	0	L1	0	0	L1	0	0	0	0	0	L1	0	0	L1	0	0	L1	0	0	0	L1	0	0	0	0	0	L1	0	0	0	L1	L1	0
DEL002821	chrA1	10838991	10839227	0.778	L1	L1	L1	L1	2	L1	0	L1	0	L1	L1	L1	L1	L1	L1	L1	L1	L1	0	2	2	2	L1	0	L1	L1	L1	0	0	L1	L1	L1	L1	L1	0	0	L1	0	L1	L1	0	0	L1	2	L1
DEL002822	chrA1	10839601	10839620	0.074	0	0	0	0	0	0	0	0	0	0	0	0	0	0	0	0	0	0	D1	0	0	0	0	0	D1	0	0	0	0	0	0	0	0	0	0	0	0	D1	0	0	0	0	0	0	0
DEL002823	chrA1	10845011	10848454	0.056	0	0	0	0	0	0	0	0	0	0	0	0	0	0	0	L1	0	0	0	0	0	0	0	0	0	0	0	0	0	0	0	2	L1	0	0	0	0	0	0	0	0	0	0	0	0
DEL002825	chrA1	10855957	10856124	0.074	0	0	0	0	0	0	0	0	0	0	0	0	0	L1	L1	0	0	0	0	0	0	0	0	0	0	0	L1	0	0	0	0	0	0	0	0	0	0	0	0	0	0	0	L1	0	0
DEL002831	chrA1	10871456	10871553	0.037	0	0	0	0	0	0	0	0	0	0	0	0	0	0	0	0	0	0	0	0	0	0	0	0	0	0	0	0	0	0	0	L1	L1	0	0	0	0	0	0	0	0	0	0	0	0
DEL002834	chrA1	10880850	10880934	0.407	L1	0	0	L1	L1	0	0	0	0	L1	0	L1	L1	L1	L1	L1	0	0	L1	L1	0	L1	0	0	0	L1	L1	0	0	0	0	L1	L1	L1	L1	0	0	0	L1	0	0	L1	L1	0	0
DEL002835	chrA1	10885113	10885134	0.148	0	0	D1	0	0	0	0	0	D1	0	0	D1	0	0	0	0	0	0	0	0	0	0	0	0	0	0	0	0	0	0	D1	0	0	D1	0	D1	0	D1	0	0	0	0	D1	0	0
DEL002838	chrA1	10889717	10890622	0.111	0	0	0	0	0	0	0	0	0	D1	D1	D1	D1	0	0	0	D1	0	0	0	0	0	D1	0	0	0	0	0	0	0	0	0	0	0	0	0	0	0	0	0	0	0	0	0	0
DEL002839	chrA1	10890233	10890300	0.167	0	0	0	0	0	0	0	0	0	0	0	0	0	0	0	0	0	0	0	0	0	0	0	0	0	0	L1	L1	0	0	L1	0	0	0	0	L1	0	0	0	0	L1	L1	L1	0	0
DEL002842	chrA1	10905235	10906447	0.056	0	0	D1	0	0	0	0	0	0	0	0	D1	0	0	0	0	0	0	0	0	0	0	0	0	0	0	0	0	D1	0	0	0	0	0	0	0	0	0	0	0	0	0	0	0	0
DEL002846	chrA1	10906162	10907149	0.389	0	0	0	0	D1	D1	0	0	0	D1	0	0	0	0	0	D1	0	0	0	D1	D1	D1	0	D1	0	0	0	0	0	0	0	0	0	D1	0	0	0	0	D1	D1	D1	D1	D1	D1	D1
DEL002854	chrA1	10955601	10955646	0.074	0	0	0	0	L1	0	0	0	0	0	0	0	0	0	0	0	0	0	0	0	0	L1	0	0	0	0	0	0	0	0	0	0	0	0	0	0	0	0	0	0	0	0	0	0	0
DEL002864	chrA1	11016762	11017240	0.074	0	0	0	0	0	0	D1	0	0	0	0	0	0	0	0	0	0	0	0	0	0	0	0	0	0	0	0	0	0	0	0	0	0	0	0	0	0	0	0	0	0	0	D1	D1	0
DEL002865	chrA1	11017036	11017239	0.944	L1	L1	L1	L1	L1	L1	L1	0	L1	L1	L1	L1	L1	L1	L1	L1	L1	L1	L1	L1	L1	L1	L1	L1	L1	L1	L1	L1	0	L1	L1	L1	L1	L1	L1	L1	L1	L1	L1	L1	L1	L1	L1	L1	L1
DEL002871	chrA1	11052146	11052221	0.704	L1	L1	L1	L1	0	L1	L1	0	L1	L1	0	0	0	0	L1	0	L1	L1	0	L1	D1	L1	L1	L1	L1	0	L1	L1	2	L1	L1	0	L1	L1	L1	L1	L1	L1	L1	0	L1	L1	0	L1	0
DEL002872	chrA1	11053654	11054088	0.019	0	0	0	2	0	0	0	0	0	0	0	0	0	0	0	0	0	0	0	0	0	0	0	0	0	0	0	0	0	0	0	0	0	0	0	0	0	0	0	0	0	0	0	0	0
DEL002879	chrA1	11071689	11071715	0.130	0	0	0	0	0	0	0	0	D1	D1	0	0	0	0	0	0	0	0	0	0	0	0	0	D1	0	0	0	0	0	0	D1	0	0	0	0	0	D1	D1	D1	0	0	0	0	0	0
DEL002889	chrA1	11131395	11131416	0.074	0	0	0	0	0	0	0	0	0	0	0	0	0	0	0	0	0	0	0	0	0	0	0	D1	D1	0	0	0	0	0	D1	0	0	0	0	0	0	0	0	0	0	0	0	D1	0
DEL002893	chrA1	11146351	11146559	0.537	0	L1	0	L1	L1	0	0	L1	L1	L1	L1	0	L1	L1	0	L1	0	L1	L1	0	2	0	0	L1	L1	L1	0	L1	L1	0	L1	L1	0	0	0	0	0	0	0	0	0	L1	L1	L1	0
DEL002897	chrA1	11150838	11150865	0.074	0	0	0	0	0	0	0	0	0	D1	0	0	0	0	0	D1	0	D1	0	0	0	0	0	0	0	0	0	0	0	0	0	0	0	0	0	0	0	0	0	0	0	0	0	0	0
DEL002900	chrA1	11155528	11155550	0.222	0	0	D1	0	0	0	0	0	0	0	0	0	0	D1	D1	D1	0	0	D1	0	0	0	D1	0	0	0	D1	0	0	0	0	0	0	0	0	0	0	D1	0	0	D1	0	0	0	0
DEL002908	chrA1	11204281	11204315	0.148	0	0	0	0	0	0	0	L1	0	0	0	0	L1	L1	0	0	0	L1	0	0	0	0	0	L1	0	0	0	0	0	0	0	0	0	0	0	0	0	0	0	0	0	L1	L1	0	0
DEL002913	chrA1	11219547	11219604	0.111	0	0	0	0	D1	0	0	0	0	0	D1	D1	0	0	0	0	0	0	0	0	0	0	0	0	0	0	D1	0	0	0	0	0	0	0	0	0	0	0	0	0	0	0	0	0	0
DEL002916	chrA1	11229772	11229793	0.222	0	0	0	0	0	0	0	0	0	0	D1	0	L1	0	0	L1	0	0	0	0	0	0	0	D1	0	0	D1	0	0	0	0	D1	D1	D1	0	D1	0	0	D1	0	0	D1	D1	0	0
DEL002917	chrA1	11232499	11232520	0.037	0	0	0	0	0	0	0	0	0	0	0	0	D1	0	L1	0	0	0	0	0	0	0	0	0	0	0	0	0	0	0	0	0	0	0	0	0	0	0	0	0	0	0	0	0	0
DEL002924	chrA1	11256894	11256963	0.185	0	0	0	0	0	0	0	0	0	0	0	0	0	0	0	0	0	0	L1	0	0	0	L1	L1	L1	L1	0	0	0	0	0	L1	0	0	0	L1	0	0	0	0	0	L1	L1	0	0
DEL002928	chrA1	11269770	11269795	0.093	0	0	0	0	0	0	0	0	0	0	0	0	0	0	0	0	0	0	0	D1	0	D1	0	0	0	0	0	0	0	D1	0	0	0	0	0	0	0	0	0	D1	0	0	0	0	D1
DEL002931	chrA1	11277104	11277159	0.241	0	0	0	0	0	0	D1	0	0	0	D1	0	0	0	D1	D1	0	0	0	0	0	0	D1	0	D1	D1	D1	0	0	0	0	D1	0	0	0	D1	0	0	0	0	0	2	D1	0	0
DEL002934	chrA1	11298274	11298508	0.056	0	0	0	0	0	0	0	0	0	0	0	0	0	0	0	0	0	0	0	0	0	0	0	0	0	0	0	0	0	0	L1	0	0	0	0	0	0	0	0	0	2	0	0	D1	0
DEL002936	chrA1	11312835	11312854	0.056	0	0	0	0	0	0	0	0	0	0	0	0	0	0	0	0	0	0	D1	0	0	0	0	0	0	0	0	0	0	0	0	D1	0	0	0	0	0	0	0	0	0	0	0	0	0
DEL002938	chrA1	11323749	11323983	0.056	0	0	0	0	0	0	0	0	0	L1	L1	0	0	0	0	0	0	0	0	0	L1	0	0	0	0	0	0	0	0	0	0	0	0	0	0	0	0	0	0	0	0	0	0	0	0
DEL002946	chrA1	11338664	11338683	0.111	0	0	0	0	0	0	D1	0	0	0	0	0	0	0	0	0	0	D1	0	0	0	0	0	0	0	0	D1	0	0	0	D1	0	0	0	0	0	0	0	D1	0	0	0	0	0	D1
DEL002964	chrA1	11400828	11401369	0.037	0	0	0	0	0	0	0	0	0	0	0	0	0	0	0	0	0	0	0	0	0	0	0	0	0	0	0	0	0	0	0	0	0	0	0	0	0	0	0	0	0	D1	0	D1	0
DEL002965	chrA1	11421349	11421759	0.037	0	0	0	0	0	0	0	0	0	0	0	0	0	0	0	0	0	0	0	0	0	0	0	0	0	D1	0	0	0	0	0	0	0	0	0	0	0	0	0	0	0	0	0	0	0
DEL002970	chrA1	11430888	11430917	0.389	D1	D1	0	D1	D1	0	D1	D1	D1	D1	0	0	0	D1	D1	D1	0	D1	0	0	0	D1	0	0	0	0	0	D1	D1	D1	0	0	0	0	0	0	0	0	D1	0	0	D1	D1	0	0
DEL002973	chrA1	11442313	11442338	0.463	D1	D1	0	0	D1	D1	D1	D1	0	D1	0	0	0	D1	D1	D1	D1	D1	D1	0	0	D1	0	0	0	0	0	D1	D1	D1	0	0	0	0	D1	0	0	0	D1	D1	0	0	D1	0	0
DEL002978	chrA1	11462022	11462039	0.056	0	0	0	0	0	0	0	0	0	0	0	0	0	D1	0	0	0	0	0	0	0	0	0	0	0	0	0	0	0	0	0	0	D1	D1	0	0	0	0	0	0	0	0	0	0	0
DEL002981	chrA1	11473418	11473633	0.111	0	0	0	0	0	0	0	0	0	0	0	0	0	0	0	L1	0	0	0	0	0	0	0	0	0	0	0	0	0	0	0	L1	0	0	0	0	0	0	0	0	0	0	0	0	0
DEL002994	chrA1	11540377	11540635	0.407	0	0	L1	0	L1	0	L1	0	L1	0	0	0	0	0	L1	0	D1	0	0	D1	D1	0	0	0	0	L1	0	L1	0	L1	L1	L1	L1	L1	L1	2	0	0	0	L1	L1	0	L1	D1	D1
DEL002996	chrA1	11557118	11557355	0.926	L1	L1	L1	L1	L1	L1	L1	L1	L1	L1	L1	0	L1	L1	L1	L1	L1	L1	L1	L1	L1	L1	L1	L1	L1	L1	0	L1	L1	L1	L1	L1	0	L1	L1	L1	L1	L1	L1	L1	L1	L1	L1	L1	L1
DEL003004	chrA1	11582631	11582667	0.037	0	0	0	0	0	0	0	0	0	0	0	0	0	0	0	0	0	0	0	0	0	0	0	L1	L1	0	0	0	0	0	0	0	0	0	0	0	0	0	0	0	0	0	0	0	0
DEL003008	chrA1	11608746	11608769	0.222	0	0	D1	0	0	0	0	0	D1	D1	D1	0	0	0	0	0	D1	0	0	0	D1	0	D1	D1	D1	0	0	0	0	0	0	0	0	0	0	0	D1	D1	0	0	D1	0	0	0	0
DEL003012	chrA1	11620707	11621085	0.056	0	0	0	0	0	0	0	0	0	0	0	0	0	0	0	0	0	0	0	0	D1	0	0	0	0	0	D1	0	0	0	0	0	0	0	0	0	0	0	0	0	0	0	0	0	0
DEL003013	chrA1	11625779	11625850	0.296	D1	0	0	0	0	0	D1	0	0	0	0	0	0	0	D1	0	0	0	0	0	0	0	0	0	0	0	D1	0	0	0	D1	D1	D1	D1	D1	D1	0	0	0	D1	D1	D1	D1	0	0
DEL003023	chrA1	11650464	11650485	0.333	0	0	D1	0	D1	0	0	D1	0	D1	0	0	0	D1	0	D1	0	D1	D1	D1	0	0	0	0	0	0	0	0	D1	0	D1	0	0	D1	0	D1	D1	0	D1	0	0	0	0	0	D1
DEL003024	chrA1	11656146	11656177	0.074	0	0	0	0	0	0	0	0	D1	0	0	D1	0	0	0	0	0	0	0	0	0	0	0	0	0	0	0	0	0	0	D1	0	0	0	0	0	0	D1	0	0	0	0	0	0	0
DEL003025	chrA1	11663660	11663697	0.870	0	D1	D1	D1	D1	D1	D1	D1	D1	D1	D1	D1	D1	D1	D1	D1	D1	D1	D1	D1	0	0	D1	D1	D1	D1	0	D1	D1	D1	D1	D1	D1	0	D1	D1	D1	D1	D1	D1	D1	D1	D1	D1	D1
DEL003028	chrA1	11673074	11673298	0.222	L1	0	0	0	0	0	L1	0	0	0	0	0	0	0	L1	0	0	0	0	0	0	0	0	0	0	0	0	0	0	0	L1	L1	L1	L1	L1	L1	0	0	0	0	L1	L1	L1	0	0
DEL003029	chrA1	11676005	11676229	0.944	L1	L1	L1	2	L1	L1	L1	L1	L1	L1	0	L1	L1	L1	2	L1	L1	L1	L1	2	0	2	L1	L1	L1	L1	0	L1	L1	L1	2	2	2	2	2	2	L1	2	L1	2	2	2	2	2	2
DEL003030	chrA1	11676453	11676668	0.907	L1	L1	L1	L1	L1	L1	L1	L1	L1	L1	0	L1	L1	L1	L1	L1	L1	L1	L1	L1	0	0	L1	L1	L1	L1	0	L1	L1	L1	L1	L1	L1	L1	L1	L1	L1	L1	L1	L1	L1	L1	L1	L1	L1
DEL003034	chrA1	11691129	11691366	1.000	L1	L1	L1	L1	L1	L1	2	L1	L1	L1	L1	L1	L1	L1	L1	L1	L1	L1	L1	2	L1	L1	L1	L1	L1	L1	L1	L1	L1	L1	L1	L1	L1	2	L1	L1	L1	L1	L1	L1	L1	L1	L1	L1	L1
DEL003040	chrA1	11719419	11719559	0.889	D1	D1	D1	0	D1	D1	D1	D1	D1	D1	0	D1	D1	D1	D1	D1	D1	D1	D1	D1	0	D1	D1	D1	D1	D1	0	D1	D1	D1	D1	D1	D1	D1	D1	D1	0	D1	D1	D1	D1	D1	D1	D1	D1
DEL003048	chrA1	11748900	11749128	0.111	0	0	0	0	0	0	0	0	0	0	L1	0	L1	0	0	0	0	0	0	0	2	0	0	0	0	0	0	0	0	0	0	L1	0	0	L1	0	0	0	0	0	0	0	0	0	0
DEL003078	chrA1	11833463	11833482	0.315	D1	D1	0	0	D1	0	D1	0	0	D1	0	0	0	0	0	D1	0	D1	D1	0	0	0	0	0	0	D1	D1	0	D1	D1	0	0	0	0	0	D1	D1	0	0	0	0	0	0	0	0
DEL003083	chrA1	11863175	11863245	0.074	0	0	0	0	0	L1	0	0	0	0	0	0	0	0	0	0	0	0	0	0	L1	0	0	0	0	0	L1	0	0	0	0	0	0	0	0	0	0	0	0	0	0	0	0	0	L1
DEL003098	chrA1	11931881	11931973	0.759	L1	L1	0	L1	L1	L1	L1	L1	L1	L1	0	L1	0	L1	L1	L1	L1	L1	L1	L1	0	L1	L1	L1	L1	L1	0	L1	L1	L1	L1	0	0	L1	L1	0	0	L1	L1	L1	0	L1	L1	L1	L1
DEL003110	chrA1	11981518	11981550	0.593	D1	D1	0	0	D1	0	0	D1	D1	D1	0	0	D1	D1	D1	D1	D1	D1	D1	D1	0	D1	0	0	0	D1	D1	D1	D1	D1	0	0	0	D1	0	0	0	0	D1	D1	0	D1	D1	D1	D1
DEL003111	chrA1	11982025	11982060	0.111	0	0	0	D1	0	0	0	D1	D1	0	0	0	0	0	0	0	D1	0	D1	0	0	0	0	0	0	0	0	0	0	0	0	0	0	0	0	0	0	0	0	0	0	0	D1	0	0
DEL003115	chrA1	11995860	11995912	0.370	L1	0	0	0	L1	0	L1	L1	0	0	0	0	0	L1	0	L1	0	L1	0	0	0	L1	0	0	0	0	0	L1	L1	L1	0	0	0	L1	0	0	0	0	L1	0	0	0	0	0	0
DEL003116	chrA1	12001207	12001651	0.370	0	0	0	0	0	0	D1	0	0	0	0	0	0	0	D1	0	0	0	0	D1	D1	D1	0	0	0	0	D1	0	0	0	D1	D1	D1	D1	D1	D1	0	0	0	D1	D1	D1	D1	D1	D1
DEL003117	chrA1	12001220	12002709	0.426	D1	0	D1	D1	D1	0	0	D1	D1	D1	D1	D1	D1	0	0	D1	0	D1	D1	D1	0	0	D1	D1	0	D1	0	D1	D1	D1	0	0	0	0	0	0	0	D1	D1	0	0	0	0	0	D1
DEL003118	chrA1	12001798	12002738	0.537	0	D1	0	0	0	D1	D1	0	0	0	0	0	0	0	D1	0	D1	0	0	0	D1	D1	0	0	D1	0	D1	0	0	0	D1	D1	D1	D1	D1	D1	D1	0	0	D1	D1	D1	D1	D1	0
DEL003122	chrA1	12018462	12018484	0.056	0	0	0	0	0	0	0	0	0	0	0	0	0	0	0	D1	0	0	D1	0	0	0	0	0	0	0	0	0	0	0	0	0	0	0	0	0	0	D1	0	0	0	0	0	0	0
DEL003135	chrA1	12083739	12084267	0.056	0	0	0	0	0	0	0	0	0	0	0	0	0	0	0	D1	0	0	0	0	0	0	0	0	0	0	0	0	0	0	0	0	0	0	0	0	0	0	0	D1	0	0	0	0	0
DEL003137	chrA1	12087904	12087927	0.037	0	0	0	0	0	0	0	0	0	0	0	0	0	0	0	0	0	0	0	0	D1	0	0	0	0	0	D1	0	0	0	0	0	0	0	0	0	0	0	0	0	0	0	0	0	0
DEL003138	chrA1	12088263	12088738	0.093	0	0	0	L1	0	0	0	0	0	0	0	0	0	0	0	L1	0	0	L1	0	0	0	0	L1	L1	0	0	0	0	0	0	0	0	0	0	0	0	0	0	0	0	0	0	0	0
DEL003140	chrA1	12092241	12092711	0.037	0	0	0	0	0	0	0	0	0	0	0	0	0	0	0	0	0	0	0	0	D1	0	0	0	0	0	0	0	0	0	0	0	0	0	0	0	0	0	0	0	0	0	0	0	0
DEL003141	chrA1	12092398	12092632	0.185	0	0	0	0	0	0	0	0	0	L1	L1	L1	0	0	0	L1	0	0	0	0	L1	0	0	0	0	0	L1	0	0	0	0	0	L1	0	0	0	0	0	0	L1	0	0	0	0	0
DEL003142	chrA1	12097106	12097312	0.537	0	0	L1	L1	0	L1	0	0	L1	L1	L1	0	L1	0	0	L1	L1	0	L1	L1	2	0	L1	L1	L1	0	0	0	0	0	L1	0	L1	L1	L1	L1	L1	L1	0	L1	2	L1	0	2	L1
DEL003158	chrA1	12160914	12161134	0.537	0	0	L1	L1	0	L1	0	L1	L1	L1	L1	0	L1	0	0	L1	L1	0	L1	L1	L1	0	L1	L1	L1	0	0	0	0	0	L1	0	L1	L1	0	L1	L1	L1	0	L1	L1	L1	0	2	L1
DEL003160	chrA1	12168404	12168505	0.148	L1	0	0	0	0	0	0	0	0	0	0	0	0	L1	0	L1	0	0	0	L1	0	0	0	L1	0	0	0	0	0	0	0	0	0	0	0	0	0	0	0	0	0	L1	0	0	L1
DEL003161	chrA1	12176600	12178683	0.111	0	0	0	L1	0	0	0	0	0	0	0	0	0	0	0	0	0	0	0	0	0	0	0	0	0	0	0	0	0	0	L1	0	0	0	0	L1	0	L1	0	L1	L1	0	0	0	0
DEL003163	chrA1	12183649	12183863	0.722	0	L1	0	L1	0	L1	0	L1	L1	L1	L1	L1	L1	0	0	L1	L1	L1	L1	0	0	0	L1	L1	L1	L1	L1	L1	L1	0	L1	L1	L1	0	L1	L1	L1	L1	L1	L1	L1	L1	L1	L1	L1
DEL003170	chrA1	12219539	12219991	0.056	0	0	0	0	0	0	0	0	0	0	0	0	2	2	0	0	0	0	0	0	0	0	2	0	0	0	0	0	0	0	0	0	0	0	0	0	0	0	0	0	0	0	0	0	0
DEL003173	chrA1	12271307	12271543	0.926	L1	L1	L1	0	L1	L1	L1	L1	L1	L1	0	L1	L1	L1	L1	L1	L1	L1	L1	L1	2	L1	L1	L1	L1	L1	L1	L1	0	L1	L1	L1	L1	L1	L1	L1	L1	L1	L1	L1	0	L1	L1	2	2
DEL003175	chrA1	12279602	12279623	0.315	D1	D1	0	0	0	D1	0	0	D1	0	0	D1	0	0	0	0	D1	0	0	0	0	D1	D1	0	0	0	0	0	0	D1	0	0	0	0	D1	0	0	0	D1	0	0	D1	0	0	0
DEL003194	chrA1	12398593	12398663	0.389	L1	0	0	0	L1	0	L1	L1	L1	0	0	L1	0	0	L1	0	0	0	0	0	0	0	0	0	0	L1	L1	0	L1	0	L1	0	0	L1	0	L1	0	0	0	L1	L1	L1	L1	0	0
DEL003201	chrA1	12408167	12408632	0.111	0	0	0	0	0	0	0	0	0	0	0	0	0	0	L1	0	L1	0	0	0	0	0	0	0	0	0	0	L1	0	0	0	0	0	0	L1	0	0	0	L1	0	0	L1	0	0	0
DEL003204	chrA1	12433376	12433396	0.130	0	0	D1	D1	0	0	0	0	D1	0	D1	0	D1	0	0	0	0	0	0	0	0	0	0	0	0	0	0	0	0	0	0	0	0	0	0	0	D1	D1	0	0	0	0	0	0	0
DEL003210	chrA1	12439039	12439057	0.037	0	0	0	0	0	0	0	0	D1	0	0	0	0	0	0	0	0	0	0	0	0	0	0	0	0	0	0	0	0	0	0	0	0	0	0	0	D1	0	0	0	0	0	0	0	0
DEL003225	chrA1	12526589	12526609	0.037	0	0	0	0	0	D1	0	0	0	0	0	0	0	0	0	0	0	0	0	0	0	0	0	0	0	0	0	0	0	0	0	0	0	0	0	0	0	0	0	0	D1	0	0	0	0
DEL003226	chrA1	12529605	12529669	0.167	0	0	0	0	0	0	D1	0	0	0	0	0	0	0	0	0	0	0	0	0	0	0	0	0	0	0	D1	0	0	0	D1	D1	D1	0	0	D1	0	0	0	D1	D1	D1	0	0	0
DEL003235	chrA1	12568176	12568782	0.037	0	0	0	0	0	0	0	0	0	0	0	0	0	0	0	0	0	0	0	0	0	0	0	0	0	0	0	0	0	0	0	0	0	0	0	0	0	0	0	0	0	0	0	0	0
DEL003244	chrA1	12631888	12632112	0.907	L1	L1	L1	L1	L1	L1	L1	L1	L1	L1	L1	L1	L1	L1	L1	L1	L1	L1	L1	2	L1	L1	L1	L1	L1	0	L1	L1	0	L1	L1	L1	L1	L1	L1	L1	L1	L1	L1	L1	L1	2	L1	L1	L1
DEL003257	chrA1	12673012	12674753	0.074	0	0	0	0	0	0	0	0	0	0	0	0	D1	0	0	0	0	0	0	D1	0	0	0	D1	0	0	0	0	0	0	0	0	0	0	0	0	0	0	0	0	D1	0	0	0	0
DEL003258	chrA1	12675798	12676017	0.093	0	0	0	0	0	0	0	0	0	0	0	0	L1	0	0	0	0	0	0	L1	0	0	0	L1	0	0	0	0	0	0	L1	0	0	0	0	0	0	0	0	0	L1	0	0	0	0
DEL003259	chrA1	12683480	12683503	0.111	0	0	0	0	0	0	0	D1	0	0	0	0	0	0	0	0	D1	0	0	0	0	0	0	0	0	0	0	0	0	0	0	0	0	0	0	0	D1	0	D1	D1	0	0	0	0	0
DEL003264	chrA1	12706455	12706674	0.093	0	0	0	0	0	0	0	0	0	0	0	0	L1	0	0	0	0	0	0	L1	0	0	0	L1	0	0	0	0	0	0	L1	0	0	0	0	0	0	0	0	0	L1	0	0	0	0
DEL003279	chrA1	12730009	12730026	0.167	0	0	0	0	0	0	0	0	0	D1	0	0	0	0	0	0	0	D1	D1	0	0	0	0	0	0	0	0	0	D1	0	0	0	0	0	0	D1	D1	D1	0	0	0	0	0	D1	D1
DEL003283	chrA1	12751561	12751911	0.056	0	0	0	0	0	0	0	0	0	0	0	0	0	0	0	0	0	0	0	D1	0	0	0	0	0	0	0	0	0	0	0	D1	0	0	0	0	0	0	0	0	D1	0	0	0	0
DEL003291	chrA1	12768074	12768093	0.037	0	0	0	0	0	0	0	0	0	0	0	D1	0	0	0	0	0	0	0	0	0	0	0	0	0	0	0	0	0	0	0	0	0	0	0	0	0	0	0	0	0	D1	0	0	0
DEL003293	chrA1	12797863	12798084	0.667	L1	L1	0	0	L1	0	L1	L1	0	0	L1	L1	L1	0	0	L1	L1	0	0	L1	2	L1	0	L1	0	L1	L1	L1	L1	L1	L1	L1	0	L1	L1	0	0	0	L1	L1	L1	0	L1	0	0
DEL003294	chrA1	12824628	12824651	0.074	0	0	0	D1	0	0	0	0	0	0	0	0	D1	0	0	0	0	0	0	0	0	0	0	D1	0	0	0	0	0	0	D1	0	0	0	0	0	0	0	0	0	0	0	0	0	0
DEL003298	chrA1	12852990	12853531	0.056	0	0	0	0	0	0	0	0	0	0	0	0	0	0	0	0	0	0	0	0	0	D1	0	0	0	0	0	0	0	0	0	0	0	D1	0	0	0	0	0	0	0	D1	0	0	0
DEL003299	chrA1	12853431	12853748	0.056	0	0	0	0	0	0	0	0	0	0	0	0	0	0	0	0	0	0	0	0	0	0	0	0	0	0	0	0	0	0	0	L1	0	0	0	0	0	0	L1	0	0	0	0	0	0
DEL003301	chrA1	12865080	12865106	0.315	0	0	0	0	D1	0	0	0	D1	0	0	D1	D1	0	0	0	D1	D1	0	0	0	0	0	0	D1	0	0	0	0	0	0	D1	0	0	0	D1	D1	D1	D1	0	D1	D1	0	D1	0
DEL003305	chrA1	12913669	12913900	0.074	0	0	0	0	0	0	0	0	0	0	0	0	0	0	0	0	0	0	0	0	0	0	0	0	0	0	0	0	0	0	0	0	0	0	0	0	0	0	L1	0	0	0	0	0	0
DEL003311	chrA1	12962997	12963149	0.093	0	0	0	L1	0	0	0	0	0	0	L1	0	L1	0	0	0	0	0	0	0	0	0	0	0	0	0	0	0	0	0	0	0	0	L1	0	0	0	0	0	0	0	0	0	0	0
DEL003313	chrA1	12970900	12970936	0.185	0	0	L1	L1	0	0	0	0	L1	0	L1	0	0	0	0	0	L1	0	0	0	0	0	0	0	0	0	0	0	0	0	L1	0	0	0	0	0	L1	L1	0	0	L1	L1	0	0	0
DEL003314	chrA1	12980523	12980552	0.056	0	0	0	0	0	0	0	0	D1	0	0	0	0	0	0	0	0	0	0	0	0	0	0	0	0	0	D1	0	0	0	0	0	0	0	0	0	0	0	0	0	0	0	0	0	0
DEL003317	chrA1	12994439	12994655	0.278	L1	0	L1	L1	L1	0	0	0	0	0	L1	L1	L1	0	0	0	0	0	0	L1	0	L1	0	L1	0	0	0	0	0	0	L1	0	0	L1	0	0	0	0	0	0	0	L1	0	0	0
DEL003321	chrA1	13029525	13029542	0.167	0	0	0	0	0	0	0	0	0	D1	0	0	D1	0	D1	0	D1	D1	0	0	0	0	0	0	0	0	D1	0	0	0	D1	D1	0	0	0	0	0	0	0	0	0	0	0	0	0
DEL003328	chrA1	13066101	13066127	0.074	0	0	0	D1	0	0	0	0	0	0	0	0	D1	0	0	0	0	0	D1	0	0	0	0	D1	0	0	0	0	0	0	0	0	0	0	0	0	0	0	0	0	0	0	0	0	0
DEL003329	chrA1	13067554	13067625	0.185	0	0	0	0	L1	0	0	0	0	0	0	L1	0	0	0	0	0	0	0	0	0	L1	0	0	0	0	L1	0	0	0	0	0	L1	0	0	0	0	0	0	0	0	L1	0	0	0
DEL003330	chrA1	13076099	13076179	0.037	0	0	0	0	0	0	0	0	0	0	0	0	0	0	0	0	0	0	0	0	0	0	0	0	0	0	0	0	0	0	0	0	0	0	0	D1	0	0	0	0	0	0	0	0	0
DEL003331	chrA1	13089741	13089758	0.056	0	0	D1	0	0	0	0	0	0	0	0	0	D1	0	0	0	0	0	0	0	0	0	0	0	0	0	0	0	0	0	0	0	0	0	0	0	0	0	0	0	0	0	0	0	0
DEL003335	chrA1	13102437	13103326	0.056	0	0	0	0	0	0	0	0	0	0	D1	0	0	0	0	0	0	0	0	0	0	0	0	0	0	0	D1	0	0	0	0	D1	0	0	0	0	0	0	0	0	0	0	0	0	0
DEL003336	chrA1	13102437	13103327	0.741	D1	D1	D1	D1	D1	D1	D1	0	D1	D1	0	0	0	0	D1	D1	D1	D1	D1	D1	D1	D1	D1	D1	D1	D1	0	D1	D1	0	D1	0	D1	D1	D1	D1	D1	D1	D1	D1	D1	D1	D1	D1	D1
DEL003342	chrA1	13115231	13115264	0.074	0	0	D1	0	0	0	0	0	0	0	0	0	0	0	0	0	0	D1	D1	0	0	0	0	0	0	0	0	0	0	0	0	0	0	0	0	0	0	0	0	0	0	0	0	0	0
DEL003343	chrA1	13124353	13130534	0.111	0	0	0	0	0	0	0	0	0	0	0	0	0	0	0	0	0	0	0	0	0	0	0	0	0	0	0	0	0	0	D1	0	0	0	0	0	0	0	0	D1	0	D1	0	0	D1
DEL003344	chrA1	13126623	13133025	0.037	0	0	0	0	0	0	0	0	0	0	0	D1	0	0	0	0	0	0	0	0	0	0	0	0	0	0	0	0	D1	0	0	0	0	0	0	0	0	0	0	0	0	0	0	0	0
DEL003369	chrA1	13205888	13205914	0.037	0	0	0	0	0	0	0	0	0	0	0	D1	0	0	0	0	0	0	0	0	0	0	0	0	0	0	0	0	D1	0	0	0	0	0	0	0	0	0	0	0	0	0	0	0	0
DEL003372	chrA1	13248207	13248560	0.037	0	0	0	0	0	0	0	0	0	0	0	0	0	0	0	0	0	0	D1	0	0	D1	0	0	0	0	0	0	0	0	0	0	0	0	0	0	0	0	0	0	0	0	0	0	0
DEL003375	chrA1	13268418	13268454	0.037	0	0	0	0	0	0	0	0	0	0	0	0	0	0	0	0	0	0	0	0	0	0	0	0	0	0	0	0	0	0	0	0	0	0	0	0	0	0	0	0	L1	0	L1	0	0
DEL003377	chrA1	13286373	13286558	0.056	0	0	0	0	0	0	0	0	0	L1	0	0	0	0	0	0	0	0	L1	0	0	0	0	0	0	0	0	0	0	0	0	0	L1	0	0	0	0	0	0	0	0	0	0	0	0
DEL003382	chrA1	13315836	13315887	0.241	0	0	0	0	0	0	D1	0	0	0	0	0	D1	0	D1	0	0	D1	0	0	0	0	0	0	D1	0	D1	D1	0	0	0	0	0	0	0	0	0	0	0	0	0	D1	0	0	D1
DEL003389	chrA1	13341758	13341775	0.056	0	0	0	D1	0	0	0	0	0	0	0	0	0	0	0	D1	0	0	0	0	0	0	0	D1	0	0	0	0	0	0	0	0	0	0	0	0	0	0	0	0	0	0	0	0	0
DEL003402	chrA1	13406461	13406492	0.352	0	0	D1	D1	D1	D1	0	0	D1	0	D1	0	D1	0	0	0	D1	0	0	D1	0	0	D1	0	0	0	0	0	0	D1	D1	D1	0	0	0	0	D1	D1	0	D1	0	0	0	D1	D1
DEL003406	chrA1	13436003	13437667	1.000	D1	D1	D1	D1	D1	D1	D1	D1	D1	D1	D1	D1	D1	D1	D1	D1	D1	D1	D1	D1	D1	D1	D1	D1	D1	D1	D1	D1	D1	D1	D1	D1	D1	D1	D1	D1	D1	D1	D1	D1	D1	D1	D1	D1	D1
DEL003409	chrA1	13470965	13472118	0.185	0	0	0	0	D1	0	0	0	D1	0	D1	0	0	0	0	0	0	D1	0	0	0	D1	0	0	0	0	D1	0	0	0	0	0	0	0	0	0	0	0	0	0	0	0	0	0	0
DEL003410	chrA1	13472443	13472460	0.148	0	0	0	0	0	D1	0	0	0	0	0	0	0	0	0	0	0	D1	D1	0	D1	0	0	0	0	0	0	0	0	0	0	0	D1	0	0	0	D1	D1	0	0	0	0	0	0	0
DEL003412	chrA1	13487043	13487268	0.130	0	0	0	0	L1	0	0	0	0	0	L1	0	0	0	0	0	0	L1	0	0	0	L1	0	0	0	0	L1	0	0	0	0	0	0	0	0	0	0	0	0	0	0	0	0	0	0
DEL003420	chrA1	13519672	13519702	0.056	0	0	0	0	0	0	0	0	0	0	0	D1	0	0	0	0	0	0	0	0	0	0	0	0	0	0	0	0	D1	0	0	0	0	0	0	0	0	0	0	D1	0	0	0	0	0
DEL003422	chrA1	13537325	13537374	0.259	0	0	0	0	0	D1	D1	0	0	0	0	D1	D1	0	D1	0	0	0	D1	0	0	0	D1	0	0	0	D1	0	0	0	0	D1	0	0	D1	0	0	0	0	0	D1	D1	D1	0	0
DEL003424	chrA1	13539123	13539166	0.185	L1	0	0	0	0	0	L1	0	0	0	L1	0	0	0	L1	0	0	0	0	0	0	0	0	0	0	0	0	0	0	L1	0	0	0	L1	0	0	0	0	L1	0	0	L1	L1	0	0
DEL003438	chrA1	13604309	13604527	0.352	0	L1	0	0	0	0	L1	0	L1	L1	L1	0	L1	0	L1	L1	0	0	L1	0	0	L1	0	0	0	0	L1	0	0	0	0	L1	L1	0	L1	L1	0	0	L1	0	0	0	0	0	0
DEL003441	chrA1	13608876	13608921	0.296	0	0	0	2	0	0	0	0	D1	D1	D1	0	D1	2	0	0	0	0	D1	D1	D1	0	0	0	0	D1	0	0	0	0	0	0	D1	D1	0	2	D1	2	0	0	0	0	D1	0	0
DEL003442	chrA1	13613816	13619742	0.185	0	0	0	L1	0	0	L1	0	0	0	0	0	0	0	L1	0	0	0	L1	0	0	0	0	0	0	0	0	0	0	0	0	L1	L1	0	0	L1	0	0	0	0	0	0	0	0	0
DEL003448	chrA1	13659825	13659948	0.611	L1	L1	0	L1	L1	L1	0	L1	L1	0	0	L1	L1	0	L1	L1	0	L1	L1	0	L1	L1	0	0	0	L1	L1	L1	L1	0	0	0	0	L1	L1	L1	0	0	L1	L1	0	L1	L1	0	0
DEL003449	chrA1	13677100	13677153	0.111	0	0	0	0	0	0	0	0	0	0	0	0	0	L1	L1	0	0	0	0	0	0	0	0	0	0	0	0	0	0	L1	0	L1	0	0	0	0	0	0	0	0	0	0	0	0	0
DEL003452	chrA1	13689178	13689203	0.204	0	0	0	0	D1	D1	0	0	0	0	0	0	0	D1	0	D1	0	0	0	0	0	0	0	0	0	D1	0	0	D1	0	0	0	0	0	0	0	0	0	D1	D1	0	D1	D1	0	0
DEL003457	chrA1	13710072	13710344	0.037	0	0	0	0	0	L1	0	0	0	0	0	0	0	0	0	0	0	0	0	0	0	0	0	0	0	0	0	0	0	0	0	0	0	0	0	0	0	0	0	0	0	0	0	D1	0
DEL003464	chrA1	13743941	13743984	0.148	0	0	0	D1	0	0	D1	0	0	0	0	0	0	0	0	0	0	0	0	0	D1	0	0	0	0	0	0	0	0	D1	0	D1	0	0	0	0	0	0	0	0	0	0	0	0	0
DEL003466	chrA1	13754258	13755297	0.426	0	D1	D1	0	0	D1	0	0	D1	0	0	0	0	0	D1	0	0	D1	0	0	0	0	0	D1	D1	D1	2	D1	0	D1	0	D1	0	0	0	D1	0	0	0	D1	D1	0	0	D1	D1
DEL003469	chrA1	13755276	13756075	0.037	0	0	0	0	0	0	0	0	0	0	0	0	0	0	D1	0	0	0	0	0	0	0	0	0	0	0	D1	0	0	0	0	0	0	0	0	0	0	0	0	0	0	0	0	0	0
DEL003475	chrA1	13758888	13759400	0.037	0	0	0	0	0	0	0	0	0	0	0	0	0	0	0	0	0	0	0	0	0	0	0	0	0	0	0	0	0	0	0	0	0	0	0	0	0	0	0	0	L1	0	0	D1	0
DEL003489	chrA1	13821479	13821519	0.815	0	0	L1	L1	L1	L1	L1	L1	L1	0	L1	L1	L1	L1	L1	L1	L1	L1	L1	L1	L1	0	L1	L1	L1	L1	L1	L1	0	L1	L1	L1	L1	L1	L1	L1	L1	L1	L1	L1	L1	L1	L1	L1	L1
DEL003491	chrA1	13822581	13822606	0.056	0	0	0	0	0	0	0	0	0	0	0	0	0	0	0	0	0	0	D1	0	0	D1	0	0	0	0	0	0	0	0	0	0	0	D1	0	0	0	0	0	0	0	0	0	0	0
DEL003495	chrA1	13833894	13834322	0.037	0	0	0	0	0	0	0	0	0	0	0	0	0	0	0	0	0	0	0	0	0	0	0	0	0	0	0	0	0	0	0	0	0	D1	0	0	0	0	0	0	0	0	0	0	0
DEL003500	chrA1	13858895	13858921	0.037	0	0	0	0	0	0	0	0	0	0	0	D1	0	0	0	0	0	0	0	0	0	0	0	0	0	0	0	0	0	0	0	0	0	0	0	0	0	0	0	0	0	0	0	0	0
DEL003502	chrA1	13860298	13860323	0.037	0	0	0	0	0	0	D1	0	0	0	0	0	0	0	0	0	0	0	0	0	0	0	0	0	0	0	0	0	0	D1	0	0	0	0	0	0	0	0	0	0	0	0	0	0	0
DEL003509	chrA1	13873375	13873603	0.519	L1	0	L1	L1	0	L1	L1	0	0	0	L1	0	L1	0	0	0	L1	0	0	L1	L1	L1	L1	L1	0	0	0	0	L1	L1	0	L1	L1	0	0	L1	L1	L1	0	L1	2	0	0	L1	L1
DEL003528	chrA1	13941242	13941729	0.111	0	0	0	0	0	0	0	0	0	0	0	0	0	0	0	0	0	0	0	D1	0	0	0	0	0	0	0	0	0	0	0	D1	0	0	0	D1	0	0	0	D1	D1	0	0	D1	0
DEL003530	chrA1	13954334	13954355	0.185	0	0	D1	0	0	0	0	0	0	0	0	0	0	0	0	0	0	0	0	D1	0	D1	0	D1	D1	0	0	0	0	0	0	0	0	0	0	D1	0	D1	0	D1	D1	0	0	D1	0
DEL003531	chrA1	13956367	13956439	0.685	2	D1	D1	D1	0	D1	2	0	D1	D1	D1	D1	D1	0	D1	0	D1	D1	0	0	D1	0	D1	D1	D1	0	2	0	D1	D1	2	2	0	2	2	2	D1	D1	0	2	D1	0	0	D1	D1
DEL003538	chrA1	13996995	13997014	0.093	0	0	D1	0	0	0	0	0	0	0	0	0	0	0	0	0	0	0	0	0	0	0	0	0	0	0	0	0	0	D1	0	0	0	0	0	0	D1	D1	0	0	0	0	0	0	0
DEL003539	chrA1	14001688	14001706	0.093	0	0	0	0	D1	0	0	0	0	0	0	0	0	0	0	D1	0	0	0	0	0	0	0	0	0	D1	0	0	0	0	0	0	0	0	0	0	0	0	D1	0	0	0	D1	0	0
DEL003542	chrA1	14020616	14020884	0.296	0	0	L1	0	0	L1	0	0	0	0	0	0	0	0	0	0	L1	0	0	L1	0	0	L1	0	0	0	0	0	0	L1	0	2	0	0	0	L1	L1	L1	0	L1	2	0	0	2	0
DEL003544	chrA1	14034232	14034282	0.296	0	0	L1	0	0	L1	0	0	0	0	0	0	0	0	0	0	L1	0	0	L1	0	0	L1	0	L1	0	0	0	0	L1	0	L1	0	0	0	L1	L1	L1	0	L1	L1	0	0	L1	0
DEL003550	chrA1	14072845	14072866	0.019	0	0	0	0	0	0	0	0	0	0	0	0	0	0	0	0	0	2	0	0	0	0	0	0	0	0	0	0	0	0	0	0	0	0	0	0	0	0	0	0	0	0	0	0	0
DEL003551	chrA1	14075147	14075278	0.037	0	0	0	0	0	0	0	0	0	0	L1	0	0	0	0	0	0	0	0	0	0	L1	0	0	0	0	0	0	0	0	0	0	0	0	0	0	0	0	0	0	0	0	0	0	0
DEL003552	chrA1	14077213	14077241	0.093	0	0	0	0	0	0	0	0	0	0	L1	0	0	0	0	0	0	0	0	0	0	0	0	0	0	L1	0	0	0	0	0	0	0	0	0	0	0	0	L1	0	0	L1	0	0	0
DEL003556	chrA1	14086561	14087687	0.037	0	0	0	0	L1	0	0	0	0	0	0	0	0	0	0	0	0	0	0	0	L1	0	0	0	0	0	0	0	0	0	0	0	0	0	0	0	0	0	0	0	0	0	0	0	0
DEL003557	chrA1	14089752	14090218	0.111	0	0	0	0	0	0	D1	0	0	0	0	0	0	0	0	0	0	0	0	0	D1	0	0	0	0	0	0	0	0	0	0	D1	0	0	0	0	0	0	0	0	D1	D1	0	0	0
DEL003561	chrA1	14095403	14095444	0.259	0	0	D1	D1	0	0	0	0	0	D1	0	0	D1	0	0	0	D1	0	0	0	0	0	D1	D1	0	0	0	0	0	D1	0	D1	0	0	0	D1	0	D1	0	D1	D1	0	0	0	0
DEL003571	chrA1	14159858	14159885	0.056	0	0	0	0	0	0	0	0	0	0	0	D1	0	0	0	0	0	D1	0	0	0	0	0	0	0	0	0	0	0	0	0	0	0	0	0	0	0	0	0	D1	0	0	0	0	0
DEL003572	chrA1	14163130	14163150	0.111	0	0	D1	0	0	D1	0	0	0	D1	0	0	0	0	0	0	0	0	0	0	0	0	D1	0	0	0	0	0	0	0	0	0	0	0	0	0	D1	D1	0	0	0	0	0	0	0
DEL003574	chrA1	14182609	14182832	0.111	0	0	0	0	0	0	0	0	0	0	0	0	0	0	0	0	0	L1	L1	0	0	0	0	0	0	0	L1	0	0	L1	0	L1	0	0	0	0	0	0	0	L1	0	0	0	0	0
DEL003580	chrA1	14208554	14208593	0.241	0	0	D1	D1	0	D1	0	0	0	0	0	0	D1	0	0	D1	D1	0	0	0	0	0	D1	D1	0	0	0	0	0	0	D1	D1	0	0	0	0	D1	0	D1	0	0	0	0	D1	0
DEL003582	chrA1	14218822	14218914	0.537	L1	L1	L1	L1	0	0	0	0	L1	L1	L1	0	L1	0	0	L1	L1	L1	L1	0	0	0	L1	L1	0	0	L1	0	0	L1	L1	L1	L1	0	0	L1	L1	L1	L1	L1	L1	0	0	L1	L1
DEL003583	chrA1	14225915	14226722	0.759	0	0	D1	D1	D1	D1	D1	0	D1	D1	0	D1	0	D1	D1	0	D1	D1	0	D1	D1	D1	D1	0	0	0	D1	D1	D1	D1	D1	D1	D1	D1	D1	D1	D1	D1	D1	D1	D1	D1	D1	D1	D1
DEL003584	chrA1	14227677	14227700	0.037	0	0	0	0	0	0	0	0	0	0	0	0	0	0	0	0	0	0	0	0	0	0	0	0	0	0	0	0	0	0	D1	0	0	0	0	0	0	0	0	0	0	0	0	0	0
DEL003587	chrA1	14237588	14237606	0.130	0	0	D1	D1	0	D1	0	0	0	0	0	0	D1	0	0	0	0	0	0	0	0	0	0	D1	0	0	0	0	0	0	0	0	0	0	0	0	D1	0	0	0	D1	0	0	0	0
DEL003593	chrA1	14272808	14273048	0.648	L1	L1	L1	L1	L1	L1	0	0	L1	L1	L1	0	L1	0	0	L1	L1	L1	L1	L1	2	0	L1	L1	0	0	L1	0	0	L1	L1	L1	L1	0	0	L1	L1	L1	L1	L1	L1	0	0	2	L1
DEL003594	chrA1	14291989	14293979	0.685	D1	D1	D1	D1	D1	D1	0	D1	D1	D1	D1	D1	D1	D1	0	D1	D1	D1	D1	D1	D1	0	D1	D1	D1	D1	0	D1	D1	D1	0	0	D1	0	0	0	D1	D1	D1	0	D1	D1	0	D1	D1
DEL003600	chrA1	14311274	14311294	0.037	0	0	0	0	0	0	0	0	0	0	0	0	0	0	0	0	0	0	0	0	0	0	0	0	0	0	0	0	0	0	0	D1	0	0	0	0	0	D1	0	0	0	0	0	0	0
DEL003602	chrA1	14339683	14339724	0.352	0	0	0	0	L1	0	0	L1	0	L1	L1	L1	0	L1	0	0	0	0	L1	0	L1	0	0	0	L1	L1	0	L1	L1	0	0	0	0	L1	L1	0	0	0	0	0	0	L1	L1	0	0
DEL003607	chrA1	14369327	14369393	0.130	0	0	0	0	0	0	0	0	0	0	0	0	0	0	0	0	0	0	0	0	0	0	0	0	0	0	0	0	0	0	D1	D1	0	D1	0	0	0	D1	0	D1	0	0	0	0	D1
DEL003617	chrA1	14420600	14421318	0.593	0	D1	0	D1	D1	0	D1	0	0	0	0	0	0	D1	D1	0	D1	0	0	0	D1	D1	D1	D1	D1	D1	D1	D1	0	0	D1	D1	D1	D1	D1	D1	D1	D1	D1	D1	D1	D1	D1	D1	D1
DEL003624	chrA1	14435532	14435758	0.130	0	0	0	0	0	0	0	0	0	0	0	0	L1	0	0	L1	0	0	L1	0	0	0	0	0	0	0	0	0	0	L1	0	L1	L1	L1	0	0	0	0	0	0	0	0	0	0	0
DEL003625	chrA1	14438289	14438342	0.148	0	0	0	L1	0	L1	0	0	0	0	L1	0	L1	0	0	0	0	0	0	0	0	0	0	0	0	0	0	0	0	0	0	0	L1	0	0	0	0	0	0	0	0	0	0	0	0
DEL003626	chrA1	14450801	14450820	0.093	0	0	D1	0	0	D1	0	0	0	0	0	0	D1	0	0	0	0	0	0	0	0	0	0	0	0	0	0	0	0	0	0	0	0	0	0	0	D1	0	0	0	D1	0	0	0	0
DEL003629	chrA1	14467857	14468089	0.407	L1	0	D1	L1	0	0	L1	0	0	L1	0	0	0	0	L1	D1	0	0	0	0	D1	0	0	0	0	0	L1	0	0	0	L1	2	L1	D1	2	L1	0	0	0	2	L1	L1	L1	D1	0
DEL003632	chrA1	14471559	14471581	0.407	D1	0	D1	D1	0	D1	D1	D1	D1	D1	D1	D1	0	D1	D1	0	D1	0	0	0	0	0	D1	D1	0	0	0	D1	0	D1	0	D1	0	0	0	0	D1	D1	0	0	0	0	D1	0	0
DEL003641	chrA1	14494115	14494146	0.426	0	0	0	0	0	0	D1	D1	0	D1	D1	0	D1	D1	0	0	D1	D1	0	D1	0	0	0	D1	0	0	0	0	D1	0	D1	D1	0	0	D1	0	D1	D1	D1	0	D1	D1	D1	D1	D1
DEL003643	chrA1	14495780	14495797	0.037	0	0	0	0	0	0	0	0	0	0	0	0	0	0	0	0	0	D1	0	0	0	0	0	0	0	0	0	0	0	0	0	0	0	0	0	0	0	0	D1	0	0	0	0	0	0
DEL003650	chrA1	14554934	14554960	0.481	0	0	0	D1	0	D1	0	D1	D1	D1	D1	0	D1	0	0	0	D1	0	D1	0	D1	D1	D1	0	D1	0	0	0	0	D1	0	D1	0	D1	0	0	0	D1	0	D1	D1	D1	D1	D1	D1
DEL003653	chrA1	14557376	14557807	0.056	0	0	0	0	0	0	0	0	0	0	0	0	0	0	0	0	0	0	0	D1	0	D1	0	0	0	0	0	0	0	0	0	0	0	0	D1	0	0	0	0	0	0	0	0	0	0
DEL003657	chrA1	14596498	14596763	0.037	0	0	0	0	0	0	0	0	L1	0	0	0	0	0	0	0	0	0	0	0	0	0	0	0	0	0	0	0	0	0	0	0	0	0	0	0	0	0	0	L1	0	0	0	0	0
DEL003662	chrA1	14650863	14650880	0.037	0	0	0	0	0	0	0	0	0	0	0	0	D1	0	0	D1	0	0	0	0	0	0	0	0	0	0	0	0	0	0	0	0	0	0	0	0	0	0	0	0	0	0	0	0	0
DEL003668	chrA1	14681776	14681852	0.074	0	0	0	0	0	0	0	0	0	0	0	0	0	0	D1	0	0	0	0	0	0	0	0	0	0	0	D1	0	0	0	0	0	0	0	D1	0	0	0	0	0	0	0	D1	0	0
DEL003669	chrA1	14689004	14689029	0.241	0	0	D1	0	0	0	0	0	0	D1	D1	0	D1	0	0	0	D1	0	0	0	D1	0	D1	D1	0	0	0	0	0	0	D1	0	0	0	0	0	D1	D1	0	D1	D1	0	0	0	0
DEL003675	chrA1	14723768	14723787	0.074	0	0	0	0	0	0	0	0	0	0	0	0	0	0	0	0	D1	0	0	0	0	0	0	0	0	0	0	0	0	0	0	0	0	0	0	0	D1	0	0	D1	D1	0	0	0	0
DEL003679	chrA1	14766177	14766540	0.278	0	0	0	0	D1	0	0	D1	0	0	0	0	0	0	D1	0	0	0	0	0	D1	D1	0	0	0	0	D1	0	D1	0	0	0	0	D1	D1	0	0	0	0	0	0	D1	D1	0	0
DEL003682	chrA1	14786889	14786921	0.407	0	0	D1	0	0	D1	0	D1	D1	0	0	D1	0	D1	0	D1	D1	D1	0	0	0	0	0	0	D1	D1	0	D1	D1	D1	0	0	0	D1	0	0	0	D1	0	D1	D1	D1	0	D1	0
DEL003688	chrA1	14809513	14809544	0.037	0	0	0	0	0	0	0	0	0	0	0	0	0	0	0	0	0	0	L1	0	L1	0	0	0	0	0	0	0	0	0	0	0	0	0	0	0	0	0	0	0	0	0	0	0	0
DEL003704	chrA1	14891160	14891391	0.963	L1	0	L1	L1	0	L1	L1	L1	L1	L1	L1	L1	L1	L1	L1	L1	L1	L1	L1	L1	L1	L1	L1	L1	L1	L1	L1	L1	L1	L1	L1	L1	L1	L1	L1	L1	L1	L1	L1	L1	L1	L1	L1	2	L1
DEL003708	chrA1	14905670	14907187	0.704	L1	0	L1	L1	0	L1	L1	0	0	0	0	0	L1	L1	L1	L1	L1	L1	0	0	L1	L1	L1	L1	L1	L1	L1	0	L1	L1	L1	L1	0	L1	0	L1	L1	L1	L1	L1	L1	0	L1	L1	L1
DEL003714	chrA1	14930386	14930598	0.093	0	0	0	0	0	0	0	0	0	0	L1	0	0	0	0	L1	0	0	0	0	0	0	0	0	0	0	L1	0	L1	0	0	0	0	0	0	0	0	0	0	0	0	0	0	0	0
DEL003724	chrA1	14951132	14951173	0.444	0	0	0	0	D1	D1	D1	D1	D1	D1	0	0	0	0	D1	D1	D1	0	0	0	0	0	D1	D1	D1	D1	0	0	D1	D1	D1	D1	D1	0	0	0	0	0	D1	D1	D1	0	D1	D1	D1
DEL003726	chrA1	14952775	14953080	0.111	0	0	0	0	0	0	0	0	0	0	0	0	0	0	0	0	0	0	0	0	0	0	2	D1	0	0	0	0	0	0	0	0	0	0	0	0	0	0	0	2	2	0	0	2	2
DEL003737	chrA1	15004543	15004559	0.537	0	0	0	0	D1	D1	D1	D1	D1	D1	0	D1	0	D1	D1	0	0	D1	D1	0	0	D1	0	D1	0	D1	D1	0	D1	D1	D1	D1	D1	D1	0	D1	D1	0	0	D1	D1	D1	D1	0	D1
DEL003743	chrA1	15045538	15045761	0.519	L1	0	0	L1	0	0	L1	0	0	0	L1	0	L1	0	L1	0	0	L1	0	L1	0	0	L1	L1	0	L1	L1	L1	L1	L1	0	0	0	L1	L1	L1	0	0	L1	L1	L1	0	L1	2	L1
DEL003746	chrA1	15054422	15054481	0.333	L1	0	0	0	0	0	L1	L1	L1	0	0	L1	0	0	L1	0	0	0	0	0	0	0	0	0	0	0	L1	0	0	0	L1	L1	L1	L1	L1	L1	0	0	0	L1	L1	L1	L1	0	0
DEL003747	chrA1	15055682	15055744	0.870	2	L1	L1	L1	L1	L1	2	L1	L1	L1	L1	L1	L1	L1	2	0	L1	L1	L1	L1	0	0	L1	0	L1	L1	2	L1	L1	0	2	2	2	2	2	2	L1	L1	L1	L1	L1	L1	2	L1	L1
DEL003755	chrA1	15069219	15069618	0.056	0	0	0	0	0	0	0	0	0	0	0	0	0	0	0	0	0	0	0	0	D1	D1	0	0	0	0	0	0	0	0	0	0	0	0	0	0	0	0	0	0	0	0	0	0	0
DEL003757	chrA1	15076161	15077735	0.426	D1	0	0	0	D1	D1	D1	D1	0	D1	0	D1	0	0	D1	D1	D1	D1	0	0	0	D1	0	0	0	D1	D1	0	0	D1	D1	D1	D1	D1	0	D1	0	0	0	D1	0	D1	0	0	0
DEL003759	chrA1	15085617	15086492	0.037	0	D1	0	D1	0	0	0	0	0	0	0	0	0	0	0	0	0	0	0	0	0	0	0	0	0	0	0	0	0	0	0	0	0	0	0	0	0	0	0	0	0	0	0	0	0
DEL003762	chrA1	15096180	15096219	0.130	D1	0	0	D1	0	0	0	0	0	0	0	0	0	0	0	0	0	0	0	0	0	0	0	0	0	0	0	D1	0	D1	0	0	0	0	D1	0	0	0	0	0	0	0	D1	0	D1
DEL003772	chrA1	15135898	15136110	0.093	0	0	0	0	0	0	0	0	0	0	0	0	0	0	0	0	0	0	0	0	0	0	0	0	0	0	L1	0	L1	0	0	0	0	0	L1	0	0	0	0	0	0	0	0	0	0
DEL003786	chrA1	15179243	15179293	0.056	0	0	0	0	0	0	0	0	0	0	0	0	0	0	0	0	0	0	0	0	0	0	0	0	0	0	L1	0	0	0	0	0	0	0	L1	0	0	0	0	0	0	0	0	0	0
DEL003787	chrA1	15185116	15185357	0.759	L1	0	0	0	L1	L1	L1	L1	L1	L1	L1	L1	L1	L1	L1	L1	L1	L1	L1	2	L1	2	L1	0	L1	L1	L1	0	0	L1	L1	L1	L1	0	L1	L1	L1	L1	L1	L1	L1	L1	L1	0	0
DEL003790	chrA1	15186558	15186779	0.593	0	L1	L1	L1	0	L1	0	0	0	0	0	0	L1	L1	0	0	L1	L1	0	0	L1	0	L1	L1	0	0	L1	L1	L1	L1	0	L1	0	L1	L1	L1	L1	0	L1	L1	L1	0	L1	2	2
DEL003791	chrA1	15187671	15187897	0.278	0	L1	L1	0	0	0	0	0	0	0	0	0	L1	0	0	0	0	L1	0	0	0	0	L1	L1	0	0	0	L1	0	0	0	0	0	0	0	0	L1	L1	0	L1	L1	0	L1	0	L1
DEL003794	chrA1	15188273	15189388	0.556	0	0	D1	D1	D1	D1	0	D1	D1	D1	D1	D1	D1	0	D1	D1	D1	D1	D1	0	D1	D1	D1	D1	D1	D1	0	D1	D1	D1	0	0	0	0	0	0	D1	D1	D1	0	0	0	0	D1	D1
DEL003802	chrA1	15241657	15241673	0.037	0	0	0	0	0	0	0	0	0	0	D1	0	0	0	0	0	0	0	0	0	0	0	0	0	0	0	0	0	0	0	0	0	0	0	0	0	0	D1	0	0	0	0	0	0	0
DEL003804	chrA1	15257948	15258138	0.037	0	0	0	0	0	0	0	0	0	0	0	0	0	L1	0	0	0	0	0	0	0	0	0	0	L1	0	0	0	0	0	0	0	0	0	0	0	0	0	0	0	0	0	0	0	0
DEL003807	chrA1	15265024	15265067	0.111	0	0	0	0	0	0	0	0	0	0	0	0	0	D1	0	0	0	0	0	0	0	0	0	0	0	0	0	0	D1	0	0	0	0	0	0	0	0	0	D1	0	0	0	D1	0	0
DEL003813	chrA1	15289047	15289326	0.296	0	L1	L1	L1	0	0	0	0	L1	0	0	0	0	0	0	0	L1	0	0	0	0	0	L1	L1	L1	0	0	L1	L1	L1	0	0	2	0	0	0	0	0	0	L1	L1	0	0	0	0
DEL003814	chrA1	15289445	15289666	0.074	0	0	0	0	0	0	0	0	0	0	0	0	0	L1	0	0	0	0	0	0	0	0	0	0	L1	0	0	0	L1	0	0	0	L1	0	0	0	0	0	0	0	0	0	0	0	0
DEL003823	chrA1	15349329	15349400	0.130	L1	L1	0	L1	0	0	0	0	0	0	0	0	0	0	0	0	0	0	0	0	0	0	0	0	0	0	0	L1	L1	0	0	0	0	0	0	0	0	0	0	0	0	0	0	0	0
DEL003825	chrA1	15361642	15361882	0.963	L1	L1	L1	L1	L1	L1	L1	L1	L1	L1	L1	L1	L1	L1	L1	L1	L1	0	L1	L1	L1	D1	L1	L1	L1	L1	L1	L1	L1	L1	2	L1	L1	L1	L1	L1	L1	L1	L1	L1	L1	2	L1	L1	L1
DEL003826	chrA1	15363465	15363485	0.259	0	0	0	D1	0	D1	0	0	0	0	L1	D1	L1	0	D1	0	0	0	0	0	0	0	D1	D1	0	0	0	0	0	0	0	D1	0	D1	0	D1	0	0	0	0	0	D1	D1	0	D1
DEL003832	chrA1	15383519	15383579	0.093	0	0	0	0	0	0	0	0	0	0	0	0	0	0	0	0	0	0	0	0	0	0	0	0	0	0	L1	0	D1	0	0	0	L1	0	0	0	0	0	D1	0	0	D1	0	0	0
DEL003833	chrA1	15384719	15384740	0.167	0	0	0	0	0	0	0	0	0	D1	0	D1	0	0	0	0	0	0	0	0	0	D1	0	0	0	D1	D1	0	0	D1	0	0	0	0	0	D1	D1	0	0	0	0	D1	0	0	0
DEL003835	chrA1	15393097	15393130	0.852	0	0	D1	D1	D1	D1	0	D1	D1	D1	D1	D1	D1	D1	D1	D1	D1	D1	D1	D1	0	D1	D1	D1	D1	D1	D1	0	D1	D1	D1	D1	D1	0	D1	D1	D1	D1	D1	D1	D1	D1	0	D1	D1
DEL003836	chrA1	15393116	15393878	0.241	0	0	D1	0	0	0	D1	0	0	0	0	0	0	0	0	0	0	0	0	0	0	0	0	D1	0	0	0	0	0	0	D1	D1	0	D1	D1	D1	0	D1	D1	D1	D1	0	D1	0	0
DEL003838	chrA1	15404776	15405523	0.111	0	0	0	0	D1	0	0	0	0	0	0	0	0	0	0	0	D1	0	0	0	D1	D1	0	0	0	D1	0	0	0	0	0	0	0	D1	0	0	0	0	0	0	0	0	0	0	0
DEL003839	chrA1	15406118	15406350	0.463	0	0	L1	L1	L1	L1	0	0	L1	L1	L1	0	0	0	0	0	L1	L1	0	L1	L1	0	L1	L1	L1	0	0	0	0	0	L1	L1	0	L1	0	0	L1	L1	0	L1	L1	0	2	L1	L1
DEL003845	chrA1	15418517	15418589	0.148	0	0	0	0	L1	L1	0	0	0	0	0	0	0	0	0	0	L1	L1	0	0	L1	0	0	0	0	L1	0	0	0	0	0	0	0	L1	0	0	0	0	0	0	0	0	0	0	0
DEL003850	chrA1	15427949	15427974	0.037	0	0	0	0	0	D1	0	0	D1	0	0	0	0	0	0	0	0	0	0	0	0	0	0	0	0	0	0	0	0	0	0	0	0	0	0	0	0	0	0	0	0	0	0	0	0
DEL003851	chrA1	15429846	15430078	0.574	L1	0	L1	L1	L1	L1	L1	0	L1	L1	L1	0	L1	0	L1	0	L1	L1	0	0	2	L1	L1	L1	L1	L1	0	L1	0	0	L1	L1	0	L1	0	0	L1	L1	0	L1	L1	0	0	L1	2
DEL003868	chrA1	15489732	15489957	0.407	L1	0	L1	0	0	L1	0	0	0	L1	L1	0	0	0	0	L1	0	0	0	L1	0	L1	L1	L1	L1	0	0	0	0	0	L1	L1	L1	0	0	0	L1	L1	L1	L1	L1	L1	0	L1	L1
DEL003874	chrA1	15541337	15541556	0.352	L1	L1	0	L1	0	0	0	0	L1	0	L1	0	0	0	L1	L1	L1	0	0	L1	0	0	0	0	0	L1	0	L1	L1	0	0	0	0	0	L1	0	0	0	L1	0	0	0	L1	0	0
DEL003880	chrA1	15564907	15564944	0.093	0	0	0	0	0	0	D1	0	0	0	0	0	0	0	D1	0	0	0	0	0	0	0	0	0	0	0	D1	0	0	0	0	0	0	0	0	0	0	0	0	D1	0	0	D1	0	0
DEL003885	chrA1	15572495	15572543	0.056	0	0	0	0	0	0	0	0	0	0	0	0	0	0	0	0	0	0	0	0	0	0	0	0	0	0	L1	0	0	0	0	0	0	0	0	0	0	0	0	L1	0	0	0	0	0
DEL003889	chrA1	15584316	15584534	0.519	0	0	L1	L1	0	L1	L1	0	L1	L1	L1	0	L1	0	L1	L1	L1	0	0	0	D1	0	L1	L1	L1	0	0	0	0	0	L1	L1	L1	0	0	0	L1	L1	L1	L1	2	L1	L1	2	L1
DEL003895	chrA1	15594774	15594829	0.278	D1	0	0	0	0	D1	0	0	0	0	0	0	0	0	D1	0	0	0	0	D1	0	0	0	0	0	0	0	0	0	0	D1	D1	D1	D1	D1	0	0	0	0	0	D1	D1	D1	0	0
DEL003903	chrA1	15611491	15611514	0.278	D1	0	0	0	0	0	D1	0	0	0	0	0	0	0	D1	0	0	0	0	0	0	0	0	0	0	0	D1	0	0	0	D1	D1	D1	D1	D1	D1	0	0	0	D1	D1	D1	2	0	0
DEL003904	chrA1	15616783	15616803	0.130	0	0	D1	0	0	0	0	0	0	0	D1	0	0	0	0	0	0	0	0	D1	0	0	D1	0	0	0	0	0	0	0	0	0	0	0	0	0	D1	D1	0	0	0	0	0	D1	0
DEL003905	chrA1	15620080	15620122	0.130	0	0	0	0	0	0	L1	0	0	0	0	0	0	0	L1	L1	0	0	0	0	0	L1	0	0	0	0	L1	0	0	0	0	L1	0	0	0	0	0	0	0	0	0	L1	0	0	0
DEL003906	chrA1	15621723	15621752	0.093	0	0	0	L1	0	0	L1	0	0	0	0	0	0	0	L1	0	0	0	0	0	0	0	0	0	0	0	0	0	0	0	0	0	0	0	0	0	0	0	0	0	0	0	L1	0	0
DEL003908	chrA1	15622319	15623137	0.037	0	0	0	0	0	0	0	0	0	0	0	0	0	0	0	0	0	0	0	0	0	0	0	0	0	0	0	0	0	0	0	0	0	0	0	0	0	0	0	0	0	0	0	D1	D1
DEL003920	chrA1	15637095	15638062	0.241	0	0	D1	0	0	D1	0	0	0	0	0	0	D1	D1	0	0	0	D1	0	D1	D1	D1	0	0	0	0	0	0	D1	0	0	0	0	0	0	0	0	0	0	0	0	0	D1	D1	0
DEL003932	chrA1	15698825	15698852	0.056	0	0	0	D1	0	0	0	D1	0	0	0	0	0	0	D1	0	0	0	0	0	0	0	0	0	0	0	0	0	0	0	0	0	0	0	0	0	0	0	0	0	0	0	0	0	0
DEL003933	chrA1	15698825	15698852	0.056	0	0	0	0	0	0	0	0	0	0	0	0	0	0	0	0	0	0	0	0	0	0	0	0	0	0	0	0	0	D1	0	0	0	0	0	0	0	0	D1	0	0	0	D1	0	0
DEL003936	chrA1	15703876	15704348	0.389	D1	D1	0	D1	D1	0	0	0	0	0	D1	0	D1	D1	D1	0	0	0	D1	0	D1	D1	0	0	D1	0	D1	0	0	0	0	0	D1	0	0	D1	0	0	0	D1	0	D1	D1	0	0
DEL003950	chrA1	15752342	15752565	0.111	0	0	0	0	0	0	0	0	0	0	0	0	L1	0	0	0	0	0	0	0	L1	0	0	0	0	0	0	0	L1	0	0	L1	L1	0	0	0	0	0	0	0	0	0	L1	0	0
DEL003952	chrA1	15753916	15755455	0.093	0	0	0	0	0	0	0	0	0	0	0	0	2	0	0	0	0	0	0	0	0	0	0	0	0	0	0	0	L1	0	0	D1	D1	0	0	0	0	0	0	0	0	0	2	0	0
DEL003958	chrA1	15772109	15772334	0.278	0	0	0	0	0	0	L1	0	0	0	0	0	0	0	L1	L1	0	L1	0	0	D1	0	0	0	0	0	L1	0	0	0	0	0	0	2	L1	L1	0	0	L1	0	0	2	0	0	0
DEL003961	chrA1	15788217	15788274	0.185	0	D1	0	D1	0	D1	0	0	0	0	0	D1	0	0	D1	0	0	D1	0	0	0	0	0	0	0	0	0	0	0	D1	0	0	0	0	0	0	0	0	0	D1	0	0	D1	0	0
DEL003966	chrA1	15801089	15801319	0.093	0	0	0	L1	0	0	0	0	0	0	0	0	0	0	0	0	0	0	0	0	2	0	0	L1	0	0	0	0	L1	0	0	0	D1	0	0	0	0	0	0	0	0	0	0	0	0
DEL003968	chrA1	15801371	15801594	0.056	0	0	0	L1	0	0	0	0	0	0	0	0	0	0	0	0	0	0	0	0	0	0	0	L1	0	0	0	0	0	0	0	0	L1	0	0	0	0	0	0	0	0	0	0	0	0
DEL003974	chrA1	15842116	15842137	0.037	0	0	0	0	D1	0	0	0	0	0	0	0	0	0	0	0	0	0	0	0	0	0	0	0	0	0	0	0	0	0	0	0	0	0	0	0	0	0	0	0	0	D1	0	0	0
DEL003982	chrA1	15902887	15902945	0.037	0	0	0	0	0	0	0	0	0	0	0	0	0	0	0	0	0	0	0	0	L1	0	0	0	0	0	0	0	0	0	0	0	0	0	0	0	0	0	0	0	0	L1	0	0	0
DEL003987	chrA1	15917815	15917832	0.037	0	0	0	0	D1	0	0	0	0	0	0	D1	0	0	0	0	0	0	0	0	0	0	0	0	0	0	0	0	0	0	0	0	0	0	0	0	0	0	0	0	0	0	0	0	0
DEL003996	chrA1	15978968	15978989	0.074	0	0	0	0	0	0	0	0	0	0	0	D1	0	0	0	0	0	0	0	0	0	0	0	0	0	0	0	0	0	0	0	0	0	0	0	0	0	0	0	0	0	0	0	0	0
DEL003997	chrA1	15981735	15981760	0.074	0	0	0	0	0	0	0	0	0	0	0	0	0	0	0	0	0	0	0	0	0	0	0	0	0	0	D1	0	0	D1	0	0	0	0	0	D1	0	0	0	0	0	0	0	0	0
DEL003998	chrA1	15991268	15991293	0.074	0	0	D1	D1	0	0	0	0	0	0	0	D1	0	0	0	0	0	0	0	0	0	0	0	0	0	0	0	0	0	0	0	0	0	0	0	0	0	0	0	0	D1	0	0	0	0
DEL004003	chrA1	16012737	16013858	0.074	0	0	0	0	0	0	0	0	0	0	0	0	0	D1	0	0	0	0	0	0	0	0	0	0	D1	D1	0	0	0	D1	0	0	0	0	0	0	0	0	0	0	0	0	0	0	0
DEL004004	chrA1	16013145	16013843	0.981	L1	L1	L1	2	L1	L1	L1	L1	L1	L1	L1	L1	L1	L1	L1	L1	L1	2	L1	L1	L1	L1	L1	L1	L1	L1	L1	L1	L1	L1	L1	L1	L1	L1	L1	L1	L1	L1	L1	L1	L1	L1	L1	L1	L1
DEL004009	chrA1	16021335	16040638	0.037	0	0	0	0	0	0	L1	0	0	0	0	0	0	0	0	0	0	0	0	0	0	0	0	0	0	0	0	0	0	L1	0	0	0	0	0	0	0	0	0	0	0	0	0	0	0
DEL004019	chrA1	16031142	16059974	0.130	D1	0	0	0	0	0	0	0	0	0	0	0	0	0	D1	0	0	0	0	0	0	0	0	0	0	0	D1	D1	0	0	D1	0	0	0	D1	0	0	0	0	0	0	D1	0	0	0
DEL004024	chrA1	16043523	16043719	0.593	L1	L1	L1	L1	L1	L1	L1	0	L1	L1	L1	0	0	L1	0	L1	L1	L1	L1	D1	0	0	L1	L1	L1	0	0	0	0	L1	L1	L1	0	L1	0	0	L1	L1	0	L1	L1	0	0	L1	L1
DEL004027	chrA1	16052751	16052772	0.074	0	0	D1	0	0	0	0	0	0	0	0	0	0	0	0	0	0	0	0	0	0	0	0	0	D1	0	0	0	0	0	D1	0	0	0	0	0	D1	0	0	0	0	0	0	0	0
DEL004043	chrA1	16116525	16116840	0.056	0	D1	0	0	0	0	0	0	0	L1	0	0	0	0	0	0	0	0	0	0	0	0	D1	0	0	0	0	0	0	0	0	0	0	0	0	0	0	0	0	0	0	0	0	0	0
DEL004045	chrA1	16118726	16118757	0.074	0	0	0	0	0	0	0	0	0	0	0	0	0	0	0	0	0	0	0	0	0	0	0	0	0	0	D1	0	0	0	0	0	D1	0	0	0	D1	0	0	0	0	0	0	0	0
DEL004052	chrA1	16144002	16144214	0.648	0	0	L1	L1	0	L1	0	L1	L1	L1	L1	L1	L1	L1	0	L1	L1	L1	L1	2	0	2	L1	L1	L1	0	0	0	L1	0	L1	L1	L1	L1	0	0	0	L1	0	L1	L1	L1	L1	2	L1
DEL004054	chrA1	16162297	16162318	0.074	0	0	0	0	0	0	0	0	0	D1	0	0	0	0	0	0	0	0	0	0	0	0	0	0	0	0	0	0	0	0	0	0	0	0	0	0	0	D1	0	0	D1	0	0	D1	0
DEL004075	chrA1	16279393	16279431	0.093	0	0	0	0	0	0	0	0	D1	0	D1	0	0	0	0	0	0	0	0	0	0	0	0	0	0	0	0	0	0	0	0	0	0	0	0	0	0	0	0	D1	0	D1	D1	0	0
DEL004076	chrA1	16280789	16280805	0.111	0	D1	0	D1	0	0	D1	D1	0	0	0	0	0	0	0	D1	0	0	0	0	0	0	0	0	0	0	0	D1	0	0	0	0	0	0	0	0	0	0	0	0	0	0	0	0	0
DEL004078	chrA1	16284963	16284988	0.167	0	0	D1	0	0	D1	0	0	0	D1	0	0	0	0	0	0	D1	0	0	0	0	0	D1	0	0	0	0	0	0	0	D1	0	0	0	0	0	0	0	0	D1	D1	0	0	0	D1
DEL004079	chrA1	16286699	16286941	0.167	0	0	0	L1	0	0	0	L1	L1	0	0	0	L1	L1	0	0	0	0	0	0	0	D1	0	0	0	0	0	0	0	0	0	0	0	0	0	0	0	0	0	0	0	0	0	0	0
DEL004081	chrA1	16299397	16299639	0.333	0	0	L1	L1	L1	0	0	L1	L1	0	0	0	L1	L1	0	0	0	0	L1	0	0	2	0	L1	L1	0	0	0	L1	0	0	L1	L1	0	0	0	L1	0	0	0	0	0	0	0	0
DEL004083	chrA1	16306830	16306921	0.037	0	0	0	0	0	0	0	0	0	0	0	0	0	0	0	0	0	0	L1	0	0	0	0	0	0	0	0	0	0	0	0	0	L1	0	0	0	0	0	0	0	0	0	0	0	0
DEL004085	chrA1	16309953	16310004	0.167	0	0	0	L1	0	L1	0	L1	0	0	L1	0	L1	0	0	0	0	0	L1	0	0	0	0	0	0	0	0	0	0	0	0	0	0	0	0	0	0	0	0	0	0	L1	0	0	0
DEL004087	chrA1	16311686	16311906	0.407	0	0	L1	0	L1	L1	0	0	0	L1	L1	L1	0	0	0	0	L1	0	0	L1	2	0	L1	L1	0	0	0	0	L1	0	L1	L1	L1	0	0	0	L1	L1	0	L1	L1	2	0	2	L1
DEL004089	chrA1	16328131	16328148	0.056	0	0	0	0	0	0	0	0	0	0	D1	0	0	0	0	0	0	0	0	0	0	0	0	0	0	0	0	0	0	0	0	0	0	0	0	0	0	D1	0	0	0	0	0	0	D1
DEL004091	chrA1	16332743	16332802	0.130	0	0	0	D1	0	0	0	0	D1	0	0	0	D1	0	0	0	0	0	D1	0	0	0	0	0	0	0	0	0	0	0	0	0	0	0	0	0	0	0	0	D1	0	D1	0	0	0
DEL004094	chrA1	16343361	16344370	0.074	0	0	0	0	D1	0	0	0	0	0	0	0	0	0	0	0	0	0	0	0	0	0	0	0	0	0	0	0	0	D1	0	0	0	0	0	0	0	D1	0	0	0	0	0	0	0
DEL004095	chrA1	16343525	16344302	0.852	0	D1	D1	D1	0	D1	D1	D1	D1	D1	D1	D1	D1	D1	D1	0	D1	D1	D1	D1	D1	D1	D1	D1	D1	0	D1	D1	D1	0	D1	D1	D1	D1	D1	D1	D1	0	D1	D1	D1	D1	D1	D1	D1
DEL004126	chrA1	16428511	16428564	0.148	0	0	D1	0	0	D1	0	0	0	0	0	0	0	0	0	0	0	0	0	0	0	0	0	0	0	0	0	0	0	0	D1	0	D1	0	0	0	0	0	0	D1	0	D1	D1	0	0
DEL004131	chrA1	16454799	16456076	0.426	0	0	0	L1	0	L1	L1	L1	0	0	L1	L1	L1	L1	L1	L1	0	0	L1	0	L1	L1	0	0	0	0	0	0	L1	0	0	L1	L1	L1	0	0	0	0	L1	0	0	L1	0	0	0
DEL004134	chrA1	16466193	16466234	0.370	D1	D1	0	D1	0	0	D1	D1	D1	0	0	D1	0	0	D1	D1	D1	D1	D1	0	D1	0	0	0	0	0	D1	0	0	D1	0	0	0	0	D1	D1	0	0	0	D1	0	0	D1	0	0
DEL004144	chrA1	16507445	16507670	0.111	0	0	0	L1	0	0	0	0	0	0	0	L1	0	0	0	L1	0	0	0	0	0	0	0	0	0	0	0	0	0	0	0	L1	L1	0	0	0	0	0	0	0	0	L1	0	0	0
DEL004147	chrA1	16521608	16521829	0.074	0	0	0	L1	0	0	0	0	0	0	0	0	0	0	0	0	0	0	0	0	0	0	0	0	0	0	0	0	L1	0	0	0	L1	0	0	0	0	0	0	0	0	L1	0	0	0
DEL004149	chrA1	16526020	16526051	0.056	0	0	0	D1	0	0	0	0	0	0	0	0	0	0	0	0	0	0	0	0	0	0	0	0	0	0	0	0	0	0	0	0	D1	0	0	0	0	0	0	0	0	D1	0	0	0
DEL004152	chrA1	16531597	16531822	0.889	L1	0	L1	L1	L1	L1	L1	L1	L1	L1	L1	L1	L1	L1	L1	L1	L1	L1	L1	2	L1	L1	L1	L1	L1	L1	L1	0	L1	L1	L1	L1	0	L1	L1	L1	L1	L1	L1	L1	2	L1	L1	2	L1
DEL004153	chrA1	16563400	16564010	0.056	0	0	0	0	0	0	0	0	0	0	0	0	0	0	D1	0	0	0	0	0	0	0	0	0	0	0	0	0	0	0	0	0	0	0	0	0	0	0	0	D1	0	D1	0	0	0
DEL004155	chrA1	16563752	16564432	0.111	0	0	0	0	0	0	0	0	0	0	0	0	0	L1	0	0	0	0	0	0	0	0	L1	L1	0	0	0	0	0	0	0	0	0	0	0	0	0	L1	0	D1	0	0	0	0	D1
DEL004159	chrA1	16567638	16567661	0.241	0	0	0	0	0	L1	0	0	0	L1	L1	L1	L1	L1	0	0	0	0	L1	0	0	0	L1	0	0	L1	0	0	0	L1	0	0	0	0	0	0	L1	L1	0	0	0	0	0	0	0
DEL004162	chrA1	16571597	16572087	0.611	0	0	D1	0	2	D1	L1	L1	L1	0	L1	L1	D1	0	0	2	L1	2	2	0	0	L1	D1	0	0	0	L1	0	L1	L1	0	L1	L1	0	0	L1	2	L1	L1	L1	L1	L1	L1	0	0
DEL004174	chrA1	16642268	16642289	0.037	0	0	0	0	0	0	0	0	D1	0	D1	0	0	0	0	0	0	0	0	0	0	0	0	0	0	0	0	0	0	0	0	0	0	0	0	0	0	0	0	0	0	0	0	0	0
DEL004177	chrA1	16651226	16651669	0.037	0	0	0	0	0	0	0	0	0	0	0	0	0	0	0	0	0	0	0	0	D1	0	0	0	0	0	0	0	0	0	0	0	0	0	0	0	0	0	0	0	0	0	0	D1	0
DEL004180	chrA1	16673657	16673695	0.370	0	0	0	D1	0	0	D1	0	D1	D1	0	0	D1	0	D1	D1	0	0	0	0	0	0	0	0	0	D1	0	0	0	0	D1	D1	D1	0	0	D1	D1	0	0	D1	0	D1	D1	D1	0
DEL004181	chrA1	16676619	16676648	0.278	0	0	D1	D1	0	0	0	0	D1	D1	0	D1	D1	0	0	D1	0	0	0	0	0	D1	D1	D1	0	0	0	0	0	0	D1	0	D1	0	D1	0	D1	0	0	0	0	D1	0	0	0
DEL004184	chrA1	16694530	16694765	0.333	0	0	L1	L1	0	L1	0	0	0	0	0	L1	L1	0	0	L1	0	0	0	L1	0	0	L1	L1	L1	0	0	0	0	0	L1	0	L1	0	0	0	L1	0	L1	L1	L1	L1	0	0	0
DEL004188	chrA1	16702410	16702635	0.093	0	0	L1	0	0	0	0	0	0	0	0	0	0	0	0	0	0	0	0	0	0	0	L1	L1	L1	0	0	0	0	0	0	0	0	0	0	0	L1	0	0	0	0	0	0	0	0
DEL004189	chrA1	16703994	16704213	0.093	0	0	0	L1	0	L1	0	0	0	0	0	L1	0	0	0	0	0	0	0	0	0	0	0	0	L1	0	0	0	0	0	0	0	0	0	0	0	0	0	0	0	0	L1	0	0	0
DEL004198	chrA1	16754413	16754563	0.093	0	0	0	D1	0	0	0	0	0	0	0	0	0	0	0	D1	0	0	0	0	0	D1	0	0	0	0	0	0	0	0	0	D1	0	0	0	0	0	0	0	0	0	0	0	0	0
DEL004201	chrA1	16769547	16769647	0.037	0	0	0	0	0	0	0	0	0	L1	0	L1	0	0	0	0	0	0	0	0	0	0	0	0	0	0	0	0	0	0	0	0	0	0	0	0	0	0	0	0	0	0	0	0	0
DEL004204	chrA1	16784015	16784229	0.574	0	L1	L1	L1	L1	0	L1	0	L1	L1	0	L1	0	0	L1	L1	L1	0	L1	0	2	L1	L1	L1	0	L1	0	L1	L1	0	0	L1	0	L1	L1	L1	0	L1	L1	L1	L1	L1	0	0	0
DEL004219	chrA1	16857174	16857403	0.815	0	0	L1	0	L1	L1	L1	L1	L1	L1	0	L1	L1	L1	L1	L1	L1	L1	L1	2	0	2	L1	L1	L1	L1	0	0	L1	0	L1	L1	L1	L1	L1	L1	L1	L1	L1	L1	L1	L1	L1	L1	2
DEL004234	chrA1	16918814	16919015	0.222	0	0	0	0	0	0	0	0	0	0	0	L1	0	0	D1	0	D1	0	0	0	0	0	0	0	0	0	L1	0	0	0	0	D1	L1	0	L1	0	0	0	0	D1	0	L1	L1	0	0
DEL004246	chrA1	16977271	16977291	0.074	0	0	0	0	0	0	0	0	0	D1	0	0	0	0	0	0	0	0	0	0	0	0	D1	D1	0	0	0	0	0	0	0	0	0	0	0	0	0	D1	0	0	0	0	0	0	0
DEL004247	chrA1	16978052	16978078	0.056	0	0	L1	L1	0	0	0	0	0	0	0	0	0	0	0	0	0	0	0	0	0	0	0	0	0	0	0	0	0	0	0	0	0	0	0	0	0	0	0	0	0	0	0	0	0
DEL004256	chrA1	17007310	17007520	0.315	0	0	0	0	L1	0	0	L1	L1	L1	0	L1	L1	0	0	0	0	0	0	0	2	0	L1	L1	L1	0	0	0	0	0	L1	L1	L1	0	0	L1	L1	0	L1	0	0	0	0	0	0
DEL004257	chrA1	17010505	17010530	0.259	0	0	D1	D1	D1	D1	0	D1	D1	0	0	0	D1	0	0	0	0	0	0	0	0	0	D1	0	D1	0	0	0	0	0	0	0	0	0	0	D1	D1	D1	0	0	0	0	0	D1	D1
DEL004260	chrA1	17027838	17028060	0.315	0	0	0	0	0	0	0	L1	0	L1	0	0	0	L1	0	0	L1	0	0	0	0	0	0	0	L1	0	L1	0	0	0	0	0	L1	L1	L1	0	0	0	0	2	0	L1	L1	0	0
DEL004262	chrA1	17033736	17034239	0.037	0	0	0	0	0	0	0	0	0	0	0	0	0	0	0	0	0	0	0	0	0	0	0	D1	0	0	0	0	0	0	0	0	0	0	0	0	0	0	0	0	0	0	0	0	0
DEL004271	chrA1	17058249	17058478	0.611	0	0	L1	L1	L1	L1	0	L1	0	L1	L1	L1	L1	0	0	0	L1	0	0	0	0	0	L1	L1	L1	0	L1	0	0	0	L1	L1	L1	L1	L1	L1	L1	L1	L1	L1	L1	L1	L1	2	L1
DEL004299	chrA1	17137680	17137701	0.056	0	0	D1	0	0	0	0	0	0	0	0	0	0	0	0	0	0	0	0	0	0	0	0	0	0	0	0	0	0	0	0	0	0	0	0	0	0	0	0	0	D1	0	0	D1	0
DEL004304	chrA1	17160869	17160887	0.093	0	0	0	D1	0	0	0	0	0	D1	0	0	D1	0	0	0	D1	0	0	0	0	0	0	0	0	0	0	0	0	0	0	0	0	0	0	0	0	0	0	0	0	0	D1	0	0
DEL004306	chrA1	17162733	17162944	0.130	0	0	0	L1	0	0	0	0	L1	0	0	0	0	0	0	0	0	0	0	0	0	0	L1	L1	0	0	0	0	0	0	L1	0	0	0	0	0	0	L1	0	0	0	0	0	0	0
DEL004308	chrA1	17176546	17176582	0.037	0	0	0	0	0	0	0	0	0	0	0	0	0	0	0	0	0	0	0	0	D1	0	0	0	0	0	0	0	0	0	0	0	0	0	0	0	0	0	0	0	0	0	0	0	0
DEL004314	chrA1	17191373	17191397	0.037	0	0	0	0	0	0	0	0	0	L1	0	0	0	0	0	0	0	0	0	0	0	0	0	0	0	0	D1	0	0	0	0	0	0	0	0	0	0	0	0	0	0	0	0	0	0
DEL004316	chrA1	17199270	17199306	0.056	0	0	0	0	0	0	0	0	0	D1	0	0	D1	0	0	0	0	0	0	0	0	0	0	0	0	0	0	0	0	0	0	0	D1	0	0	0	0	0	0	0	0	0	0	0	0
DEL004319	chrA1	17210281	17210442	0.426	L1	0	0	0	0	0	L1	L1	L1	L1	0	0	L1	L1	L1	0	L1	0	0	0	0	L1	0	0	L1	0	L1	0	0	0	0	L1	0	L1	0	L1	0	0	0	L1	0	L1	L1	0	0
DEL004324	chrA1	17217142	17217163	0.037	0	0	0	0	0	0	0	0	0	0	0	0	0	0	0	0	0	0	0	0	0	0	0	0	0	0	0	0	0	0	0	0	0	0	0	0	0	0	0	0	0	0	0	0	D1
DEL004326	chrA1	17224980	17225001	0.056	0	0	0	0	0	0	0	0	0	0	0	0	0	0	0	0	0	0	0	0	0	0	0	0	0	0	0	0	0	0	0	0	0	0	0	0	0	0	0	0	D1	0	0	D1	D1
DEL004328	chrA1	17231131	17231156	0.074	0	0	0	0	0	0	0	D1	0	0	0	0	0	0	0	0	0	0	0	0	0	0	0	0	0	0	0	0	0	0	0	0	0	0	0	0	D1	0	0	0	0	D1	0	0	D1
DEL004342	chrA1	17258328	17258718	0.611	L1	0	0	0	L1	L1	0	L1	L1	L1	0	0	L1	L1	0	L1	L1	0	L1	0	L1	L1	L1	0	L1	0	L1	0	0	0	0	L1	L1	L1	L1	0	L1	0	0	L1	L1	L1	L1	L1	L1
DEL004346	chrA1	17288866	17288886	0.074	0	0	0	0	D1	0	0	0	0	D1	0	0	0	0	0	0	0	0	0	0	0	0	0	0	0	0	0	0	0	0	0	0	D1	0	0	0	0	0	0	0	0	0	D1	0	0
DEL004355	chrA1	17313058	17314021	1.000	L1	L1	L1	L1	L1	L1	L1	L1	L1	2	L1	L1	L1	L1	L1	L1	L1	L1	L1	L1	L1	L1	L1	L1	L1	L1	L1	L1	2	L1	L1	L1	L1	L1	L1	L1	L1	L1	L1	L1	L1	L1	L1	L1	L1
DEL004357	chrA1	17320692	17320721	0.037	0	0	0	0	0	0	0	0	0	0	0	0	0	0	0	0	0	0	0	0	0	0	0	0	0	0	D1	0	0	0	0	0	0	0	0	0	0	0	0	0	0	0	0	0	0
DEL004358	chrA1	17321121	17321137	0.056	0	0	0	0	0	D1	0	0	0	0	0	0	0	0	0	0	0	0	0	0	0	0	0	0	0	0	0	0	0	0	0	0	0	0	0	0	D1	0	0	0	0	0	0	D1	0
DEL004360	chrA1	17324921	17324938	0.111	0	0	0	0	0	0	0	0	0	0	0	0	0	0	0	0	0	0	0	0	0	0	0	0	D1	0	0	0	0	0	0	0	0	0	0	0	D1	0	0	D1	0	D1	0	D1	D1
DEL004368	chrA1	17356786	17356803	0.037	0	0	D1	0	0	0	0	0	0	0	0	0	0	0	0	0	0	0	0	0	0	0	0	0	0	0	0	0	0	0	0	0	0	0	0	0	0	0	0	0	0	0	0	D1	0
DEL004370	chrA1	17364614	17364842	0.852	L1	L1	0	L1	L1	L1	L1	L1	L1	0	L1	L1	L1	L1	L1	L1	L1	L1	L1	0	L1	L1	0	0	L1	L1	L1	L1	L1	L1	L1	2	L1	L1	L1	L1	0	L1	L1	L1	2	L1	L1	0	0
DEL004378	chrA1	17401700	17402627	0.019	0	0	0	0	0	0	0	0	0	0	0	0	0	0	0	0	0	0	0	0	0	0	0	0	0	0	0	0	0	0	0	2	0	0	0	0	0	0	0	0	0	0	0	0	0
DEL004385	chrA1	17455127	17455164	0.074	0	0	0	0	0	0	0	0	0	D1	0	0	0	0	0	0	0	0	0	D1	0	0	0	D1	0	0	0	0	0	0	0	0	D1	0	0	0	0	0	0	0	0	0	0	0	0
DEL004387	chrA1	17458227	17458255	0.111	0	0	D1	0	0	0	0	0	D1	0	0	0	0	0	0	0	0	0	0	0	D1	0	0	0	0	0	0	0	0	0	D1	0	0	0	0	0	D1	D1	0	0	0	0	0	0	0
DEL004397	chrA1	17538181	17538198	0.074	0	0	0	0	0	0	0	D1	D1	0	0	0	0	0	0	0	0	0	D1	0	0	0	0	0	0	0	0	0	D1	0	0	0	0	0	0	0	0	0	0	0	0	0	0	0	0
DEL004399	chrA1	17551994	17552023	0.056	0	0	0	0	0	0	0	0	0	0	0	0	0	0	0	D1	0	0	D1	0	0	0	0	0	0	0	0	0	0	0	0	0	D1	0	0	0	0	0	0	0	0	0	0	0	0
DEL004402	chrA1	17559604	17559689	0.241	D1	0	0	0	0	0	D1	0	0	0	0	0	0	0	D1	0	0	0	0	0	0	0	0	0	0	0	D1	0	0	0	D1	D1	0	D1	D1	D1	0	0	0	D1	D1	0	D1	0	0
DEL004404	chrA1	17565032	17565089	0.056	D1	0	0	0	D1	0	0	0	0	0	0	0	0	0	0	0	0	0	0	0	0	0	0	0	0	0	0	0	0	0	0	0	D1	0	0	0	0	0	0	0	0	0	0	0	0
DEL004405	chrA1	17571103	17571168	0.389	0	0	2	L1	L1	L1	L1	0	0	L1	L1	0	L1	0	L1	0	0	0	0	L1	L1	0	L1	L1	L1	0	L1	0	0	0	L1	0	0	0	0	0	L1	0	0	0	0	0	0	L1	0
DEL004412	chrA1	17617294	17617325	0.037	0	0	0	0	0	0	0	0	0	0	0	D1	0	0	0	D1	0	0	0	0	0	0	0	0	0	0	0	0	0	0	0	0	0	0	0	0	0	0	0	0	0	0	0	0	0
DEL004418	chrA1	17655060	17655284	0.074	0	0	0	0	0	0	0	0	0	0	0	0	0	0	0	0	0	0	0	0	0	0	0	0	0	0	L1	0	0	0	0	0	L1	0	0	L1	0	0	0	0	0	0	0	0	0
DEL004421	chrA1	17657985	17658341	0.037	0	0	0	0	0	0	0	0	0	0	0	0	0	0	0	0	0	0	0	0	D1	0	0	0	0	0	0	0	0	0	0	0	0	0	0	0	0	0	0	0	D1	0	0	0	0
DEL004425	chrA1	17658762	17658991	0.704	L1	0	L1	L1	L1	0	L1	L1	L1	L1	L1	L1	L1	0	L1	L1	L1	L1	L1	L1	L1	L1	L1	L1	0	L1	L1	0	0	0	L1	L1	0	0	L1	L1	L1	0	0	L1	L1	L1	0	0	0
DEL004428	chrA1	17664882	17665277	0.093	0	0	0	0	0	0	0	0	0	0	0	0	0	0	0	0	0	0	0	0	D1	D1	0	0	0	0	D1	0	0	0	0	0	0	0	0	0	0	0	0	0	0	0	D1	0	0
DEL004436	chrA1	17692025	17692085	0.259	0	0	L1	L1	0	0	0	0	L1	L1	L1	L1	L1	0	0	L1	0	0	0	0	L1	0	L1	L1	0	0	0	0	0	0	L1	0	0	0	0	0	0	0	0	L1	L1	0	0	0	0
DEL004449	chrA1	17734184	17734207	0.130	0	0	0	0	0	D1	0	0	0	0	0	D1	0	0	0	D1	0	0	D1	0	0	0	0	0	0	0	0	0	0	0	0	0	0	D1	0	0	0	0	D1	0	0	0	0	0	0
DEL004450	chrA1	17739299	17739594	0.556	L1	0	L1	L1	0	L1	0	L1	L1	L1	L1	0	L1	0	0	0	0	0	L1	0	2	0	L1	0	L1	0	L1	0	0	0	L1	L1	L1	0	L1	L1	L1	L1	0	L1	L1	L1	L1	L1	0
DEL004453	chrA1	17746075	17746312	0.907	L1	L1	L1	L1	L1	L1	0	L1	L1	L1	L1	L1	L1	L1	0	L1	L1	L1	L1	L1	L1	L1	L1	L1	0	L1	L1	L1	L1	L1	L1	L1	L1	L1	L1	L1	L1	L1	L1	L1	L1	L1	L1	L1	L1
DEL004457	chrA1	17772624	17772780	0.130	0	0	0	0	0	0	0	D1	0	0	0	0	0	0	0	0	0	0	0	0	0	0	0	0	0	D1	D1	D1	0	0	0	0	0	0	0	0	0	0	D1	0	0	0	L1	0	0
DEL004474	chrA1	17835333	17835536	0.167	D1	0	0	0	0	0	0	D1	0	0	D1	0	0	0	0	D1	0	0	D1	0	0	D1	0	0	0	0	0	0	0	0	0	0	D1	D1	0	0	0	0	0	0	0	0	0	0	0
DEL004479	chrA1	17850098	17850118	0.148	0	0	0	0	0	0	0	0	0	D1	0	0	D1	0	D1	0	0	0	0	0	0	0	0	0	0	0	0	0	0	0	0	D1	D1	0	0	0	0	0	0	D1	D1	0	0	0	0
DEL004516	chrA1	18001259	18001284	0.037	0	0	0	0	0	0	0	0	0	0	0	0	D1	0	0	0	0	0	0	0	0	0	0	0	0	0	0	0	0	0	0	0	0	D1	0	0	0	0	0	0	0	0	0	0	0
DEL004520	chrA1	18020287	18020309	0.130	0	0	D1	0	0	D1	0	0	0	0	D1	0	0	0	0	0	0	0	0	0	0	0	D1	0	0	0	0	0	0	0	0	0	0	0	0	0	D1	0	0	0	D1	0	0	0	0
DEL004528	chrA1	18041401	18041625	0.426	L1	0	0	L1	0	0	0	0	L1	L1	L1	0	L1	0	0	0	0	0	L1	0	0	L1	0	0	L1	0	0	0	L1	0	L1	L1	L1	0	L1	0	L1	L1	0	0	0	L1	0	2	L1
DEL004530	chrA1	18045706	18046728	0.037	0	0	0	0	0	0	0	0	0	0	0	0	0	0	0	0	0	0	0	0	0	0	0	0	0	0	0	0	D1	0	0	0	0	0	0	0	0	0	0	0	0	D1	0	0	0
DEL004532	chrA1	18046300	18046512	0.667	L1	L1	L1	L1	L1	L1	0	L1	L1	L1	L1	0	L1	L1	0	L1	0	0	0	L1	0	L1	L1	L1	L1	0	L1	0	L1	0	L1	L1	L1	0	L1	0	L1	L1	0	L1	L1	0	L1	L1	L1
DEL004540	chrA1	18055948	18055969	0.037	0	0	0	0	0	0	0	0	D1	0	0	0	0	0	0	0	0	0	D1	0	0	0	0	0	0	0	0	0	0	0	0	0	0	0	0	0	0	0	0	0	0	0	0	0	0
DEL004546	chrA1	18085952	18085968	0.093	0	0	0	0	0	0	0	0	0	0	0	0	D1	0	0	0	0	0	D1	0	0	0	0	0	0	0	0	0	0	0	0	0	D1	0	0	0	0	0	0	D1	0	0	0	0	D1
DEL004551	chrA1	18099551	18099572	0.130	0	0	0	0	0	0	0	0	D1	0	0	D1	D1	0	0	0	0	0	D1	0	0	0	0	D1	0	0	0	0	0	0	0	0	0	0	0	0	D1	0	0	D1	0	0	0	0	0
DEL004559	chrA1	18118325	18118569	0.519	L1	0	0	L1	L1	0	0	L1	L1	0	L1	0	2	L1	0	L1	2	0	2	0	0	0	0	0	2	0	2	0	L1	0	2	L1	L1	2	L1	0	L1	2	0	2	0	0	L1	L1	2
DEL004560	chrA1	18119116	18119171	0.074	0	0	0	0	0	0	0	0	0	0	0	0	0	0	0	0	0	0	0	0	0	0	0	0	L1	0	0	0	0	0	L1	0	0	0	0	0	L1	L1	0	0	0	0	0	0	0
DEL004561	chrA1	18119666	18119715	0.037	0	0	0	0	0	0	0	0	0	0	0	0	0	0	0	0	0	0	0	0	0	0	0	0	L1	0	0	0	0	0	0	0	0	0	0	0	0	L1	0	0	0	0	0	0	0
DEL004562	chrA1	18120570	18126510	0.574	L1	0	0	L1	L1	0	0	L1	L1	0	L1	0	L1	L1	0	L1	L1	0	L1	0	0	0	0	0	2	0	L1	0	L1	0	L1	L1	L1	L1	L1	0	L1	L1	0	L1	0	L1	L1	L1	L1
DEL004574	chrA1	18190670	18190696	0.185	0	0	0	D1	D1	0	0	D1	D1	0	0	0	0	0	0	0	0	0	0	0	0	0	0	0	0	0	0	0	0	0	0	0	0	0	0	0	0	0	0	0	0	0	D1	D1	0
DEL004575	chrA1	18209088	18209308	0.333	L1	0	0	0	L1	0	0	L1	L1	0	L1	0	0	0	L1	0	0	0	0	0	2	0	0	0	0	0	0	0	0	0	0	0	L1	0	2	0	L1	0	0	0	0	0	L1	2	L1
DEL004586	chrA1	18259081	18259118	0.093	0	0	0	0	0	0	0	0	0	0	0	0	0	0	L1	D1	0	0	0	0	0	0	0	0	0	0	0	0	0	0	L1	0	0	0	0	0	0	D1	0	0	L1	0	0	0	0
DEL004591	chrA1	18285390	18287799	0.796	D1	D1	D1	D1	D1	D1	0	D1	D1	D1	D1	D1	D1	D1	D1	D1	D1	D1	D1	D1	D1	D1	D1	D1	D1	D1	0	D1	D1	D1	D1	D1	0	D1	0	D1	D1	D1	D1	D1	D1	D1	0	D1	D1
DEL004597	chrA1	18323184	18323225	0.167	0	0	0	D1	0	0	0	0	D1	0	0	0	0	D1	0	0	D1	0	D1	0	0	0	0	0	D1	0	0	0	0	0	0	D1	0	D1	0	0	0	0	0	0	0	0	0	0	0
DEL004598	chrA1	18330707	18330932	0.537	L1	0	L1	0	L1	L1	L1	0	L1	0	L1	0	L1	0	L1	0	L1	0	0	L1	0	L1	L1	L1	L1	0	L1	0	0	L1	L1	0	L1	0	L1	L1	L1	L1	0	2	L1	0	L1	0	0
DEL004602	chrA1	18358917	18359550	0.093	0	0	0	0	2	0	0	0	0	0	0	0	0	0	2	0	0	0	0	0	2	0	0	0	0	0	0	0	0	0	0	0	0	0	0	0	2	0	0	0	0	0	0	0	0
DEL004612	chrA1	18438956	18440493	0.648	D1	D1	D1	D1	D1	D1	0	D1	D1	D1	D1	D1	D1	D1	0	D1	D1	D1	D1	D1	D1	0	D1	D1	D1	D1	0	D1	D1	D1	0	0	0	0	0	0	D1	D1	D1	0	0	0	D1	D1	D1
DEL004615	chrA1	18439790	18441587	0.407	0	0	0	0	D1	0	0	0	0	D1	D1	0	D1	0	D1	0	D1	D1	D1	D1	0	D1	0	0	0	0	0	0	D1	D1	D1	0	D1	0	0	D1	D1	D1	0	0	D1	D1	0	0	D1
DEL004616	chrA1	18446985	18447040	0.130	0	0	0	L1	0	0	0	0	0	0	0	0	0	0	0	0	0	0	0	0	0	L1	0	0	L1	L1	0	0	0	0	0	0	0	0	0	0	L1	0	L1	0	0	0	0	0	L1
DEL004621	chrA1	18462839	18462898	0.315	L1	0	L1	0	L1	0	0	D1	L1	L1	L1	0	0	0	0	0	0	0	L1	0	L1	0	0	0	0	0	L1	0	0	0	L1	0	0	0	0	0	L1	0	0	L1	0	L1	0	0	0
DEL004623	chrA1	18480482	18480710	0.167	0	0	0	0	0	L1	0	0	0	L1	0	0	0	0	0	0	0	0	0	L1	0	0	L1	0	0	0	0	0	0	0	0	L1	0	0	0	0	0	0	0	L1	L1	0	0	L1	L1
DEL004624	chrA1	18493929	18494496	0.074	0	0	0	0	0	0	0	D1	0	0	0	0	0	0	0	0	0	0	D1	0	0	0	0	0	0	0	0	0	0	0	0	0	0	0	0	0	0	0	0	0	0	0	0	D1	0
DEL004628	chrA1	18510333	18510357	0.037	0	0	0	0	0	0	0	0	0	0	0	0	0	0	0	0	0	0	0	0	0	0	0	0	0	0	0	0	0	0	0	0	0	0	L1	L1	0	0	0	0	0	0	0	0	0
DEL004631	chrA1	18538485	18538699	0.648	L1	0	L1	0	L1	L1	L1	L1	0	0	L1	0	0	L1	L1	L1	0	L1	L1	0	L1	L1	0	0	0	L1	0	L1	L1	L1	L1	0	0	0	L1	L1	L1	0	L1	0	0	L1	L1	0	L1
DEL004634	chrA1	18540604	18540655	0.130	0	0	0	L1	L1	0	0	0	0	0	L1	0	L1	L1	0	0	0	0	0	0	0	0	0	0	0	0	L1	0	0	0	0	0	L1	0	0	0	0	0	0	0	0	0	0	0	0
DEL004646	chrA1	18629574	18629807	0.259	0	0	0	0	L1	0	0	0	0	0	0	0	0	0	L1	L1	D1	0	0	0	L1	L1	0	0	0	0	0	0	0	L1	0	0	0	L1	0	L1	0	0	0	0	0	0	0	0	2
DEL004647	chrA1	18641760	18642299	0.056	0	0	0	L1	0	0	0	0	0	0	0	0	0	0	0	0	0	0	L1	0	0	0	0	0	0	L1	0	0	0	0	0	0	0	0	0	0	0	0	0	0	0	0	0	0	0
DEL004649	chrA1	18644699	18644734	0.074	D1	0	0	0	0	0	0	0	0	0	D1	0	0	0	0	0	0	0	0	0	0	0	0	0	D1	0	0	0	0	0	0	0	0	0	0	0	0	0	0	D1	0	0	0	0	0
DEL004655	chrA1	18650194	18650211	0.056	0	0	D1	0	0	0	0	0	0	0	0	0	0	0	0	0	0	0	0	0	0	0	0	0	0	0	0	0	0	0	0	0	0	0	0	0	0	0	0	0	D1	0	0	D1	0
DEL004664	chrA1	18691661	18691691	0.056	0	0	0	D1	0	0	0	0	0	0	0	0	D1	0	0	0	0	0	0	0	0	0	0	0	0	0	0	D1	0	0	0	0	0	0	0	0	0	0	0	0	0	0	0	0	0
DEL004674	chrA1	18738513	18738609	0.333	L1	L1	L1	0	0	L1	0	0	L1	L1	0	0	0	0	0	0	0	0	0	L1	0	0	L1	L1	L1	0	0	0	0	0	L1	0	L1	0	0	0	0	L1	L1	L1	L1	0	0	L1	L1
DEL004680	chrA1	18797423	18797653	0.815	L1	L1	L1	L1	L1	L1	0	L1	L1	L1	L1	L1	L1	L1	L1	0	L1	L1	L1	L1	L1	L1	L1	L1	L1	L1	L1	L1	0	0	L1	L1	L1	L1	0	L1	0	L1	0	L1	L1	0	L1	L1	L1
DEL004695	chrA1	18840622	18841079	0.148	0	0	0	L1	0	0	0	0	0	0	0	0	0	0	0	0	L1	0	0	0	0	0	0	0	0	L1	L1	0	0	0	0	0	0	L1	0	0	0	0	0	0	0	0	0	0	0
DEL004696	chrA1	18840623	18841749	0.056	0	0	0	0	0	0	0	0	0	0	0	0	0	0	0	0	D1	0	0	0	0	0	0	0	0	D1	0	0	0	0	0	0	0	0	0	0	0	0	0	0	0	0	0	0	0
DEL004697	chrA1	18841352	18841590	0.278	L1	0	0	L1	0	0	0	0	0	0	0	0	0	0	0	L1	L1	0	0	0	0	0	0	0	0	L1	L1	0	0	0	L1	0	L1	L1	0	0	0	L1	L1	0	0	0	2	0	0
DEL004700	chrA1	18870245	18870271	0.056	0	0	0	0	0	0	0	0	0	0	0	D1	0	0	0	0	0	D1	0	0	0	0	0	0	0	0	0	0	0	0	0	0	0	0	0	0	0	0	0	0	0	0	0	0	0
DEL004702	chrA1	18882280	18882314	0.074	D1	0	0	0	0	0	0	0	0	0	0	0	0	0	0	0	0	0	0	0	0	0	0	0	0	0	0	0	0	0	0	0	0	0	0	0	0	0	D1	0	0	D1	0	0	0
DEL004711	chrA1	18902221	18902238	0.037	0	0	0	0	D1	0	0	0	0	0	0	0	0	0	0	0	0	0	0	0	0	0	0	0	0	D1	0	0	0	0	0	0	0	0	0	0	0	0	0	0	0	0	0	0	0
DEL004715	chrA1	18918365	18918558	0.130	0	0	0	0	0	0	0	D1	D1	0	0	0	0	0	0	0	0	D1	0	0	0	0	D1	0	0	0	0	0	0	0	0	0	0	0	0	0	0	0	0	0	D1	0	0	D1	0
DEL004716	chrA1	18928077	18928298	0.426	L1	0	L1	0	0	L1	0	L1	L1	L1	0	L1	0	0	0	0	0	L1	0	L1	0	2	L1	L1	L1	0	0	0	L1	0	L1	L1	0	0	0	L1	0	0	0	2	L1	0	0	2	L1
DEL004717	chrA1	18932590	18932804	0.778	L1	L1	L1	L1	L1	L1	0	L1	L1	L1	L1	L1	L1	0	L1	L1	0	L1	0	L1	2	L1	L1	L1	L1	0	L1	L1	L1	L1	L1	L1	L1	0	L1	L1	0	0	L1	L1	L1	L1	L1	2	2
DEL004719	chrA1	18951384	18951410	0.111	0	0	0	0	0	0	0	0	0	0	0	0	0	0	0	0	0	0	D1	0	0	D1	0	0	0	0	0	0	0	0	0	0	0	0	0	0	D1	0	D1	D1	0	0	0	0	0
DEL004725	chrA1	18966067	18966088	0.056	0	0	0	0	0	0	0	0	0	0	0	0	0	0	0	0	0	0	0	0	0	0	0	0	0	0	0	0	0	L1	0	0	0	0	L1	0	0	L1	0	0	0	0	0	0	0
DEL004731	chrA1	18988810	18989029	0.278	0	0	0	0	0	0	0	0	0	0	0	0	0	0	0	D1	0	0	0	0	D1	0	0	0	0	0	D1	0	0	0	0	D1	D1	0	D1	D1	0	0	D1	D1	D1	D1	D1	D1	0
DEL004743	chrA1	19011434	19011836	0.500	0	D1	D1	D1	D1	0	0	D1	D1	D1	D1	0	0	D1	0	D1	D1	0	0	0	0	0	D1	D1	D1	D1	0	0	0	D1	D1	D1	D1	0	0	0	0	0	D1	D1	D1	D1	D1	0	0
DEL004746	chrA1	19019511	19019746	0.333	L1	0	0	L1	0	0	L1	0	0	L1	0	L1	0	L1	L1	L1	0	L1	L1	0	0	0	0	0	0	0	0	L1	0	0	0	0	L1	0	0	0	L1	0	L1	L1	0	0	L1	0	0
DEL004748	chrA1	19023585	19027516	0.222	L1	0	0	0	0	0	L1	0	0	0	0	0	0	0	L1	0	0	0	L1	0	0	0	0	0	0	0	0	L1	L1	0	0	0	0	0	0	L1	L1	0	L1	L1	0	0	0	0	0
DEL004749	chrA1	19024659	19024718	0.426	0	L1	0	L1	L1	L1	0	0	0	L1	L1	0	L1	0	0	L1	0	0	0	0	L1	L1	0	0	0	0	L1	0	L1	0	0	0	L1	0	L1	L1	0	0	L1	0	0	L1	L1	0	L1
DEL004751	chrA1	19028911	19028968	0.222	0	0	0	0	0	0	0	0	0	L1	0	0	L1	0	0	L1	L1	0	0	0	0	0	0	0	0	L1	L1	0	0	0	0	0	L1	L1	0	0	0	0	L1	0	0	0	L1	0	0
DEL004757	chrA1	19040935	19041192	0.333	L1	0	0	0	0	0	L1	0	0	0	0	0	0	L1	L1	0	0	0	L1	0	0	D1	0	0	0	L1	L1	0	L1	0	0	0	L1	L1	0	L1	L1	0	L1	L1	0	0	L1	0	0
DEL004763	chrA1	19060756	19060975	1.000	2	L1	2	L1	L1	2	2	2	L1	L1	L1	2	2	2	L1	L1	L1	L1	2	L1	2	L1	2	2	2	L1	L1	2	L1	L1	2	2	L1	2	L1	2	2	L1	L1	2	2	L1	2	L1	2
DEL004766	chrA1	19062326	19062550	0.074	0	0	0	0	0	0	0	0	0	0	0	0	0	0	0	0	0	L1	0	0	0	0	0	0	0	0	0	0	0	0	0	0	0	L1	0	0	0	0	0	0	0	0	0	0	0
DEL004767	chrA1	19066278	19066309	0.056	0	0	0	0	0	0	0	0	0	0	D1	0	D1	0	0	0	0	0	0	0	0	0	0	0	0	0	0	0	0	0	0	0	0	0	0	0	0	0	0	0	0	0	0	0	0
DEL004768	chrA1	19067943	19068163	0.667	L1	L1	L1	L1	L1	L1	0	0	L1	L1	L1	L1	0	L1	L1	L1	L1	L1	0	0	2	0	0	0	0	L1	L1	0	L1	L1	L1	0	L1	L1	0	0	0	L1	L1	0	0	L1	L1	L1	L1
DEL004772	chrA1	19086219	19086249	0.500	0	D1	D1	D1	0	D1	0	0	D1	D1	D1	0	D1	0	D1	D1	D1	0	0	0	D1	0	0	0	0	0	D1	0	0	0	D1	0	D1	D1	D1	0	0	D1	D1	0	0	D1	D1	D1	D1
DEL004778	chrA1	19096231	19096292	0.241	L1	0	0	0	0	0	L1	0	0	0	0	0	0	0	L1	0	0	0	0	0	0	0	0	0	0	0	L1	0	0	0	L1	0	L1	L1	0	L1	0	0	0	L1	L1	L1	L1	0	0
DEL004779	chrA1	19098579	19098600	0.278	0	0	0	D1	0	0	0	0	0	0	0	L1	0	L1	0	0	0	L1	L1	0	0	0	0	0	0	0	0	L1	0	0	0	0	0	0	0	L1	L1	0	L1	L1	0	0	0	0	L1
DEL004780	chrA1	19100460	19100539	0.093	0	0	0	0	0	0	D1	0	0	0	0	0	0	0	0	0	0	0	0	0	0	0	0	0	0	0	0	0	0	0	D1	D1	0	0	D1	0	0	0	0	0	D1	0	0	0	0
DEL004781	chrA1	19100949	19101192	0.704	2	2	0	2	2	2	0	0	0	2	2	2	2	2	2	2	2	2	2	0	2	D1	0	0	0	2	2	L1	2	2	0	0	2	2	0	2	2	0	2	2	0	2	2	0	2
DEL004784	chrA1	19113683	19113710	0.056	0	0	0	0	0	0	0	0	0	0	0	0	D1	0	0	0	0	0	0	0	0	0	0	0	0	0	0	0	0	0	0	0	0	0	0	0	0	0	D1	0	0	0	D1	0	0
DEL004790	chrA1	19119586	19119613	0.963	L1	0	L1	L1	L1	L1	L1	L1	L1	L1	L1	L1	L1	L1	L1	L1	L1	L1	L1	2	2	L1	L1	L1	L1	L1	2	0	L1	L1	L1	L1	L1	2	L1	L1	L1	L1	L1	L1	L1	L1	L1	L1	L1
DEL004792	chrA1	19120118	19120224	0.056	0	D1	0	0	0	0	0	0	0	0	0	0	0	0	0	0	0	0	0	0	0	D1	0	0	0	D1	0	0	0	0	0	0	0	0	0	0	0	0	0	0	0	0	0	0	0
DEL004795	chrA1	19127559	19127800	0.333	L1	0	0	0	0	0	0	0	0	0	0	L1	0	L1	0	0	L1	L1	L1	0	0	0	0	0	0	L1	L1	L1	0	0	0	0	0	L1	0	2	L1	0	L1	L1	0	0	0	0	L1
DEL004799	chrA1	19134141	19134164	0.056	0	0	0	0	0	0	0	0	0	0	D1	D1	0	D1	0	0	0	0	0	0	0	0	0	0	0	0	0	0	0	0	0	0	0	0	0	0	0	0	0	0	0	0	0	0	0
DEL004800	chrA1	19138697	19140263	0.130	D1	D1	0	0	0	0	0	0	D1	0	0	0	0	0	0	0	0	D1	0	0	0	0	D1	0	D1	D1	0	0	0	0	0	0	0	0	0	0	0	0	0	0	0	0	0	0	0
DEL004802	chrA1	19148984	19149044	0.056	0	0	0	0	0	0	0	0	0	0	0	0	D1	0	L1	0	0	0	0	0	0	0	0	0	0	0	0	0	0	0	0	0	0	0	0	0	0	0	0	0	D1	0	0	0	0
DEL004804	chrA1	19149841	19150065	0.315	0	0	0	L1	L1	L1	0	0	L1	L1	L1	0	0	0	0	L1	L1	0	0	0	0	0	0	0	0	L1	L1	0	L1	0	0	0	L1	L1	0	0	0	0	0	0	0	0	0	0	0
DEL004820	chrA1	19203264	19203488	0.148	0	0	0	0	L1	L1	0	0	0	0	0	0	0	0	0	0	L1	0	0	0	0	0	0	0	0	L1	L1	0	L1	0	0	0	0	L1	0	0	0	0	0	0	0	0	0	0	0
DEL004822	chrA1	19204642	19205153	0.037	0	0	0	0	0	0	0	0	0	0	0	0	0	0	0	0	0	0	0	0	D1	D1	0	0	0	0	0	0	0	0	0	0	0	0	0	0	0	0	0	0	0	0	0	0	0
DEL004835	chrA1	19234249	19242632	0.259	2	0	D1	0	0	D1	0	0	0	0	0	0	L1	0	L1	D1	D1	0	0	0	0	0	0	0	0	D1	2	0	0	0	0	0	0	2	0	0	0	0	D1	0	0	L1	2	0	0
DEL004843	chrA1	19248039	19248259	0.037	0	0	0	L1	0	0	0	0	0	0	0	0	L1	0	0	0	0	0	0	0	0	0	0	0	0	0	0	0	0	0	0	0	0	0	0	0	0	0	0	0	0	0	0	0	0
DEL004844	chrA1	19251125	19251184	0.111	L1	0	0	0	0	0	0	0	0	0	0	0	0	0	L1	0	0	0	0	0	0	0	0	0	0	0	L1	0	0	0	0	0	0	L1	0	0	0	0	0	0	L1	0	L1	0	0
DEL004845	chrA1	19257257	19258422	0.037	0	0	0	0	0	0	0	0	0	0	0	D1	0	D1	0	0	0	0	0	0	0	0	0	0	0	0	0	0	0	0	0	0	0	0	0	0	0	0	0	0	0	0	0	0	0
DEL004846	chrA1	19257468	19258580	0.148	0	0	0	0	0	0	0	0	0	0	0	0	0	0	0	D1	0	0	0	0	0	0	0	0	0	0	D1	0	0	0	0	0	0	D1	0	D1	0	0	D1	0	0	0	0	0	D1
DEL004859	chrA1	19270276	19270496	0.741	L1	L1	L1	L1	L1	L1	L1	0	0	0	L1	L1	0	L1	L1	L1	L1	L1	L1	0	L1	2	L1	0	0	L1	L1	L1	L1	L1	0	0	0	0	L1	L1	L1	0	L1	L1	0	L1	L1	0	L1
DEL004864	chrA1	19283230	19290969	0.111	0	0	0	0	D1	0	0	0	0	0	0	0	D1	0	0	0	0	0	0	D1	0	0	0	D1	0	0	0	0	0	0	0	0	0	0	0	0	D1	0	0	0	0	0	0	0	0
DEL004867	chrA1	19288055	19289051	0.037	0	0	0	0	D1	0	0	0	0	0	0	0	D1	0	0	0	0	0	0	0	0	0	0	0	0	0	0	0	0	0	0	0	0	0	0	0	0	0	0	0	0	0	0	0	0
DEL004873	chrA1	19302784	19302805	0.111	0	0	0	0	0	0	0	0	0	0	D1	0	D1	0	0	0	0	D1	0	0	0	0	0	0	0	0	0	D1	0	0	0	0	0	0	0	0	0	0	D1	0	0	0	0	0	0
DEL004885	chrA1	19320867	19320888	0.185	0	0	0	0	0	0	0	0	0	0	0	0	D1	0	0	0	0	D1	D1	0	0	0	0	0	0	0	0	0	0	0	D1	D1	0	0	0	0	D1	D1	D1	D1	0	0	0	0	D1
DEL004889	chrA1	19352686	19352912	0.796	L1	0	L1	L1	L1	L1	L1	L1	L1	L1	L1	0	L1	0	L1	L1	L1	L1	L1	L1	2	2	L1	L1	L1	0	L1	L1	L1	0	L1	L1	L1	0	0	L1	L1	L1	L1	L1	L1	L1	L1	L1	0
DEL004891	chrA1	19361444	19361660	0.130	L1	0	L1	L1	0	0	0	0	0	L1	0	0	0	0	0	0	0	0	0	0	0	0	L1	L1	0	0	0	0	0	0	0	0	D1	0	0	0	0	0	0	0	0	0	0	0	0
DEL004894	chrA1	19376763	19376787	0.093	0	0	0	0	0	0	0	0	0	0	0	0	0	L1	0	0	0	0	0	0	0	L1	0	0	0	0	0	L1	0	0	0	0	0	0	0	0	0	0	0	L1	0	0	0	0	0
DEL004903	chrA1	19393107	19393204	0.611	L1	L1	L1	0	L1	L1	0	L1	0	L1	L1	0	L1	L1	L1	L1	L1	L1	L1	0	0	L1	0	L1	0	L1	L1	L1	L1	0	0	0	L1	L1	0	L1	L1	0	L1	0	0	L1	L1	L1	L1
DEL004910	chrA1	19401502	19401545	0.111	0	D1	0	0	0	D1	0	0	0	0	D1	0	0	0	0	0	0	0	0	0	0	0	0	0	0	0	0	0	0	0	0	0	D1	0	0	0	D1	0	D1	0	0	0	0	0	0
DEL004911	chrA1	19415034	19415053	0.037	0	D1	0	0	0	0	0	0	0	0	0	0	0	0	0	0	0	0	0	0	0	0	0	0	0	0	0	0	0	0	0	0	0	0	0	0	D1	0	0	0	0	0	0	0	0
DEL004913	chrA1	19421621	19421839	0.056	L1	0	0	0	0	0	0	0	0	0	0	0	0	0	0	2	0	0	0	0	0	0	0	0	0	0	0	0	0	0	0	0	0	0	0	0	0	0	L1	0	0	0	0	0	0
DEL004914	chrA1	19427993	19428339	0.074	0	0	0	0	0	0	0	0	0	0	0	0	0	0	0	0	0	0	0	D1	D1	D1	0	0	0	0	0	0	0	0	0	0	0	0	0	0	0	0	0	D1	0	0	0	0	0
DEL004918	chrA1	19448701	19448771	0.037	0	0	0	0	0	0	0	0	0	D1	0	0	0	0	0	0	0	0	0	0	0	0	0	0	0	0	0	0	0	0	0	0	0	0	0	0	D1	0	0	0	0	0	0	0	0
DEL004919	chrA1	19448982	19449203	0.778	L1	L1	L1	L1	L1	L1	0	L1	L1	L1	L1	L1	L1	L1	L1	0	L1	0	L1	L1	0	2	L1	L1	L1	L1	0	0	0	0	L1	L1	L1	L1	0	L1	L1	L1	L1	2	L1	0	L1	L1	L1
DEL004920	chrA1	19461573	19461811	0.389	0	L1	0	L1	L1	L1	L1	L1	0	0	L1	L1	L1	L1	L1	0	L1	0	L1	0	0	0	0	0	0	0	0	0	0	0	L1	0	L1	L1	0	L1	L1	0	L1	0	0	0	0	0	0
DEL004921	chrA1	19462445	19462674	0.722	L1	L1	L1	L1	L1	L1	0	L1	L1	L1	L1	L1	L1	L1	L1	L1	L1	0	L1	L1	2	0	L1	L1	L1	L1	L1	L1	L1	0	L1	L1	0	L1	0	L1	L1	L1	L1	2	L1	L1	0	0	0
DEL004922	chrA1	19465526	19465758	0.074	0	0	0	2	2	0	0	0	0	0	0	2	0	0	0	0	0	0	0	0	0	0	0	0	0	0	0	0	0	0	0	0	0	0	0	2	0	0	0	0	0	0	0	0	0
DEL004923	chrA1	19468924	19469149	0.037	0	0	0	0	0	0	0	0	L1	0	0	0	0	0	0	0	0	0	0	0	0	0	0	0	0	0	0	0	0	0	0	0	0	0	0	0	0	0	0	0	0	0	L1	0	0
DEL004925	chrA1	19481853	19481894	0.370	0	0	0	D1	D1	0	0	D1	0	D1	0	0	0	D1	D1	0	0	D1	D1	0	0	0	0	0	0	0	D1	D1	D1	0	0	0	D1	D1	0	0	0	0	0	D1	0	D1	D1	0	D1
DEL004926	chrA1	19485733	19485752	0.296	0	0	D1	L1	0	0	0	0	L1	D1	0	0	0	0	0	2	0	D1	0	D1	0	2	0	0	0	0	0	0	D1	0	0	D1	L1	0	0	0	0	0	0	D1	D1	D1	2	0	D1
DEL004933	chrA1	19491232	19491259	0.148	0	0	D1	0	0	0	0	0	0	D1	0	D1	0	0	0	0	0	0	0	D1	0	0	D1	0	D1	0	0	0	0	0	0	0	0	0	0	0	0	0	0	0	0	0	0	0	0
DEL004939	chrA1	19525509	19525546	0.204	0	0	0	0	0	0	0	0	L1	0	0	0	0	L1	0	L1	0	0	0	0	L1	0	0	0	0	L1	0	0	0	0	0	L1	D1	0	L1	L1	0	0	0	0	0	L1	L1	0	0
DEL004943	chrA1	19551726	19551749	0.389	0	D1	D1	0	0	0	0	D1	D1	D1	0	0	D1	0	0	0	D1	0	0	D1	D1	0	D1	D1	D1	0	0	0	0	0	0	0	0	D1	0	0	0	D1	D1	D1	D1	0	D1	D1	0
DEL004945	chrA1	19567434	19567471	0.037	0	0	0	0	0	0	0	0	0	0	0	0	0	0	0	0	0	0	D1	0	0	0	0	0	0	0	0	0	0	0	0	0	0	0	0	0	0	0	0	0	0	0	0	0	D1
DEL004948	chrA1	19601279	19601495	0.426	L1	L1	L1	L1	0	L1	L1	L1	L1	L1	L1	L1	L1	0	L1	0	0	L1	0	2	0	0	0	0	0	0	L1	0	0	0	0	0	L1	0	L1	0	0	L1	L1	L1	0	0	0	0	0
DEL004949	chrA1	19629940	19630164	0.704	0	L1	L1	L1	0	L1	0	L1	L1	L1	L1	L1	0	0	0	L1	L1	L1	L1	L1	D1	L1	L1	L1	L1	0	L1	0	L1	0	L1	L1	L1	L1	L1	L1	0	0	L1	L1	L1	0	0	L1	L1
DEL004952	chrA1	19645329	19645390	0.296	0	0	0	0	0	0	D1	D1	0	D1	0	0	0	D1	D1	0	D1	0	0	0	D1	D1	0	D1	0	0	D1	0	0	D1	0	0	0	0	D1	D1	0	0	D1	0	0	D1	D1	0	0
DEL004964	chrA1	19659774	19659797	0.222	0	0	0	L1	0	L1	0	0	0	0	0	0	L1	0	0	0	0	0	0	L1	0	0	L1	0	L1	0	0	0	0	0	0	L1	L1	0	0	L1	0	L1	0	L1	L1	0	0	0	0
DEL004974	chrA1	19694322	19694347	0.056	0	0	0	0	0	0	0	D1	D1	0	0	0	0	0	0	0	0	0	0	0	0	0	0	0	0	0	0	0	0	0	0	0	D1	0	0	0	0	0	0	0	0	0	0	0	0
DEL004979	chrA1	19698782	19698840	0.241	L1	0	L1	0	0	0	0	0	0	0	0	L1	0	0	0	0	0	L1	0	0	0	0	0	0	0	0	L1	0	0	0	L1	L1	0	L1	0	0	0	L1	0	L1	L1	0	L1	L1	0
DEL004980	chrA1	19705892	19706330	0.037	0	0	0	0	0	0	0	0	0	0	0	0	0	0	0	0	0	0	0	0	0	0	0	0	0	0	0	0	0	0	0	0	D1	0	0	0	0	0	0	0	0	0	0	0	0
DEL004992	chrA1	19771593	19771644	0.704	D1	2	0	0	0	2	D1	L1	0	2	2	L1	2	2	D1	2	2	0	2	2	L1	0	2	0	0	0	2	0	L1	0	D1	0	D1	D1	D1	2	2	0	2	D1	0	0	D1	0	2
DEL005001	chrA1	19802656	19802793	0.389	0	0	L1	L1	L1	0	0	0	L1	L1	0	0	0	0	0	0	L1	0	0	L1	0	0	0	0	0	0	L1	L1	L1	0	L1	0	0	0	0	0	0	L1	0	L1	L1	0	0	L1	L1
DEL005002	chrA1	19810089	19810144	0.759	L1	L1	0	L1	0	L1	L1	L1	L1	0	L1	L1	L1	L1	L1	L1	L1	L1	L1	L1	L1	L1	L1	0	0	L1	L1	L1	L1	L1	L1	0	L1	L1	L1	L1	L1	0	L1	L1	0	0	L1	0	L1
DEL005003	chrA1	19811799	19812201	0.074	0	0	0	0	0	0	D1	0	0	0	D1	0	0	0	0	D1	0	0	0	0	0	0	0	0	0	0	0	0	0	0	0	0	0	0	0	0	0	0	0	0	0	0	D1	0	0
DEL005020	chrA1	19927156	19927360	0.093	0	0	0	L1	0	0	0	0	0	0	0	L1	L1	0	0	L1	0	0	0	0	0	0	0	0	0	0	0	0	0	0	0	0	0	0	0	0	0	0	0	0	0	L1	0	0	0
DEL005026	chrA1	19949742	19949979	0.037	0	0	0	0	0	0	2	0	0	0	0	0	0	0	0	0	0	0	0	0	0	0	0	0	0	0	0	0	0	2	0	0	0	0	0	0	0	0	0	0	0	0	0	0	0
DEL005029	chrA1	19961634	19961653	0.111	0	0	D1	D1	0	0	0	0	0	D1	0	0	0	0	0	0	0	0	0	0	0	0	0	0	0	0	0	0	0	0	0	0	D1	0	0	0	0	D1	0	0	0	0	0	0	0
DEL005033	chrA1	19990397	19990622	0.574	L1	0	L1	L1	L1	0	0	L1	L1	L1	0	L1	L1	0	L1	0	0	L1	L1	L1	D1	0	L1	0	L1	0	L1	L1	L1	0	L1	L1	L1	0	0	0	0	L1	0	L1	L1	0	0	2	L1
DEL005035	chrA1	20002008	20002037	0.278	0	0	0	0	0	0	D1	0	0	0	D1	0	0	D1	D1	0	D1	0	D1	0	0	0	0	0	0	0	D1	D1	D1	D1	0	0	0	0	0	0	D1	0	D1	0	0	0	D1	0	0
DEL005037	chrA1	20012056	20013284	0.037	0	0	0	0	0	0	0	0	0	0	0	0	D1	0	D1	0	0	0	0	0	0	0	0	0	0	0	0	0	0	0	0	0	0	0	0	0	0	0	0	0	0	0	0	0	0
DEL005039	chrA1	20013259	20014514	0.074	0	0	0	0	0	0	D1	0	0	0	0	0	0	0	0	0	0	0	0	0	0	0	0	0	0	0	0	0	0	0	0	0	0	0	D1	D1	0	0	0	0	0	D1	0	0	0
DEL005040	chrA1	20014311	20014542	0.722	D1	D1	D1	0	D1	D1	D1	D1	0	D1	D1	D1	D1	D1	D1	D1	D1	0	D1	0	0	D1	D1	D1	D1	0	D1	D1	D1	0	D1	0	D1	D1	0	D1	D1	0	D1	D1	0	D1	D1	0	D1
DEL005042	chrA1	20022024	20022050	0.241	0	0	D1	0	D1	0	0	D1	0	0	D1	0	0	0	0	0	0	D1	D1	D1	0	0	0	0	D1	0	0	0	0	0	D1	D1	0	0	0	0	0	D1	0	D1	0	0	0	0	0
DEL005044	chrA1	20027610	20027644	0.778	0	L1	L1	L1	L1	L1	L1	L1	L1	L1	L1	L1	0	L1	L1	0	L1	L1	L1	0	L1	L1	0	L1	0	L1	L1	0	L1	L1	0	L1	0	L1	L1	L1	L1	L1	L1	L1	L1	L1	L1	L1	L1
DEL005051	chrA1	20051956	20052188	0.056	0	0	0	0	0	0	0	0	L1	0	0	0	L1	0	0	0	0	0	0	0	0	0	0	0	0	0	0	0	0	0	0	0	L1	0	0	0	0	0	0	0	0	0	0	0	0
DEL005054	chrA1	20077282	20077319	0.222	0	0	D1	0	D1	0	0	0	D1	D1	D1	0	D1	0	0	0	0	0	0	0	D1	0	0	0	0	0	0	0	0	0	D1	0	D1	0	0	0	0	D1	D1	0	D1	0	0	0	0
DEL005058	chrA1	20097803	20097820	0.111	0	D1	0	D1	0	0	0	0	0	D1	0	0	0	0	0	D1	0	0	0	0	0	0	0	0	0	0	0	0	0	0	D1	0	0	0	0	0	0	0	0	0	0	D1	0	0	0
DEL005064	chrA1	20111154	20112340	0.981	D1	D1	0	D1	D1	D1	D1	D1	D1	D1	D1	D1	D1	D1	D1	D1	D1	D1	D1	D1	D1	D1	D1	D1	D1	D1	D1	D1	D1	D1	D1	D1	D1	D1	D1	D1	D1	D1	D1	D1	D1	D1	D1	D1	D1
DEL005066	chrA1	20111975	20113010	0.537	0	0	D1	0	0	0	D1	0	0	0	0	0	0	0	D1	0	0	D1	0	D1	D1	D1	0	0	0	0	D1	0	0	0	D1	D1	D1	D1	D1	D1	0	0	0	D1	D1	D1	D1	D1	D1
DEL005068	chrA1	20120232	20121575	0.259	0	0	0	D1	0	0	D1	0	0	0	0	D1	D1	0	0	0	0	D1	0	0	D1	D1	0	0	0	D1	0	0	0	D1	0	0	0	0	D1	D1	0	0	0	0	0	D1	0	0	0
DEL005075	chrA1	20169322	20169340	0.056	0	0	D1	0	0	0	0	0	0	0	0	0	0	0	0	0	0	0	0	0	0	0	0	0	D1	0	0	0	0	0	0	0	0	0	0	0	0	D1	0	0	0	0	0	0	0
DEL005076	chrA1	20173157	20173179	0.093	0	0	0	0	0	0	0	0	0	0	0	D1	0	0	0	0	0	D1	0	0	D1	D1	0	0	0	0	0	0	0	0	0	0	0	0	0	0	0	0	0	0	0	D1	0	0	0
DEL005078	chrA1	20180600	20180626	0.611	0	D1	2	0	D1	0	0	D1	D1	D1	D1	D1	D1	0	0	D1	0	D1	0	0	D1	D1	D1	0	D1	D1	D1	0	0	0	D1	D1	0	0	D1	D1	0	D1	0	D1	D1	D1	0	D1	D1
DEL005080	chrA1	20224975	20225035	0.241	D1	D1	0	0	D1	0	0	D1	D1	0	D1	0	D1	0	0	0	0	D1	0	0	0	0	0	0	0	0	0	0	0	0	D1	D1	0	0	D1	2	0	0	0	0	0	0	0	0	0
DEL005081	chrA1	20229427	20229659	0.037	0	0	0	0	0	0	0	0	0	0	0	0	0	0	0	0	0	0	0	0	0	0	0	0	0	0	L1	0	0	0	0	0	0	0	0	0	0	0	0	0	0	L1	0	0	0
DEL005092	chrA1	20246271	20246493	0.704	L1	L1	L1	L1	L1	L1	L1	L1	L1	L1	L1	L1	L1	L1	0	0	L1	L1	L1	L1	L1	0	0	0	0	0	0	L1	L1	0	L1	0	L1	L1	L1	L1	0	0	L1	L1	0	L1	L1	0	L1
DEL005096	chrA1	20256239	20256482	0.981	L1	L1	L1	L1	L1	L1	L1	L1	L1	L1	L1	L1	L1	L1	L1	L1	L1	L1	L1	L1	L1	L1	L1	L1	L1	L1	L1	L1	L1	L1	L1	L1	L1	L1	L1	L1	0	L1	L1	L1	L1	2	2	L1	L1
DEL005099	chrA1	20273328	20273555	0.889	L1	L1	L1	L1	L1	L1	L1	L1	L1	0	L1	L1	L1	L1	L1	L1	L1	L1	L1	L1	2	L1	L1	L1	L1	L1	L1	L1	L1	L1	L1	L1	L1	L1	L1	L1	0	L1	L1	0	0	L1	L1	L1	L1
DEL005107	chrA1	20309147	20309166	0.074	0	0	0	D1	0	0	0	0	0	0	0	0	0	0	0	0	D1	0	0	0	0	0	0	0	0	0	0	0	0	0	0	0	0	0	0	0	0	0	D1	0	0	0	0	0	0
DEL005112	chrA1	20340035	20340396	0.370	0	0	0	L1	L1	L1	L1	L1	0	0	0	L1	0	L1	L1	0	0	L1	0	L1	L1	0	0	0	0	0	0	0	L1	0	L1	0	L1	0	0	L1	0	0	0	0	0	L1	L1	0	0
DEL005114	chrA1	20344093	20344304	0.574	L1	L1	L1	L1	0	L1	0	0	L1	L1	L1	0	L1	L1	0	L1	0	0	L1	0	2	0	0	0	L1	L1	0	L1	0	L1	L1	L1	L1	L1	0	0	0	L1	L1	L1	L1	0	0	2	L1
DEL005115	chrA1	20356196	20356424	0.667	0	L1	L1	0	0	L1	0	L1	L1	L1	L1	L1	L1	L1	0	L1	L1	L1	L1	L1	L1	L1	L1	L1	L1	L1	L1	L1	0	L1	L1	L1	0	L1	L1	0	0	0	L1	L1	2	0	0	L1	2
DEL005116	chrA1	20372171	20372445	0.685	L1	L1	L1	L1	0	L1	0	0	L1	L1	L1	L1	L1	L1	L1	L1	0	L1	2	0	2	L1	0	0	L1	L1	2	L1	0	L1	L1	L1	0	L1	2	0	0	L1	L1	L1	2	0	0	L1	L1
DEL005117	chrA1	20372505	20372640	0.111	0	0	0	0	0	0	0	0	0	0	L1	0	L1	0	0	0	0	0	L1	0	0	0	0	0	0	0	L1	0	0	0	0	0	0	0	0	0	0	0	0	0	0	0	0	0	0
DEL005118	chrA1	20384712	20384734	0.093	0	0	0	D1	0	0	0	0	0	0	0	0	0	0	0	0	D1	0	0	D1	0	0	0	0	D1	0	0	0	0	0	0	0	0	0	0	0	0	0	0	0	0	0	0	D1	0
DEL005121	chrA1	20393542	20393753	0.426	L1	0	0	0	0	0	0	0	L1	L1	0	0	0	L1	L1	0	L1	L1	L1	L1	L1	L1	0	0	0	L1	0	L1	L1	L1	0	0	0	0	L1	0	0	0	L1	L1	L1	0	0	0	0
DEL005127	chrA1	20415884	20415952	0.889	L1	L1	L1	L1	0	L1	0	0	L1	L1	L1	L1	L1	L1	L1	L1	L1	L1	L1	L1	L1	L1	L1	L1	L1	L1	L1	L1	L1	L1	L1	L1	L1	L1	L1	0	L1	L1	L1	L1	L1	L1	0	L1	L1
DEL005132	chrA1	20430041	20430253	0.852	L1	0	L1	L1	0	L1	0	0	L1	L1	L1	L1	L1	L1	L1	L1	L1	L1	L1	L1	L1	L1	L1	L1	L1	L1	L1	L1	L1	L1	L1	L1	L1	0	L1	0	L1	L1	L1	L1	L1	L1	0	L1	2
DEL005133	chrA1	20430585	20433575	0.111	0	0	0	0	0	0	0	0	0	0	0	0	0	0	0	0	L1	0	0	0	0	0	0	0	0	L1	0	0	0	0	0	0	0	0	0	0	0	0	L1	0	0	0	0	0	0
DEL005134	chrA1	20437690	20437913	0.056	0	0	0	0	0	0	0	0	0	L1	0	0	L1	0	0	L1	0	0	0	0	0	0	0	0	0	0	0	0	0	0	0	0	0	0	0	0	0	0	0	0	0	0	0	0	0
DEL005135	chrA1	20438539	20438574	0.148	0	0	0	0	0	0	0	0	0	0	0	0	0	0	0	0	0	0	D1	0	0	0	0	0	D1	0	0	0	0	0	D1	D1	0	0	0	0	0	D1	0	0	0	0	0	D1	0
DEL005138	chrA1	20454448	20454679	0.130	0	0	D1	0	0	0	0	0	0	0	D1	0	0	0	0	0	0	0	0	D1	0	D1	0	0	0	D1	0	0	0	D1	0	0	0	0	0	0	0	0	0	0	0	0	0	0	0
DEL005141	chrA1	20467606	20467636	0.667	D1	D1	2	0	D1	2	D1	0	D1	D1	L1	L1	2	D1	D1	0	D1	0	0	D1	D1	0	D1	D1	D1	0	0	0	L1	D1	D1	D1	0	0	0	0	L1	D1	L1	D1	D1	L1	D1	0	D1
DEL005148	chrA1	20491324	20491541	0.352	0	0	0	L1	0	0	0	L1	L1	L1	0	L1	0	0	0	L1	L1	0	L1	0	0	0	0	0	0	0	L1	0	0	0	0	0	L1	0	0	L1	L1	0	0	L1	L1	L1	0	L1	L1
DEL005149	chrA1	20494721	20495204	0.130	0	0	0	0	0	0	0	0	0	0	0	0	0	0	0	0	0	0	0	0	0	0	0	0	0	0	0	0	0	0	0	0	0	0	0	D1	0	0	0	D1	D1	D1	0	D1	0
DEL005156	chrA1	20502348	20502577	0.593	L1	0	0	L1	L1	L1	L1	L1	L1	L1	0	L1	L1	L1	L1	L1	0	0	0	L1	0	0	L1	L1	0	L1	L1	0	L1	0	0	0	0	L1	L1	0	L1	0	L1	L1	L1	L1	L1	2	L1
DEL005165	chrA1	20537212	20537438	0.426	L1	0	0	0	L1	L1	2	L1	2	0	0	L1	0	L1	2	0	2	0	2	0	0	0	L1	L1	0	0	0	0	0	0	0	0	0	L1	L1	L1	0	0	L1	0	0	0	L1	0	0
DEL005167	chrA1	20559037	20559054	0.111	0	0	0	0	D1	D1	0	0	0	0	0	0	0	0	0	0	D1	0	0	0	0	0	0	0	0	0	D1	0	0	0	0	0	0	0	0	D1	0	0	0	0	0	0	0	0	0
DEL005172	chrA1	20589479	20590126	0.037	0	0	0	0	0	0	0	0	0	0	0	0	0	0	0	0	0	0	0	0	D1	0	0	0	0	0	0	0	0	0	0	0	0	0	0	0	0	0	0	0	0	0	0	D1	0
DEL005173	chrA1	20589544	20589945	0.037	0	0	0	0	0	0	0	0	0	0	0	0	0	0	0	0	0	0	0	D1	0	D1	0	0	0	0	0	0	0	0	0	0	0	0	0	0	0	0	0	0	0	0	0	0	0
DEL005180	chrA1	20605618	20605639	0.037	0	0	0	0	0	0	0	0	0	0	0	0	0	0	0	0	0	0	0	0	0	0	0	0	0	0	0	0	0	D1	0	0	0	D1	0	0	0	0	0	0	0	0	0	0	0
DEL005181	chrA1	20605618	20605639	0.056	0	0	0	0	0	0	0	0	0	0	D1	0	0	0	0	0	0	D1	0	0	0	0	0	0	0	0	0	0	0	0	0	0	0	0	0	0	0	0	0	0	0	0	0	0	0
DEL005184	chrA1	20655404	20655607	0.037	0	0	0	0	0	0	0	0	0	0	0	0	0	0	0	0	0	0	0	D1	0	0	0	0	0	0	0	0	0	0	L1	0	0	0	0	0	0	0	0	0	0	0	0	0	0
DEL005185	chrA1	20656428	20656449	0.037	0	0	0	0	0	D1	0	0	0	0	0	0	0	0	0	0	D1	0	0	0	0	0	0	0	0	0	0	0	0	0	0	0	0	0	0	0	0	0	0	0	0	0	0	0	0
DEL005188	chrA1	20667644	20667754	0.222	0	0	0	0	0	0	0	0	0	2	0	0	2	0	0	0	0	0	2	0	0	0	0	0	0	0	0	0	D1	0	0	0	2	0	0	2	2	0	2	0	0	0	0	0	0
DEL005189	chrA1	20682920	20683141	0.685	L1	L1	L1	L1	L1	0	0	0	L1	L1	L1	0	L1	0	0	L1	L1	L1	0	L1	2	0	L1	L1	L1	L1	L1	0	0	L1	L1	L1	L1	L1	L1	0	0	L1	L1	L1	L1	L1	0	2	L1
DEL005190	chrA1	20704816	20704982	0.222	2	0	0	0	2	2	0	0	0	0	0	0	0	0	0	0	0	0	0	2	2	0	0	0	0	0	0	0	2	2	0	0	0	0	0	0	0	0	0	2	2	0	2	0	0
DEL005192	chrA1	20709527	20709732	0.296	L1	0	0	L1	L1	L1	0	0	L1	0	L1	0	0	0	0	0	0	0	0	L1	2	0	0	0	0	0	0	0	0	L1	0	0	L1	0	0	0	L1	0	0	L1	L1	0	L1	0	0
DEL005195	chrA1	20733477	20733700	0.259	L1	0	0	L1	L1	L1	0	0	0	0	0	0	0	0	0	0	0	0	0	L1	2	0	0	0	0	0	0	0	L1	L1	0	0	0	0	0	0	L1	0	0	L1	L1	L1	L1	0	0
DEL005202	chrA1	20775001	20775584	0.056	L1	0	0	L1	0	0	0	0	0	0	0	0	0	0	0	0	0	0	0	0	0	0	0	0	0	0	0	0	0	0	L1	0	0	0	0	0	0	0	0	0	0	0	0	0	0
DEL005203	chrA1	20775600	20776047	0.167	0	0	0	0	0	L1	0	0	0	L1	0	2	0	0	L1	0	0	L1	0	0	0	0	0	L1	0	0	0	0	0	0	0	0	0	0	0	L1	0	0	0	0	0	L1	0	0	0
DEL005204	chrA1	20780787	20781016	0.926	L1	0	L1	L1	L1	L1	2	L1	L1	L1	L1	L1	L1	L1	L1	L1	L1	L1	L1	L1	L1	L1	L1	0	L1	L1	L1	L1	0	L1	L1	L1	L1	L1	L1	L1	L1	L1	L1	L1	L1	L1	L1	2	L1
DEL005206	chrA1	20785519	20785607	0.037	0	0	0	0	0	0	0	0	0	0	0	0	0	0	0	0	0	0	0	0	0	0	0	0	0	0	0	0	0	0	0	L1	0	0	0	0	0	L1	0	0	0	0	0	0	0
DEL005207	chrA1	20787254	20787480	0.111	0	0	0	0	0	0	0	0	L1	0	0	0	0	0	0	0	0	0	0	0	0	0	0	0	0	0	L1	0	0	0	0	0	L1	0	0	0	0	0	0	0	L1	0	0	L1	0
DEL005209	chrA1	20798214	20798427	0.519	0	L1	0	0	L1	0	0	0	L1	L1	L1	0	L1	0	0	L1	L1	0	L1	L1	0	0	L1	L1	L1	0	L1	0	L1	0	0	0	L1	0	L1	0	0	L1	0	L1	L1	L1	0	2	0
DEL005213	chrA1	20810411	20810859	0.037	0	0	0	0	0	0	0	0	0	0	0	0	0	0	0	0	0	0	0	0	0	0	0	0	0	0	0	0	0	0	0	0	0	0	0	0	0	0	0	0	0	0	0	D1	0
DEL005215	chrA1	20821231	20821456	0.111	0	0	0	L1	0	0	0	0	0	0	L1	0	L1	0	0	0	0	L1	0	L1	0	0	0	0	0	0	0	0	0	L1	0	0	0	0	0	0	0	0	0	0	0	0	0	0	0
DEL005220	chrA1	20835786	20835809	0.130	0	0	D1	0	0	0	0	0	0	0	0	0	D1	0	0	0	0	0	D1	0	0	D1	D1	0	0	0	D1	0	0	0	0	0	0	0	0	0	0	0	D1	0	0	0	0	0	0
DEL005223	chrA1	20852254	20852490	0.852	L1	0	L1	L1	L1	0	L1	L1	0	0	L1	L1	L1	L1	L1	L1	L1	L1	L1	L1	L1	L1	L1	L1	L1	L1	L1	L1	0	L1	L1	L1	L1	L1	L1	L1	L1	L1	L1	L1	L1	0	0	L1	2
DEL005231	chrA1	20869233	20869260	0.074	0	0	0	0	0	0	0	0	0	D1	0	0	0	0	0	D1	0	0	0	0	0	0	0	0	0	0	0	0	0	0	0	0	0	0	0	0	0	0	0	0	D1	0	D1	0	0
DEL005235	chrA1	20872176	20872205	0.241	0	0	D1	0	D1	0	0	D1	0	0	D1	D1	D1	0	0	0	0	D1	0	0	D1	0	0	0	0	0	0	0	0	D1	D1	0	0	0	0	0	D1	0	0	D1	0	0	0	0	0
DEL005237	chrA1	20880325	20880342	0.093	0	0	0	0	0	0	0	0	0	0	0	0	0	0	0	0	0	0	0	0	0	0	D1	0	0	0	0	0	0	0	0	D1	0	0	0	0	0	0	D1	0	0	0	0	0	0
DEL005245	chrA1	20945703	20945729	0.056	0	0	0	0	0	0	0	0	0	0	L1	0	0	0	0	0	0	0	0	0	0	0	0	0	0	0	0	0	0	0	0	0	L1	0	0	0	0	0	0	0	0	0	L1	0	0
DEL005250	chrA1	20970856	20971082	0.426	L1	0	0	0	0	L1	0	L1	L1	L1	0	0	L1	L1	L1	0	L1	L1	L1	0	L1	0	0	0	0	L1	0	L1	L1	0	0	0	0	0	L1	L1	0	0	0	L1	0	L1	0	0	0
DEL005252	chrA1	20984519	20984537	0.093	0	0	0	0	0	0	0	0	D1	0	0	0	0	0	0	0	D1	0	0	0	0	0	0	0	0	0	0	0	0	0	0	0	0	0	0	0	0	0	0	D1	0	D1	D1	0	0
DEL005253	chrA1	20985697	20985916	0.741	L1	L1	0	L1	L1	L1	0	L1	L1	L1	L1	0	L1	L1	0	L1	L1	L1	L1	2	L1	0	0	L1	0	L1	L1	L1	L1	0	L1	0	L1	L1	L1	L1	0	L1	0	L1	L1	L1	L1	0	0
DEL005259	chrA1	21007109	21007330	0.296	0	0	0	0	0	0	L1	L1	0	0	0	L1	0	0	0	L1	0	L1	0	0	L1	L1	0	0	0	0	0	L1	0	0	0	0	L1	0	L1	L1	L1	L1	L1	0	0	0	0	0	0
DEL005264	chrA1	21039839	21040085	0.667	L1	0	L1	L1	0	0	0	L1	L1	L1	L1	L1	L1	L1	0	0	L1	0	L1	2	L1	0	L1	L1	0	L1	L1	0	L1	L1	L1	L1	L1	0	L1	0	0	L1	0	L1	L1	0	0	L1	2
DEL005268	chrA1	21081675	21081949	0.037	0	0	0	0	0	0	0	0	0	0	0	2	0	0	0	0	0	0	0	0	0	0	0	0	0	0	0	0	0	0	0	0	2	0	0	0	0	0	0	0	0	0	0	0	0
DEL005270	chrA1	21094017	21094250	0.815	L1	0	L1	L1	0	L1	L1	L1	L1	L1	L1	L1	L1	L1	0	L1	0	L1	L1	2	2	2	L1	L1	L1	L1	L1	L1	L1	L1	L1	L1	L1	0	L1	L1	L1	L1	0	0	L1	L1	0	L1	L1
DEL005279	chrA1	21133180	21133263	0.148	0	0	0	0	0	L1	0	0	0	L1	0	L1	0	0	0	0	0	0	0	0	0	L1	0	0	0	0	0	0	0	0	L1	0	L1	0	0	0	0	0	0	0	0	0	0	0	L1
DEL005285	chrA1	21143544	21143563	0.074	0	0	0	0	0	0	0	0	0	0	0	0	0	0	0	0	D1	0	0	0	0	0	D1	0	0	0	0	0	0	0	0	0	0	0	0	0	0	0	0	0	0	0	D1	0	D1
DEL005295	chrA1	21204627	21207669	0.704	D1	0	D1	0	D1	0	D1	D1	D1	D1	D1	D1	D1	0	D1	D1	0	D1	D1	D1	0	0	D1	0	D1	D1	D1	0	D1	D1	0	D1	D1	D1	D1	D1	D1	D1	D1	D1	D1	0	0	D1	D1
DEL005325	chrA1	21305431	21305464	0.130	0	0	0	0	0	D1	0	0	D1	0	0	0	0	0	0	0	0	0	0	0	0	0	0	0	0	0	0	0	0	0	0	D1	0	D1	0	0	0	D1	D1	0	0	0	0	0	0
DEL005337	chrA1	21334153	21334393	0.148	0	0	0	0	L1	L1	0	L1	0	0	0	0	0	0	0	0	0	0	0	0	0	L1	0	0	0	0	0	0	0	0	0	0	0	L1	0	0	0	0	L1	0	0	0	0	0	0
DEL005338	chrA1	21340674	21340709	0.370	0	0	D1	0	D1	D1	D1	0	0	0	D1	0	D1	D1	0	D1	D1	0	D1	0	0	0	D1	D1	D1	D1	0	0	D1	0	D1	0	0	D1	0	0	0	0	D1	0	0	0	0	D1	D1
DEL005344	chrA1	21361197	21361246	0.333	L1	L1	0	L1	L1	L1	0	0	0	0	0	0	L1	L1	0	0	L1	L1	0	0	L1	0	0	L1	0	0	0	L1	L1	0	0	0	0	L1	L1	0	0	0	L1	L1	0	0	0	0	0
DEL005352	chrA1	21397997	21398052	0.130	0	0	0	0	0	0	0	0	0	0	0	0	L1	0	0	0	L1	0	0	0	0	0	0	0	0	0	0	0	0	0	0	0	0	L1	0	L1	0	0	0	L1	0	0	0	0	0
DEL005353	chrA1	21405050	21405121	0.130	0	0	0	0	0	0	0	0	0	0	0	0	0	0	0	0	0	D1	0	0	0	0	0	0	D1	0	0	0	0	0	0	D1	0	D1	0	D1	0	D1	0	D1	0	0	0	0	0
DEL005356	chrA1	21409456	21409835	0.056	0	0	0	D1	0	0	0	D1	0	0	0	0	D1	0	0	0	0	0	0	0	0	0	0	0	0	0	0	0	0	0	0	0	0	0	0	0	0	0	0	0	0	0	0	0	0
DEL005359	chrA1	21415224	21415454	0.130	0	L1	0	L1	0	L1	0	0	0	L1	0	0	0	0	L1	0	0	0	L1	0	0	0	0	0	0	0	0	L1	0	0	0	0	0	0	0	0	0	0	0	0	0	0	0	0	0
DEL005366	chrA1	21430656	21432089	0.259	L1	0	0	0	0	0	L1	0	0	0	0	0	0	0	L1	0	0	0	0	0	0	0	0	0	0	0	L1	0	0	0	L1	L1	L1	L1	L1	L1	0	0	0	L1	0	L1	0	0	0
DEL005367	chrA1	21434715	21434785	0.444	L1	2	L1	L1	0	0	L1	0	0	L1	0	0	L1	0	0	L1	L1	0	L1	0	L1	0	L1	L1	L1	L1	L1	L1	0	L1	L1	0	0	0	0	0	L1	0	0	0	L1	0	0	L1	0
DEL005375	chrA1	21442835	21443066	0.981	2	2	2	2	2	2	2	L1	2	2	2	2	2	2	2	2	2	2	2	2	2	0	2	2	2	2	2	2	L1	2	2	2	2	2	2	2	2	2	2	2	2	2	2	2	2
DEL005380	chrA1	21471871	21471896	0.111	0	0	0	0	0	D1	0	0	0	0	0	0	0	0	0	0	D1	0	0	0	D1	D1	0	0	0	0	0	0	0	0	0	0	0	0	0	0	D1	0	0	0	D1	0	0	0	0
DEL005385	chrA1	21484057	21484076	0.074	0	0	0	0	D1	D1	0	D1	0	0	0	0	0	0	0	0	0	0	0	0	0	0	0	0	0	0	0	0	0	0	0	0	0	0	0	0	D1	0	0	0	0	0	0	0	0
DEL005390	chrA1	21522531	21522558	0.056	0	0	0	0	0	0	0	0	0	0	0	0	0	0	0	0	0	0	0	0	0	0	0	0	0	0	0	0	0	0	0	0	0	0	0	0	L1	0	0	0	0	0	L1	0	0
DEL005395	chrA1	21539515	21539741	0.278	0	0	0	L1	0	L1	0	0	0	L1	0	0	L1	0	0	0	0	0	0	0	L1	2	L1	0	L1	2	0	0	2	2	0	0	0	0	0	0	L1	0	0	0	2	0	2	0	0
DEL005403	chrA1	21568067	21568100	0.389	L1	0	L1	0	0	L1	0	0	0	0	0	L1	0	L1	0	0	L1	0	0	L1	0	L1	L1	0	0	0	L1	0	L1	L1	L1	0	0	0	L1	L1	L1	0	0	0	L1	L1	L1	0	0
DEL005406	chrA1	21575401	21575950	0.352	0	0	0	0	0	0	D1	0	0	0	0	0	0	0	D1	0	0	0	0	D1	D1	D1	0	0	0	0	D1	0	0	0	D1	D1	D1	0	D1	D1	0	0	0	D1	D1	D1	D1	D1	D1
DEL005414	chrA1	21581049	21581068	0.074	0	0	0	0	D1	0	0	0	0	0	0	0	0	0	0	0	0	0	0	0	0	0	0	0	0	0	0	0	0	D1	D1	0	D1	0	0	0	0	0	0	0	0	0	0	0	0
DEL005417	chrA1	21590078	21590134	0.093	0	0	0	0	0	0	D1	0	0	0	0	0	D1	0	0	0	D1	0	0	0	0	0	0	0	0	0	0	0	0	0	0	0	0	0	0	L1	0	0	0	D1	0	0	0	0	0
DEL005452	chrA1	21636121	21636346	0.241	0	0	0	L1	0	L1	0	0	0	L1	0	L1	0	0	0	0	0	0	0	0	0	0	0	L1	0	L1	0	L1	0	L1	0	0	0	0	0	0	L1	0	0	0	L1	0	L1	0	0
DEL005453	chrA1	21655293	21655523	0.037	0	0	0	0	0	0	0	0	0	0	0	0	0	0	0	0	0	0	0	0	0	0	0	0	0	0	0	0	0	0	0	2	0	0	0	0	0	2	0	0	0	0	0	0	0
DEL005454	chrA1	21666557	21666576	0.315	0	D1	0	0	0	0	0	D1	0	D1	0	D1	D1	D1	0	0	0	D1	0	0	0	0	D1	0	D1	0	0	D1	0	0	0	0	0	0	D1	D1	D1	D1	D1	0	0	0	0	0	0
DEL005457	chrA1	21676914	21678271	0.500	0	D1	D1	0	0	D1	0	D1	D1	D1	0	0	0	D1	0	0	D1	D1	D1	0	0	D1	0	D1	D1	D1	0	0	D1	0	D1	0	0	0	0	D1	0	D1	0	D1	D1	0	0	D1	D1
DEL005458	chrA1	21677711	21679090	0.093	0	0	0	0	0	0	0	0	0	0	D1	D1	0	0	0	0	0	0	0	D1	0	0	0	0	0	0	D1	D1	0	0	0	0	0	0	0	0	0	0	0	0	0	0	0	0	0
DEL005459	chrA1	21688241	21688485	0.074	0	0	0	0	L1	L1	0	0	0	0	0	0	0	0	0	0	0	0	L1	0	0	0	0	0	0	0	0	0	0	0	0	0	0	0	0	0	L1	0	0	0	0	0	0	0	0
DEL005460	chrA1	21692051	21693344	0.093	0	0	0	0	0	D1	0	0	0	0	0	0	0	0	0	0	0	D1	0	0	0	0	0	0	0	0	D1	0	0	0	0	0	0	0	0	0	0	0	0	D1	0	0	0	0	0
DEL005461	chrA1	21692872	21693911	0.259	0	0	0	0	0	0	0	0	0	0	D1	0	0	0	D1	D1	D1	0	0	D1	D1	0	0	0	D1	0	D1	D1	0	0	D1	0	0	D1	0	0	0	0	D1	0	0	D1	D1	0	0
DEL005462	chrA1	21699729	21699752	0.204	0	0	0	D1	D1	0	0	0	0	D1	0	0	0	0	D1	D1	0	0	0	0	0	0	0	0	0	0	0	0	0	D1	0	D1	D1	0	0	0	0	0	0	0	D1	0	D1	0	0
DEL005463	chrA1	21701843	21701913	0.074	D1	0	0	0	0	0	0	D1	D1	0	0	0	0	0	0	0	0	0	0	0	0	0	0	0	0	0	0	0	0	0	0	0	D1	0	0	0	0	0	0	0	0	0	0	0	0
DEL005466	chrA1	21713334	21713561	0.704	L1	L1	L1	L1	L1	L1	L1	L1	L1	L1	0	L1	0	0	0	L1	0	L1	L1	L1	L1	0	0	L1	0	L1	L1	L1	L1	0	L1	0	L1	L1	L1	L1	L1	L1	L1	L1	L1	L1	L1	L1	0
DEL005471	chrA1	21729840	21730092	0.981	L1	L1	L1	L1	L1	L1	L1	L1	L1	L1	L1	L1	L1	L1	L1	L1	L1	L1	L1	L1	L1	2	L1	0	L1	L1	L1	L1	L1	L1	L1	L1	L1	L1	L1	2	L1	L1	L1	L1	L1	L1	L1	L1	L1
DEL005473	chrA1	21736615	21736830	0.815	L1	L1	L1	L1	0	L1	L1	L1	L1	L1	0	L1	L1	0	L1	L1	0	L1	L1	L1	2	0	L1	L1	L1	L1	L1	L1	L1	0	L1	L1	L1	L1	L1	L1	L1	L1	L1	L1	L1	L1	L1	2	0
DEL005478	chrA1	21739694	21739719	0.222	0	0	D1	0	0	0	D1	0	D1	D1	0	0	0	0	0	0	0	0	0	0	D1	0	0	0	0	D1	0	0	0	0	0	0	0	0	D1	0	D1	D1	D1	0	D1	0	0	0	D1
DEL005479	chrA1	21742068	21742290	0.037	0	0	0	0	0	0	0	0	L1	0	0	0	0	0	0	0	0	0	0	0	0	D1	0	0	0	0	0	0	0	0	0	0	0	0	0	0	0	0	0	0	0	0	0	0	0
DEL005480	chrA1	21747678	21748907	0.037	0	0	0	0	0	0	0	0	0	0	0	0	0	0	0	0	0	0	0	0	0	0	0	0	D1	0	0	D1	0	0	0	0	0	0	0	0	0	0	0	0	0	0	0	0	0
DEL005489	chrA1	21763949	21765626	0.926	D1	D1	D1	D1	D1	D1	D1	D1	D1	D1	D1	D1	D1	D1	D1	D1	D1	D1	D1	0	D1	D1	D1	D1	D1	D1	D1	D1	D1	D1	D1	D1	D1	D1	D1	D1	D1	D1	D1	D1	D1	D1	D1	D1	D1
DEL005493	chrA1	21770528	21771710	0.333	0	D1	D1	D1	0	D1	0	0	0	D1	D1	0	D1	D1	0	D1	0	D1	D1	0	0	0	D1	D1	0	0	0	0	D1	0	0	0	0	0	0	0	0	0	D1	D1	0	0	0	D1	D1
DEL005496	chrA1	21780501	21780520	0.074	0	0	0	0	0	0	0	0	D1	D1	0	0	D1	0	D1	0	0	0	0	0	0	0	0	0	0	0	0	0	0	0	0	0	0	0	0	0	0	0	0	0	0	0	0	0	0
DEL005499	chrA1	21786754	21786775	0.037	0	0	0	0	0	0	0	0	0	0	0	0	0	0	0	0	D1	0	0	D1	0	0	0	0	0	0	0	0	0	0	0	0	0	0	0	0	0	0	0	0	0	0	0	0	0
DEL005501	chrA1	21790828	21790881	0.426	D1	D1	L1	D1	0	0	0	D1	0	0	0	0	0	0	0	D1	0	D1	0	D1	0	0	0	D1	0	0	2	0	0	0	D1	L1	D1	0	D1	D1	L1	0	D1	D1	2	D1	D1	0	0
DEL005514	chrA1	21803339	21803365	0.037	0	0	0	0	0	0	0	0	0	0	0	0	0	0	0	0	0	0	0	0	0	0	0	0	0	0	0	0	0	0	0	0	0	0	0	0	0	0	0	0	0	0	D1	0	0
DEL005515	chrA1	21803468	21804740	0.333	D1	D1	D1	D1	D1	0	0	0	0	D1	D1	D1	0	0	0	D1	D1	D1	0	D1	0	0	0	D1	D1	D1	0	D1	D1	0	0	0	0	0	0	0	0	0	0	0	0	0	0	0	D1
DEL005517	chrA1	21807779	21807808	0.241	0	0	D1	0	0	D1	0	0	2	0	0	0	0	0	0	0	0	0	0	0	0	L1	D1	D1	0	0	D1	L1	0	0	0	0	0	0	0	0	0	L1	0	0	0	0	L1	0	L1
DEL005523	chrA1	21835733	21835760	0.185	0	0	D1	D1	0	0	0	0	0	0	0	0	0	0	0	D1	0	0	0	D1	0	0	0	D1	0	D1	0	0	0	0	0	0	0	0	0	0	D1	D1	0	0	D1	0	0	D1	0
DEL005526	chrA1	21846913	21848276	0.185	0	0	0	0	0	0	0	0	0	0	D1	0	0	0	0	D1	0	0	0	0	0	0	0	0	D1	0	0	0	0	0	0	D1	0	0	0	0	0	D1	0	0	D1	0	0	0	0
DEL005529	chrA1	21854131	21854363	0.111	0	0	0	0	0	0	0	0	0	0	0	0	0	0	D1	0	0	0	D1	0	D1	0	0	0	0	0	0	0	0	0	0	0	0	0	0	0	0	0	0	0	0	0	0	D1	0
DEL005538	chrA1	21903891	21903933	0.815	D1	D1	D1	0	D1	D1	D1	D1	D1	D1	D1	D1	2	D1	0	D1	D1	D1	0	0	D1	D1	D1	D1	D1	D1	D1	D1	D1	D1	D1	D1	0	D1	0	D1	0	2	D1	D1	D1	0	D1	D1	0
DEL005540	chrA1	21916934	21916953	0.056	0	0	0	0	0	0	0	0	0	0	0	0	D1	0	0	0	0	0	0	0	0	0	D1	0	0	0	0	0	0	0	0	0	0	0	0	0	0	0	0	0	0	0	0	0	0
DEL005541	chrA1	21921430	21921454	0.056	0	0	0	0	0	0	0	0	0	0	0	0	0	0	0	0	0	0	0	0	0	0	0	0	0	0	0	L1	0	0	0	0	0	0	0	0	0	0	0	0	0	0	0	0	L1
DEL005548	chrA1	21940909	21941261	0.074	0	0	0	0	0	0	0	0	0	0	0	0	0	0	0	0	0	0	0	D1	D1	D1	0	0	0	0	0	0	0	0	0	0	0	0	0	0	0	0	0	0	0	0	0	D1	0
DEL005549	chrA1	21948054	21948076	0.222	0	0	0	D1	0	0	0	D1	0	0	D1	0	0	0	0	0	D1	D1	D1	D1	0	0	0	0	0	0	0	0	0	0	D1	0	0	0	D1	D1	0	0	0	D1	0	D1	0	0	0
DEL005555	chrA1	21963835	21964364	0.315	L1	L1	0	0	0	0	0	L1	L1	L1	0	0	0	0	0	0	L1	L1	0	0	0	L1	0	0	0	0	L1	0	0	0	L1	0	L1	L1	L1	0	0	0	L1	L1	0	0	0	0	0
DEL005556	chrA1	21963836	21964880	0.056	0	0	0	0	0	0	0	0	0	0	0	0	0	0	0	0	D1	0	0	0	0	0	0	0	0	0	0	0	0	0	0	0	0	0	0	0	0	0	0	0	0	0	0	0	0
DEL005562	chrA1	22002299	22002521	0.704	0	L1	0	L1	L1	L1	L1	0	0	L1	L1	L1	L1	L1	L1	L1	L1	L1	L1	2	L1	0	0	0	L1	0	0	L1	L1	L1	0	0	L1	L1	L1	L1	0	L1	L1	0	2	L1	L1	L1	L1
DEL005565	chrA1	22032318	22032376	0.130	0	0	0	D1	D1	0	0	0	0	0	0	0	0	0	0	0	0	0	0	0	0	0	0	0	D1	0	0	0	0	0	0	0	D1	D1	0	0	0	0	0	0	0	0	0	D1	0
DEL005569	chrA1	22046626	22046851	0.093	0	0	0	0	0	0	0	0	0	0	0	0	0	0	0	0	0	0	0	0	0	0	0	0	0	0	0	0	0	0	0	0	L1	L1	0	0	0	0	0	0	0	L1	0	D1	0
DEL005575	chrA1	22061472	22061710	0.944	L1	L1	L1	L1	L1	L1	L1	L1	L1	L1	L1	L1	L1	L1	L1	L1	L1	L1	L1	L1	L1	2	L1	L1	L1	L1	L1	2	L1	L1	L1	L1	2	L1	L1	L1	L1	0	L1	L1	L1	L1	L1	L1	L1
DEL005584	chrA1	22087434	22087648	0.093	0	0	0	0	0	0	0	0	0	0	L1	0	L1	0	0	0	0	0	0	0	0	0	0	0	0	0	0	0	0	0	0	0	0	0	0	0	L1	0	0	0	0	0	L1	0	0
DEL005598	chrA1	22134143	22134619	0.074	0	0	0	0	0	0	0	0	0	0	0	0	0	0	2	0	0	0	2	0	0	0	0	2	0	0	0	0	0	0	2	0	0	0	0	0	0	0	0	0	0	0	0	0	0
DEL005600	chrA1	22134857	22134879	0.111	0	0	0	0	0	0	0	0	0	0	0	0	0	D1	0	0	0	0	0	0	0	0	0	0	0	0	0	0	D1	D1	0	0	0	0	0	0	0	D1	0	0	0	0	0	0	0
DEL005605	chrA1	22139547	22173501	0.130	0	0	0	0	0	0	0	0	0	D1	D1	0	0	D1	0	0	0	0	0	0	0	0	0	0	0	0	0	D1	0	D1	0	0	0	0	0	0	0	0	0	0	0	0	0	0	0
DEL005610	chrA1	22145005	22145022	0.093	0	0	0	0	0	0	0	0	0	0	D1	0	0	0	0	0	0	0	0	0	0	0	0	0	0	0	0	0	0	0	0	0	0	D1	0	0	0	0	0	0	0	D1	0	D1	0
DEL005613	chrA1	22148185	22148290	0.444	L1	L1	L1	0	0	0	0	0	0	L1	0	L1	0	L1	L1	L1	0	L1	0	0	0	0	L1	L1	L1	0	L1	L1	0	L1	0	L1	0	L1	0	L1	0	L1	0	0	L1	0	0	L1	0
DEL005615	chrA1	22157767	22157792	0.037	0	0	0	0	0	0	0	0	0	0	0	0	0	0	0	0	0	0	0	0	0	0	0	0	0	0	0	0	0	0	0	0	0	0	0	0	0	0	0	0	0	D1	0	0	0
DEL005616	chrA1	22159308	22159327	0.037	D1	0	0	0	0	0	0	0	0	0	0	0	0	0	0	0	0	0	0	0	0	0	0	0	0	0	0	0	0	0	D1	0	0	0	0	0	0	0	0	0	0	0	0	0	0
DEL005623	chrA1	22183842	22221622	0.167	D1	0	0	0	D1	0	D1	0	0	0	0	0	0	0	0	0	0	D1	0	D1	D1	0	0	0	0	0	0	D1	0	0	0	0	0	0	D1	0	0	D1	0	0	0	0	0	0	0
DEL005645	chrA1	22274337	22274357	0.037	0	0	0	0	0	0	0	0	0	0	0	0	0	0	0	0	D1	0	0	0	0	0	0	0	0	0	0	0	0	0	0	0	0	0	0	0	0	0	0	D1	0	0	0	0	0
DEL005650	chrA1	22281696	22281937	0.704	L1	L1	L1	0	L1	L1	L1	L1	L1	L1	0	L1	L1	0	L1	L1	0	L1	L1	2	L1	2	L1	L1	0	0	L1	L1	L1	0	0	L1	L1	0	L1	0	L1	L1	0	2	L1	L1	L1	L1	L1
DEL005652	chrA1	22282640	22282881	0.870	L1	L1	L1	0	L1	L1	L1	L1	L1	L1	L1	L1	L1	0	L1	L1	L1	L1	L1	L1	L1	L1	L1	L1	L1	L1	L1	L1	L1	0	L1	L1	0	0	L1	L1	L1	L1	L1	L1	2	L1	L1	2	L1
DEL005664	chrA1	22364881	22366601	0.556	D1	D1	D1	D1	D1	D1	0	D1	D1	D1	D1	0	D1	D1	D1	D1	D1	D1	D1	0	D1	0	D1	D1	0	D1	0	D1	0	D1	0	0	D1	D1	0	0	0	D1	D1	0	0	D1	0	D1	D1
DEL005665	chrA1	22378097	22383975	0.056	0	0	0	0	0	0	0	D1	0	0	0	0	0	0	0	0	0	0	0	0	0	0	0	0	0	0	0	0	0	0	0	0	0	0	0	0	0	0	0	0	0	0	0	0	0
DEL005691	chrA1	22461354	22461824	0.130	0	0	0	0	0	0	D1	0	0	0	0	0	0	0	0	0	0	0	0	D1	D1	D1	0	0	0	0	D1	0	0	0	0	0	0	0	0	0	0	0	0	0	0	0	0	D1	0
DEL005692	chrA1	22463688	22463708	0.037	0	0	0	0	0	0	0	D1	0	0	0	0	0	0	0	0	0	0	0	0	0	0	0	0	0	0	0	0	0	0	0	0	0	0	0	0	0	0	0	0	0	0	0	0	0
DEL005693	chrA1	22472716	22474334	0.204	0	0	0	0	0	0	D1	0	0	0	0	0	0	0	0	0	0	0	0	0	0	0	0	0	0	D1	0	0	0	D1	D1	0	0	0	0	0	0	0	D1	0	0	D1	0	0	0
DEL005701	chrA1	22497438	22497580	0.093	0	0	0	0	0	0	0	L1	0	0	0	0	L1	0	0	0	0	0	0	0	0	0	0	0	0	0	0	0	0	0	0	0	0	0	0	0	0	0	0	0	0	0	0	0	0
DEL005704	chrA1	22504120	22504341	0.722	L1	L1	L1	L1	L1	L1	0	L1	L1	L1	L1	L1	L1	0	L1	L1	L1	L1	0	0	0	L1	L1	L1	0	L1	L1	L1	L1	0	L1	L1	0	L1	L1	L1	L1	L1	L1	L1	L1	0	L1	L1	L1
DEL005705	chrA1	22524284	22524341	0.037	0	0	0	0	L1	L1	0	0	0	0	0	0	0	0	0	0	0	0	0	0	0	0	0	0	0	0	0	0	0	0	0	0	0	0	0	0	0	0	0	0	0	0	0	0	0
DEL005712	chrA1	22552270	22552496	0.148	0	0	0	L1	0	0	0	0	0	0	0	0	L1	0	0	0	L1	0	0	0	0	0	L1	0	L1	0	0	0	0	0	L1	0	L1	L1	0	0	0	0	0	0	0	0	0	0	0
DEL005714	chrA1	22570122	22570141	0.037	0	0	0	0	0	0	0	0	0	0	0	0	0	0	0	0	0	0	0	0	0	D1	0	0	0	0	0	0	D1	0	0	0	0	0	0	0	0	0	0	0	0	0	0	0	0
DEL005716	chrA1	22572168	22572396	0.778	L1	0	L1	L1	0	0	L1	L1	0	L1	L1	L1	L1	0	0	L1	L1	L1	0	L1	0	D1	L1	L1	L1	L1	L1	0	L1	L1	L1	L1	L1	L1	L1	0	L1	L1	L1	L1	L1	L1	L1	2	0
DEL005719	chrA1	22582026	22582328	0.944	2	L1	2	2	2	2	L1	L1	L1	2	L1	2	L1	L1	2	L1	2	2	L1	2	2	2	2	2	0	2	2	L1	L1	L1	2	2	L1	L1	2	2	2	2	2	2	2	L1	2	2	0
DEL005723	chrA1	22610164	22610186	0.037	0	0	0	0	0	0	0	0	0	0	0	0	0	0	0	0	0	0	0	0	0	0	0	0	0	0	0	0	0	0	0	0	0	0	0	0	0	0	0	0	0	D1	0	0	0
DEL005727	chrA1	22612869	22612892	0.037	0	0	0	0	0	0	0	0	0	D1	0	0	0	0	0	D1	0	0	0	0	0	0	0	0	0	0	0	0	0	0	0	0	0	0	0	0	0	0	0	0	0	0	0	0	0
DEL005728	chrA1	22613378	22613599	0.463	L1	0	0	0	0	0	L1	0	0	L1	0	0	0	L1	0	L1	0	L1	L1	0	0	0	0	0	0	0	L1	L1	0	L1	0	L1	0	0	L1	L1	L1	0	L1	L1	L1	0	L1	0	L1
DEL005731	chrA1	22628945	22628968	0.037	0	0	0	0	0	0	0	0	0	0	D1	0	0	0	0	0	0	0	0	0	0	0	0	0	D1	0	0	0	0	0	0	0	0	0	0	0	0	0	0	0	0	0	0	0	0
DEL005734	chrA1	22631949	22632175	0.333	L1	L1	L1	0	0	0	0	0	L1	L1	L1	L1	0	0	0	0	L1	L1	L1	0	0	0	0	0	0	0	0	0	L1	0	0	0	L1	L1	0	L1	L1	L1	L1	0	0	0	0	0	0
DEL005738	chrA1	22653190	22654505	0.037	0	0	0	0	0	0	0	0	0	0	0	0	0	0	0	0	0	0	0	0	0	0	0	D1	D1	0	0	0	0	0	0	0	0	0	0	0	0	0	0	0	0	0	0	0	0
DEL005740	chrA1	22658537	22658789	0.370	2	0	0	2	2	2	2	2	0	0	0	0	0	0	0	0	2	2	2	0	2	0	0	0	0	0	0	2	0	0	0	0	0	2	2	0	0	0	0	0	0	2	2	0	0
DEL005742	chrA1	22659583	22659605	0.093	0	0	0	0	D1	0	0	D1	0	0	0	0	0	0	0	0	0	0	0	0	0	0	0	0	0	0	0	0	0	0	0	0	0	0	0	0	0	0	0	0	0	D1	D1	0	0
DEL005744	chrA1	22678312	22678539	0.463	0	0	0	0	L1	L1	L1	L1	L1	L1	0	L1	0	0	L1	0	L1	0	0	0	2	L1	L1	0	L1	0	0	L1	L1	L1	L1	0	0	L1	L1	0	0	0	0	0	L1	L1	L1	0	0
DEL005751	chrA1	22700448	22700500	0.222	0	0	0	0	L1	L1	L1	L1	0	0	0	0	0	0	0	0	L1	0	0	0	0	0	0	0	0	0	0	L1	0	0	0	0	0	L1	L1	0	0	0	0	0	0	L1	L1	0	0
DEL005753	chrA1	22706772	22706879	0.111	D1	0	0	0	0	0	0	0	0	0	0	0	0	0	0	0	0	0	0	0	0	0	0	0	0	0	0	0	0	0	0	0	0	D1	D1	0	0	0	0	0	0	D1	D1	0	0
DEL005759	chrA1	22734053	22734070	0.037	0	0	0	0	D1	0	0	0	0	0	0	0	0	0	0	D1	0	0	0	0	0	0	0	0	0	0	0	0	0	0	0	0	0	0	0	0	0	0	0	0	0	0	0	0	0
DEL005765	chrA1	22756833	22757264	0.519	0	0	0	D1	0	0	D1	0	0	0	0	D1	0	0	D1	0	D1	0	0	D1	D1	D1	0	0	D1	0	D1	D1	0	0	D1	D1	D1	D1	D1	D1	0	0	0	D1	D1	D1	D1	D1	D1
DEL005768	chrA1	22765363	22765722	0.037	0	0	0	0	0	0	0	0	0	0	0	0	0	0	0	0	D1	0	0	0	0	0	0	0	0	0	0	0	0	0	0	0	0	0	0	0	0	0	0	0	0	0	0	0	0
DEL005772	chrA1	22779378	22826091	0.056	0	0	0	0	0	0	0	0	0	0	0	0	0	0	D1	0	0	0	0	0	0	0	0	0	0	0	D1	0	0	0	0	0	0	0	0	0	0	0	0	0	D1	0	0	0	0
DEL005792	chrA1	22843213	22843234	0.074	0	0	0	0	0	0	0	D1	0	0	0	0	0	0	0	0	0	0	0	0	D1	0	0	0	0	0	0	0	D1	0	0	0	0	0	0	0	0	0	0	0	0	0	0	0	0
DEL005804	chrA1	22900048	22900301	0.167	D1	0	0	2	0	0	0	0	0	0	0	2	2	0	0	2	0	0	2	0	0	0	0	0	0	0	0	0	0	0	0	0	0	0	0	0	2	0	0	2	2	0	0	0	0
DEL005813	chrA1	22947242	22947267	0.222	0	0	0	D1	D1	0	0	0	D1	D1	0	0	D1	0	0	D1	0	0	0	0	0	0	0	0	0	0	0	0	D1	0	0	0	0	0	0	0	D1	D1	0	D1	D1	D1	0	0	0
DEL005816	chrA1	22963739	22963760	0.056	0	0	0	0	0	0	0	0	0	0	0	0	0	0	0	0	0	D1	0	0	0	0	0	0	0	0	0	0	0	0	0	0	0	0	0	0	0	0	0	0	0	D1	0	0	0
DEL005822	chrA1	22988512	22989901	0.037	0	0	0	0	0	0	0	0	0	0	0	0	0	0	0	0	0	0	0	0	0	0	0	0	L1	0	0	0	0	0	0	0	L1	0	0	0	0	0	0	0	0	0	0	0	0
DEL005825	chrA1	23008816	23008840	0.056	0	0	0	0	0	0	0	0	0	0	0	0	0	0	0	0	0	0	0	0	0	0	0	0	0	0	0	0	D1	0	0	0	0	0	0	0	D1	0	0	0	0	0	0	0	0
DEL005837	chrA1	23034825	23034851	0.222	D1	0	0	0	0	0	0	0	0	D1	0	0	D1	D1	D1	0	0	D1	D1	0	0	0	0	0	0	0	0	0	0	D1	D1	0	D1	0	0	0	0	0	0	0	D1	0	D1	0	0
DEL005842	chrA1	23052477	23052692	0.833	L1	0	L1	L1	0	L1	L1	L1	L1	L1	L1	L1	L1	L1	L1	L1	L1	L1	L1	0	L1	L1	L1	L1	L1	L1	L1	L1	L1	L1	L1	L1	L1	L1	L1	0	L1	L1	L1	L1	L1	L1	L1	L1	0
DEL005860	chrA1	23126355	23126589	0.796	L1	L1	L1	L1	L1	0	L1	L1	L1	L1	L1	L1	L1	0	0	L1	L1	L1	L1	2	L1	2	L1	L1	L1	L1	L1	0	L1	0	2	L1	L1	L1	L1	L1	L1	L1	L1	2	0	L1	L1	L1	0
DEL005867	chrA1	23160655	23160877	0.185	0	0	0	L1	0	0	0	0	0	0	0	0	L1	L1	0	L1	0	0	L1	0	0	0	0	0	0	0	0	0	0	0	0	L1	0	0	0	0	0	0	L1	0	0	0	0	0	L1
DEL005869	chrA1	23165289	23165509	0.759	L1	0	L1	L1	L1	L1	0	L1	L1	L1	L1	L1	L1	L1	L1	L1	L1	L1	L1	L1	L1	L1	L1	0	L1	0	L1	L1	0	L1	L1	0	L1	L1	L1	L1	0	0	L1	L1	L1	L1	L1	0	0
DEL005879	chrA1	23215139	23215163	0.481	0	D1	D1	D1	0	D1	0	D1	D1	0	0	D1	D1	0	D1	0	0	D1	0	D1	0	0	D1	D1	D1	D1	D1	D1	0	0	0	0	0	0	D1	0	0	D1	D1	D1	D1	D1	D1	D1	0
DEL005882	chrA1	23226202	23226418	0.426	L1	0	0	L1	L1	L1	0	0	L1	0	0	0	0	L1	0	L1	L1	0	0	0	0	0	0	0	0	L1	L1	L1	L1	0	0	L1	L1	L1	0	L1	L1	0	0	0	0	L1	0	0	L1
DEL005883	chrA1	23227855	23227933	0.426	0	0	0	L1	0	0	0	0	0	L1	0	L1	L1	0	0	L1	L1	L1	L1	L1	0	0	0	0	0	L1	0	L1	0	L1	L1	L1	L1	0	0	0	0	0	0	L1	L1	L1	0	0	0
DEL005887	chrA1	23229196	23229241	0.037	0	0	0	0	0	0	0	0	0	0	L1	0	0	0	0	0	0	0	0	0	0	0	0	0	0	0	0	0	0	0	0	0	0	0	0	0	0	0	0	0	0	0	L1	0	0
DEL005894	chrA1	23240357	23240388	0.111	0	0	0	0	0	0	0	0	0	0	D1	0	0	0	0	D1	D1	0	0	0	0	0	0	0	0	0	0	D1	0	0	D1	0	0	0	0	0	0	0	0	0	0	0	0	0	0
DEL005898	chrA1	23264395	23264649	0.056	0	0	0	0	0	0	0	0	0	0	L1	0	0	0	0	0	0	0	0	0	0	0	0	0	0	0	0	0	0	0	0	0	0	0	0	0	L1	L1	0	0	0	0	0	0	0
DEL005904	chrA1	23276937	23277021	0.074	0	0	0	L1	0	0	0	0	0	0	0	0	0	0	0	0	0	0	0	0	L1	0	0	0	0	0	0	0	0	0	0	0	0	L1	0	0	0	0	0	0	0	0	0	0	L1
DEL005906	chrA1	23280762	23280986	0.167	0	0	0	0	0	0	0	0	0	L1	0	0	0	0	L1	0	0	L1	L1	0	0	0	0	0	0	0	0	0	0	0	0	L1	0	0	0	0	0	0	0	0	0	L1	0	0	0
DEL005913	chrA1	23307932	23307963	0.278	0	L1	0	L1	0	L1	0	0	L1	L1	L1	0	0	0	0	L1	L1	L1	0	0	0	0	0	0	0	0	0	L1	0	0	0	L1	0	0	0	0	L1	L1	0	0	0	0	0	0	L1
DEL005916	chrA1	23332704	23332724	0.056	D1	0	0	D1	0	0	0	0	0	0	0	0	0	0	0	0	0	0	0	0	0	0	0	0	0	0	0	0	0	0	0	0	0	0	0	0	D1	0	0	0	0	0	0	0	0
DEL005917	chrA1	23341955	23341993	0.148	0	0	0	0	D1	0	0	0	0	D1	0	0	0	0	0	D1	0	0	0	D1	0	0	0	0	0	0	0	0	0	0	0	0	0	0	0	0	0	0	D1	D1	0	0	0	0	0
DEL005921	chrA1	23344146	23344226	0.537	L1	0	0	L1	L1	L1	0	L1	L1	0	L1	L1	0	0	L1	0	L1	L1	0	0	0	L1	0	0	0	0	0	0	L1	0	D1	0	L1	L1	L1	L1	L1	0	L1	D1	L1	L1	L1	0	L1
DEL005923	chrA1	23347868	23348292	0.667	D1	0	D1	0	D1	D1	D1	0	D1	0	0	0	0	0	D1	D1	0	D1	D1	D1	D1	D1	D1	0	D1	0	D1	0	D1	0	D1	D1	D1	D1	D1	D1	D1	D1	D1	D1	D1	D1	D1	D1	D1
DEL005933	chrA1	23374875	23375028	0.648	L1	0	0	L1	L1	L1	0	L1	L1	L1	L1	L1	L1	0	L1	L1	0	L1	0	L1	L1	2	0	0	0	L1	0	L1	L1	L1	L1	L1	L1	0	L1	L1	L1	0	L1	L1	0	L1	L1	0	L1
DEL005937	chrA1	23386298	23386333	0.074	0	0	0	0	0	0	0	0	0	0	0	0	0	0	0	0	0	0	0	0	0	0	0	0	0	0	0	0	L1	0	0	0	0	0	0	0	0	0	0	L1	0	L1	0	0	L1
DEL005943	chrA1	23417539	23417655	0.037	0	0	0	0	0	0	0	0	0	0	0	0	0	0	0	0	0	0	0	0	0	0	0	0	0	0	D1	0	0	0	0	0	0	0	0	0	0	0	0	0	0	0	0	0	D1
DEL005951	chrA1	23432618	23432655	0.037	0	0	0	0	0	0	0	0	0	0	D1	0	0	0	0	0	0	0	0	0	0	0	0	0	0	0	0	0	D1	0	0	0	0	0	0	0	0	0	0	0	0	0	0	0	0
DEL005953	chrA1	23447916	23454835	0.056	0	0	0	0	0	0	0	L1	2	0	0	0	0	0	0	0	0	0	0	0	2	0	0	0	0	0	0	0	0	0	0	0	0	0	0	0	0	0	0	0	0	0	0	0	0
DEL005956	chrA1	23451310	23454836	0.037	0	0	0	0	0	0	0	0	D1	0	0	0	0	0	0	0	0	0	0	0	D1	0	0	0	0	0	0	0	0	0	0	0	0	0	0	0	0	0	0	0	0	0	0	0	0
DEL005959	chrA1	23464620	23465040	0.037	0	0	0	0	0	0	0	0	0	0	0	0	0	0	0	0	0	0	0	0	0	0	0	0	0	0	0	0	0	0	0	0	0	0	0	0	0	0	0	D1	0	0	0	0	0
DEL005961	chrA1	23482016	23482375	0.889	L1	L1	L1	L1	2	L1	L1	L1	L1	L1	L1	L1	L1	L1	0	L1	L1	L1	L1	L1	L1	L1	L1	L1	L1	0	L1	L1	L1	L1	L1	0	L1	L1	L1	L1	L1	L1	L1	L1	L1	L1	L1	L1	0
DEL005970	chrA1	23509279	23509314	0.444	0	0	D1	0	0	0	0	D1	D1	0	0	0	0	D1	0	D1	D1	0	D1	0	0	0	D1	D1	D1	D1	D1	0	D1	D1	0	0	0	D1	D1	D1	0	0	0	D1	D1	D1	D1	D1	D1
DEL005972	chrA1	23513672	23513924	0.148	L1	0	0	0	0	L1	0	L1	L1	0	0	0	0	0	0	0	0	0	0	0	L1	0	0	0	0	0	0	0	L1	0	0	0	0	0	0	0	0	0	0	0	0	0	L1	0	0
DEL005986	chrA1	23528488	23528507	0.630	0	D1	0	D1	D1	0	D1	0	D1	2	D1	D1	2	2	0	2	D1	D1	D1	D1	0	0	0	0	0	2	D1	D1	0	D1	D1	0	0	2	0	D1	D1	0	D1	2	2	D1	L1	0	D1
DEL005990	chrA1	23550379	23550398	0.222	0	D1	0	0	0	0	0	0	0	D1	D1	0	0	0	0	D1	0	D1	D1	D1	0	0	0	0	0	0	0	0	0	0	D1	0	0	0	0	0	0	0	D1	D1	0	0	0	0	D1
DEL005994	chrA1	23568466	23568503	0.278	D1	D1	0	D1	0	0	D1	0	0	D1	0	0	D1	D1	0	D1	0	0	0	0	0	0	0	0	0	0	D1	D1	0	D1	0	0	0	0	0	D1	D1	0	0	0	D1	0	0	0	0
DEL006001	chrA1	23585675	23585729	0.037	0	0	0	0	0	0	0	0	0	0	0	0	0	0	0	D1	0	0	0	0	0	0	0	0	0	0	0	0	0	0	0	0	0	0	0	0	0	0	0	0	0	D1	0	0	0
DEL006010	chrA1	23628009	23628060	0.407	L1	0	0	0	L1	L1	0	L1	0	0	0	L1	0	0	0	0	L1	0	L1	0	L1	L1	0	0	0	L1	L1	0	L1	0	0	0	L1	0	0	0	0	0	L1	L1	L1	L1	0	0	0
DEL006014	chrA1	23634820	23634943	0.241	0	0	0	0	L1	0	0	L1	0	0	0	L1	0	0	0	0	L1	0	0	0	L1	0	0	0	0	L1	0	L1	0	0	0	0	0	0	0	0	0	0	L1	L1	L1	0	0	0	0
DEL006015	chrA1	23634344	23638322	0.093	0	0	0	0	0	0	0	0	0	0	0	0	0	0	0	L1	0	0	0	0	0	0	0	0	0	0	0	0	0	0	0	0	0	0	2	0	0	0	0	0	0	0	0	0	0
DEL006027	chrA1	23663287	23663719	0.056	0	0	0	0	0	0	0	0	0	0	0	0	0	0	0	0	0	0	0	0	0	D1	0	0	0	0	0	0	0	0	0	0	0	0	0	0	0	0	0	0	0	0	0	0	D1
DEL006028	chrA1	23663494	23663718	0.815	L1	L1	0	L1	L1	L1	L1	L1	L1	L1	L1	L1	L1	L1	L1	L1	L1	0	0	L1	L1	L1	0	0	0	L1	0	L1	0	L1	L1	L1	0	L1	L1	L1	L1	L1	L1	L1	L1	L1	L1	0	L1
DEL006029	chrA1	23670756	23670777	0.185	0	0	0	0	D1	0	0	0	0	0	0	0	0	0	0	D1	0	0	0	0	0	0	0	0	0	0	0	0	D1	0	0	0	D1	0	0	0	D1	D1	0	0	0	D1	0	0	0
DEL006032	chrA1	23678161	23678393	0.963	L1	0	L1	L1	L1	L1	L1	L1	L1	L1	L1	L1	L1	L1	L1	L1	L1	L1	L1	L1	L1	2	L1	L1	L1	L1	L1	L1	L1	L1	L1	L1	L1	L1	L1	L1	L1	L1	L1	2	2	L1	L1	L1	2
DEL006047	chrA1	23708212	23708262	0.037	0	L1	0	0	0	0	0	0	0	0	0	0	0	0	L1	0	0	0	0	0	0	0	0	0	0	0	0	0	0	0	0	0	0	0	0	0	0	0	0	0	0	0	0	0	0
DEL006051	chrA1	23725848	23725877	0.370	0	0	L1	0	L1	0	0	L1	0	L1	0	L1	0	0	0	L1	L1	0	0	0	L1	L1	0	0	0	L1	0	0	L1	0	0	L1	L1	0	0	0	0	0	L1	L1	0	L1	0	0	L1
DEL006053	chrA1	23726868	23727435	0.056	0	0	0	0	0	0	0	0	0	0	0	0	0	0	0	0	0	0	0	D1	D1	D1	0	0	0	0	0	0	0	0	0	0	0	0	0	0	0	0	0	0	0	0	0	0	0
DEL006062	chrA1	23748553	23748779	0.241	0	L1	0	0	0	0	0	0	0	L1	L1	0	L1	0	0	0	0	0	L1	0	L1	0	0	0	0	L1	0	0	0	0	0	0	0	0	0	0	L1	L1	0	0	0	0	L1	0	L1
DEL006076	chrA1	23803298	23803520	0.630	L1	0	L1	L1	L1	L1	0	L1	L1	L1	L1	L1	L1	0	L1	L1	0	0	L1	0	2	0	0	0	0	L1	L1	0	0	0	L1	L1	L1	0	L1	L1	L1	L1	L1	L1	0	L1	L1	0	0
DEL006081	chrA1	23808515	23809265	0.222	2	0	L1	2	L1	L1	0	0	0	0	0	0	2	0	0	0	0	D1	0	0	0	0	0	0	0	0	0	0	0	0	0	L1	L1	0	0	0	L1	0	0	D1	0	0	0	0	0
DEL006104	chrA1	23871188	23871411	0.093	L1	0	0	0	0	0	0	0	0	0	0	0	0	0	0	0	0	0	0	0	0	0	0	0	0	0	L1	L1	L1	0	0	0	0	L1	0	0	0	0	0	0	0	0	0	0	0
DEL006106	chrA1	23875854	23877153	0.741	D1	D1	D1	D1	D1	D1	D1	D1	D1	D1	D1	D1	D1	D1	0	D1	D1	D1	D1	D1	D1	D1	D1	D1	D1	D1	0	D1	D1	D1	D1	0	0	0	0	0	D1	D1	D1	D1	D1	D1	D1	D1	D1
DEL006109	chrA1	23902810	23902829	0.093	0	0	0	0	0	0	0	0	0	0	0	0	0	D1	0	0	0	D1	0	0	0	D1	0	0	0	D1	0	0	0	0	0	0	0	0	0	0	0	0	0	0	0	0	0	0	0
DEL006110	chrA1	23911830	23912047	0.370	L1	0	0	0	0	0	0	L1	0	0	0	L1	0	0	0	0	L1	0	0	0	L1	L1	0	0	0	0	0	L1	L1	L1	0	0	L1	L1	L1	0	0	0	L1	0	L1	0	L1	0	0
DEL006131	chrA1	23995546	23995571	0.296	0	0	D1	0	0	D1	0	D1	0	0	0	0	0	D1	0	D1	0	0	0	0	0	0	D1	D1	0	0	0	0	D1	0	0	0	D1	0	0	0	0	0	D1	0	D1	0	D1	D1	0
DEL006132	chrA1	23995215	23996083	0.130	0	0	0	0	L1	0	0	0	0	0	0	0	0	0	0	0	L1	0	0	0	L1	L1	0	0	0	0	0	0	0	0	0	0	0	0	0	0	0	0	L1	0	0	L1	0	0	0
DEL006133	chrA1	24002930	24002963	0.037	0	0	0	0	0	0	0	0	0	0	0	0	0	0	0	D1	0	0	0	0	0	0	0	0	0	0	0	0	0	0	0	0	0	0	0	0	0	0	0	0	0	0	0	0	D1
DEL006138	chrA1	24016133	24016154	0.444	0	0	0	D1	D1	D1	0	L1	L1	0	L1	0	L1	D1	0	0	L1	D1	D1	0	D1	0	L1	0	L1	0	L1	D1	0	D1	0	0	0	0	0	0	D1	0	L1	D1	L1	D1	L1	L1	0
DEL006142	chrA1	24020767	24020834	0.037	L1	0	0	0	0	0	0	0	0	0	0	0	0	0	0	0	0	0	0	0	0	0	0	0	0	0	0	0	0	0	0	0	0	L1	0	0	0	0	0	0	0	0	0	0	0
DEL006151	chrA1	24057557	24057584	0.074	L1	0	0	0	0	0	0	0	0	0	0	0	0	0	0	0	0	0	0	0	0	0	0	0	0	0	L1	0	0	0	0	0	0	L1	0	0	0	L1	0	0	0	0	0	0	0
DEL006152	chrA1	24058854	24058918	0.148	0	0	0	0	0	0	0	0	0	0	0	0	0	0	0	0	0	0	2	0	0	0	0	0	0	0	0	0	D1	0	0	0	0	0	L1	0	0	0	0	0	2	L1	0	0	0
DEL006156	chrA1	24066067	24066116	0.056	L1	0	0	0	0	0	0	0	0	0	0	0	0	0	0	0	0	0	0	0	0	0	0	0	0	0	0	0	0	L1	0	0	0	L1	0	0	0	0	0	0	0	0	0	0	0
DEL006158	chrA1	24082597	24082658	0.704	2	2	0	2	2	0	0	2	0	2	2	2	2	0	D1	2	2	2	D1	0	2	2	0	0	0	2	0	2	0	2	2	2	0	2	0	D1	2	D1	2	2	2	D1	2	0	2
DEL006159	chrA1	24086787	24087008	0.426	L1	0	0	0	L1	L1	0	L1	0	L1	L1	0	L1	0	0	0	0	L1	0	0	L1	2	0	0	0	0	0	0	0	L1	0	0	0	L1	L1	L1	0	L1	L1	0	0	L1	L1	0	L1
DEL006162	chrA1	24096735	24097410	0.204	0	0	0	0	L1	0	0	L1	0	L1	0	0	0	0	0	0	0	0	0	0	L1	L1	0	0	0	0	0	0	0	0	0	0	0	L1	0	L1	0	0	L1	0	0	L1	0	0	0
DEL006164	chrA1	24104540	24104721	0.037	0	0	0	0	0	0	0	0	0	0	0	0	0	0	0	0	0	0	0	0	0	0	0	0	0	L1	0	0	0	0	0	0	0	0	0	0	0	0	0	L1	0	0	0	0	0
DEL006165	chrA1	24106070	24106129	0.500	L1	0	L1	L1	L1	L1	L1	0	0	0	0	L1	L1	L1	L1	0	L1	L1	L1	0	0	0	0	0	0	L1	L1	L1	L1	L1	L1	L1	L1	L1	0	L1	0	0	0	L1	L1	0	0	0	L1
DEL006168	chrA1	24112512	24112529	0.278	0	0	0	0	0	0	D1	D1	D1	0	0	0	0	0	0	D1	D1	0	0	0	0	0	0	0	0	0	0	0	0	0	0	0	D1	D1	D1	0	0	0	0	D1	D1	D1	D1	0	D1
DEL006169	chrA1	24114754	24114974	0.130	0	0	0	0	L1	L1	0	0	0	0	0	0	0	0	0	0	L1	0	0	0	0	0	0	0	0	0	0	0	0	0	L1	0	L1	L1	0	0	0	0	0	0	0	0	0	0	L1
DEL006170	chrA1	24115455	24115691	0.148	0	0	0	0	L1	L1	0	0	L1	0	0	0	0	0	0	0	0	0	0	0	0	0	0	0	0	0	0	0	0	0	L1	0	L1	L1	0	0	0	0	0	0	0	0	0	0	2
DEL006172	chrA1	24123252	24123297	0.611	0	0	0	0	D1	D1	0	0	0	D1	0	0	D1	0	D1	0	0	0	D1	D1	0	0	D1	D1	D1	0	D1	D1	D1	D1	D1	0	D1	L1	D1	D1	D1	D1	D1	D1	D1	D1	D1	D1	0
DEL006190	chrA1	24201775	24202001	0.407	0	L1	L1	L1	L1	0	0	0	0	L1	0	0	0	0	0	L1	0	0	L1	0	2	0	0	0	0	0	L1	0	0	0	0	2	L1	L1	L1	L1	0	0	L1	0	L1	0	0	L1	L1
DEL006191	chrA1	24201847	24206250	0.130	0	0	0	0	0	0	0	0	0	D1	0	0	0	0	0	0	0	0	0	0	0	0	0	0	0	D1	0	0	0	0	0	0	0	0	0	0	D1	D1	0	0	0	0	D1	0	0
DEL006193	chrA1	24207818	24207846	0.056	0	0	L1	0	0	0	0	L1	0	0	0	0	L1	0	0	0	0	0	0	0	0	0	0	0	0	0	0	0	0	0	0	0	0	0	0	0	0	0	0	0	0	0	0	0	0
DEL006199	chrA1	24223518	24223727	0.444	0	0	0	L1	0	L1	L1	0	L1	L1	0	L1	0	0	L1	L1	0	0	L1	0	L1	0	0	0	0	L1	0	L1	0	0	L1	0	L1	0	0	L1	L1	L1	L1	0	0	L1	L1	0	L1
DEL006208	chrA1	24260644	24260672	0.037	0	D1	0	0	0	0	0	0	0	D1	0	0	0	0	0	0	0	0	0	0	0	0	0	0	0	0	0	0	0	0	0	0	0	0	0	0	0	0	0	0	0	0	0	0	0
DEL006209	chrA1	24269761	24270020	0.167	0	0	L1	0	0	0	0	0	0	0	0	L1	L1	0	0	0	0	L1	0	L1	0	0	0	0	L1	0	0	0	0	0	0	L1	L1	0	0	0	0	0	0	0	0	0	0	L1	0
DEL006210	chrA1	24273221	24274052	0.037	0	D1	0	0	0	0	0	0	0	L1	0	0	0	0	0	0	0	0	0	0	0	0	0	0	0	0	0	0	0	0	0	0	0	0	0	0	0	0	0	0	0	0	0	0	0
DEL006211	chrA1	24280141	24280350	0.315	0	0	L1	0	0	0	0	0	0	0	0	L1	L1	0	0	0	0	0	0	D1	0	0	0	0	L1	0	0	0	L1	L1	0	L1	L1	L1	0	0	0	0	0	0	0	L1	0	L1	0
DEL006213	chrA1	24284366	24284415	0.981	L1	L1	L1	L1	L1	L1	L1	L1	L1	L1	L1	L1	L1	L1	L1	L1	L1	L1	L1	L1	L1	0	L1	L1	L1	L1	L1	L1	L1	L1	L1	L1	L1	L1	L1	L1	L1	L1	L1	L1	L1	L1	L1	L1	L1
DEL006222	chrA1	24308312	24308341	0.056	0	0	D1	0	0	0	0	0	0	0	0	0	0	0	0	0	0	0	0	0	0	0	0	0	D1	0	0	0	0	0	0	0	0	0	0	0	0	0	0	0	0	0	0	D1	0
DEL006225	chrA1	24327459	24327936	0.056	0	0	0	D1	0	0	0	0	0	0	0	0	0	0	0	0	D1	0	0	0	0	0	0	0	0	0	0	0	0	0	0	0	0	0	0	0	0	0	0	0	0	0	0	0	0
DEL006226	chrA1	24330573	24331013	0.056	0	0	L1	0	0	0	0	0	0	0	0	0	0	0	0	0	0	0	0	0	0	0	0	0	0	0	0	0	0	0	0	0	0	D1	0	0	0	0	0	0	0	0	0	0	0
DEL006235	chrA1	24377804	24377825	0.093	0	0	0	0	0	0	0	0	0	0	0	D1	0	D1	0	0	0	0	D1	0	0	0	0	0	0	0	0	0	0	0	0	0	0	0	0	0	0	0	D1	0	0	0	D1	0	0
DEL006238	chrA1	24387356	24387582	0.278	0	L1	0	0	0	L1	L1	0	L1	0	0	L1	L1	0	L1	L1	0	0	L1	2	2	0	0	0	0	0	0	0	L1	0	L1	0	0	0	0	0	0	0	0	0	0	0	L1	0	L1
DEL006239	chrA1	24401237	24401452	0.815	L1	L1	L1	0	L1	0	L1	L1	L1	L1	L1	L1	L1	L1	L1	L1	L1	L1	L1	2	L1	2	L1	L1	0	0	L1	L1	L1	L1	L1	L1	0	L1	L1	L1	0	0	L1	0	L1	L1	L1	L1	L1
DEL006246	chrA1	24416690	24416711	0.056	0	0	0	0	0	0	0	0	0	0	0	0	0	0	0	0	0	0	0	0	0	0	D1	0	0	0	0	0	0	0	0	0	0	0	0	0	0	0	0	0	0	0	0	0	0
DEL006251	chrA1	24442582	24442796	0.074	0	L1	L1	0	0	0	0	0	0	L1	0	0	0	0	0	0	0	0	0	0	0	0	0	0	0	0	0	0	0	0	0	0	0	0	0	0	0	0	0	0	0	0	0	L1	0
DEL006261	chrA1	24464436	24464457	0.315	0	0	0	D1	D1	D1	0	0	0	0	D1	0	D1	0	0	D1	0	D1	D1	0	0	0	D1	0	D1	0	D1	0	0	0	0	0	0	0	0	0	D1	D1	0	0	0	D1	D1	D1	0
DEL006263	chrA1	24467507	24467530	0.037	0	0	0	0	0	0	0	0	0	0	0	0	0	0	0	0	0	0	0	0	0	0	0	0	0	0	0	0	0	0	0	0	0	0	0	0	0	0	0	0	0	0	D1	0	0
DEL006264	chrA1	24477619	24477820	0.500	0	L1	0	0	L1	0	0	L1	L1	L1	0	L1	L1	L1	0	0	0	L1	L1	0	2	L1	L1	L1	L1	L1	L1	L1	L1	0	L1	0	L1	L1	0	0	0	0	L1	L1	0	0	0	0	0
DEL006266	chrA1	24484062	24484083	0.074	0	0	0	0	0	0	0	0	D1	0	0	0	0	0	0	0	0	0	0	0	0	0	0	0	0	0	0	0	0	0	0	0	0	0	0	0	D1	D1	0	0	0	0	0	0	0
DEL006275	chrA1	24503579	24503963	0.037	0	0	0	0	0	0	0	0	0	0	0	0	0	0	0	0	0	0	0	0	0	0	0	0	0	0	0	0	0	0	0	0	0	0	0	D1	0	0	0	0	0	0	0	0	0
DEL006281	chrA1	24518918	24518941	0.130	0	0	0	0	0	0	0	0	0	D1	0	0	0	D1	D1	0	0	0	0	D1	0	0	0	0	0	0	0	D1	0	0	0	0	0	0	0	0	0	0	0	0	0	D1	0	0	0
DEL006286	chrA1	24530349	24530563	0.870	L1	L1	L1	L1	L1	0	L1	L1	L1	L1	L1	0	L1	L1	L1	L1	L1	L1	L1	L1	2	L1	L1	L1	L1	L1	L1	L1	L1	L1	L1	L1	L1	L1	L1	L1	L1	L1	L1	0	L1	L1	0	L1	L1
DEL006288	chrA1	24540687	24540793	0.278	L1	0	0	0	L1	L1	0	0	0	0	0	L1	0	0	0	0	0	0	L1	0	0	0	0	0	0	0	L1	0	L1	0	0	0	0	L1	L1	0	L1	L1	L1	0	0	0	L1	0	0
DEL006289	chrA1	24541412	24541440	0.056	0	0	0	0	0	0	0	0	0	0	0	D1	0	0	0	0	0	0	0	0	0	0	0	0	0	0	0	0	0	0	0	0	0	0	0	0	D1	D1	0	0	0	0	0	0	0
DEL006298	chrA1	24594956	24595181	0.315	L1	0	0	0	0	0	0	0	0	0	0	L1	0	L1	0	L1	0	L1	0	D1	0	0	0	L1	0	0	0	0	0	0	L1	0	L1	L1	L1	0	0	0	L1	0	L1	L1	0	0	0
DEL006305	chrA1	24620553	24621748	0.611	0	D1	0	0	D1	D1	2	2	D1	0	D1	0	D1	2	2	D1	D1	0	0	2	0	0	D1	D1	D1	D1	2	0	2	D1	2	0	D1	0	D1	2	0	0	0	D1	D1	D1	D1	0	D1
DEL006314	chrA1	24661528	24662082	0.074	0	0	0	0	0	0	0	0	0	0	0	0	0	0	0	0	0	0	0	D1	D1	D1	0	0	0	0	0	0	0	0	0	0	0	0	0	0	0	0	0	0	0	0	0	D1	0
DEL006316	chrA1	24664397	24664461	0.204	0	0	0	0	0	L1	L1	0	0	0	L1	0	0	0	0	L1	L1	L1	0	0	0	0	0	0	0	0	0	0	L1	0	L1	0	0	0	0	L1	0	0	0	0	0	L1	L1	0	0
DEL006317	chrA1	24664934	24665177	0.185	0	L1	0	0	0	0	0	L1	0	0	0	0	L1	0	0	0	0	0	0	0	0	0	0	0	L1	L1	0	0	0	0	0	L1	0	0	0	0	0	L1	0	0	0	0	0	2	0
DEL006321	chrA1	24684438	24684525	0.074	0	0	0	0	0	0	D1	0	0	0	0	0	0	0	0	0	0	0	D1	0	D1	0	0	0	0	0	0	0	D1	0	0	0	0	0	0	0	0	0	0	0	0	0	0	0	0
DEL006329	chrA1	24708183	24708396	0.352	L1	L1	L1	L1	L1	0	0	0	0	L1	0	0	L1	0	0	L1	0	L1	0	0	0	0	L1	0	0	0	0	0	0	0	0	L1	L1	0	0	0	L1	L1	0	0	0	0	0	L1	0
DEL006331	chrA1	24711629	24711871	0.278	0	2	0	0	0	2	2	0	0	0	0	0	0	0	0	0	2	2	2	0	0	0	0	0	0	0	0	0	D1	0	2	0	0	0	0	2	0	0	0	0	0	2	2	0	2
DEL006333	chrA1	24718087	24718118	0.241	0	0	0	0	D1	0	0	D1	0	D1	0	D1	D1	0	0	0	D1	0	0	0	0	0	D1	D1	0	0	0	0	0	D1	D1	D1	0	0	0	D1	D1	0	0	0	0	0	0	0	0
DEL006339	chrA1	24730506	24730527	0.167	0	0	0	0	0	L1	0	D1	D1	D1	0	0	0	0	0	D1	0	0	0	0	0	0	0	D1	0	0	0	0	0	0	0	0	D1	0	0	0	0	0	0	0	0	0	L1	D1	0
DEL006341	chrA1	24740541	24740748	0.278	0	0	L1	0	0	L1	0	0	L1	0	0	0	0	0	0	L1	0	0	0	0	D1	0	L1	L1	0	0	0	0	0	0	0	0	0	0	L1	0	L1	0	0	0	0	L1	0	0	0
DEL006344	chrA1	24752009	24752030	0.056	0	0	0	D1	0	0	0	0	0	D1	0	0	0	0	0	0	0	0	0	0	0	0	0	0	0	0	0	0	0	0	0	0	0	0	0	0	0	D1	0	0	0	0	0	0	0
DEL006345	chrA1	24758812	24759041	0.815	L1	L1	L1	L1	L1	L1	0	L1	L1	0	L1	0	0	L1	L1	L1	L1	L1	L1	L1	0	L1	L1	L1	L1	L1	L1	L1	L1	L1	L1	0	0	L1	L1	L1	L1	0	L1	L1	L1	L1	L1	D1	2
DEL006347	chrA1	24777853	24777885	0.444	0	0	0	0	0	0	L1	L1	L1	L1	L1	L1	L1	0	L1	0	L1	L1	L1	0	0	0	0	0	0	0	L1	0	0	L1	L1	L1	0	0	0	0	0	0	L1	L1	L1	L1	L1	0	0
DEL006352	chrA1	24791031	24791255	0.037	0	0	0	0	0	0	0	0	0	0	0	0	0	0	0	0	0	0	0	0	0	0	0	0	0	0	0	0	0	0	0	0	0	0	D1	0	0	0	0	0	0	0	0	0	0
DEL006353	chrA1	24791724	24791956	0.370	L1	L1	0	0	0	L1	0	0	0	0	0	L1	0	L1	0	L1	L1	0	0	0	0	L1	0	0	0	L1	0	0	L1	0	L1	0	L1	L1	L1	L1	0	0	0	0	0	0	0	0	L1
DEL006355	chrA1	24797222	24797439	0.796	0	L1	L1	L1	L1	L1	L1	L1	L1	L1	L1	0	0	L1	L1	0	L1	L1	0	L1	D1	2	L1	L1	L1	0	L1	L1	L1	L1	L1	0	L1	0	L1	0	L1	L1	L1	L1	L1	L1	L1	L1	2
DEL006357	chrA1	24800561	24800901	0.259	0	L1	L1	0	0	0	0	0	0	0	0	0	0	0	0	L1	0	0	0	0	0	0	0	0	L1	L1	0	0	0	0	0	L1	0	0	0	0	L1	L1	0	L1	L1	0	0	0	0
DEL006359	chrA1	24807175	24807248	0.093	0	0	0	0	0	0	0	0	0	0	0	0	L1	0	L1	L1	0	0	0	0	0	0	0	0	0	0	0	0	0	L1	0	L1	0	0	0	0	0	0	0	0	0	0	0	0	0
DEL006363	chrA1	24813495	24813559	0.259	D1	0	0	0	0	0	0	0	0	0	0	D1	0	0	0	D1	0	0	0	0	0	0	0	0	0	0	0	0	D1	0	D1	D1	D1	D1	D1	D1	0	0	0	D1	D1	0	0	0	D1
DEL006365	chrA1	24816108	24816238	0.074	0	L1	0	0	0	0	0	0	0	0	L1	0	0	0	0	0	0	0	0	0	0	0	0	0	0	0	0	0	0	0	0	L1	0	0	0	0	0	0	0	0	0	0	0	0	0
DEL006366	chrA1	24816424	24817732	0.130	0	0	0	D1	0	0	0	D1	D1	D1	D1	0	0	0	0	0	0	0	0	0	0	0	0	D1	0	0	0	0	D1	0	0	0	0	0	0	0	0	0	0	0	0	0	0	0	0
DEL006370	chrA1	24820748	24820774	0.870	D1	2	D1	D1	D1	D1	0	D1	D1	D1	2	D1	D1	D1	D1	D1	D1	D1	2	0	D1	D1	2	0	D1	D1	D1	D1	D1	D1	0	2	2	D1	D1	D1	0	D1	2	D1	D1	D1	2	D1	D1
DEL006380	chrA1	24874785	24875010	0.926	L1	0	L1	L1	0	L1	L1	L1	L1	L1	L1	L1	L1	L1	L1	L1	L1	L1	L1	2	L1	L1	L1	L1	L1	L1	L1	L1	L1	L1	L1	L1	L1	L1	L1	L1	L1	L1	0	L1	L1	L1	L1	2	2
DEL006381	chrA1	24891980	24892204	0.037	0	0	0	0	0	0	0	0	0	0	0	0	0	0	0	0	0	0	0	0	0	0	0	0	0	0	0	0	0	0	0	0	L1	0	0	0	0	0	0	0	0	0	0	0	0
DEL006386	chrA1	24897008	24897235	0.185	0	0	0	0	0	0	0	0	0	0	0	L1	0	L1	0	0	0	0	0	L1	0	0	0	0	0	0	L1	0	0	0	0	0	L1	L1	L1	0	0	0	L1	L1	L1	0	0	0	0
DEL006388	chrA1	24897089	24900288	0.111	0	0	0	0	0	0	0	D1	D1	0	0	0	0	D1	0	0	0	0	0	0	0	0	0	0	0	0	0	0	0	0	0	0	0	0	0	0	0	0	0	0	0	D1	D1	0	0
DEL006389	chrA1	24898847	24900023	0.111	0	D1	0	0	0	D1	0	0	D1	0	0	0	0	0	0	0	D1	0	0	0	D1	0	0	0	0	0	0	0	0	0	0	0	0	0	0	0	0	0	0	0	0	0	0	0	D1
DEL006397	chrA1	24920353	24920779	0.037	0	0	0	0	0	0	0	0	0	0	0	0	0	0	0	0	0	0	0	0	0	D1	0	0	0	0	0	0	0	0	0	0	0	0	0	0	0	0	0	0	0	0	0	0	0
DEL006398	chrA1	24935961	24936179	0.833	L1	2	0	L1	L1	L1	L1	0	L1	0	L1	0	L1	L1	L1	0	L1	L1	L1	L1	L1	L1	L1	L1	L1	L1	L1	L1	L1	L1	L1	L1	L1	2	L1	0	L1	0	L1	L1	L1	L1	L1	2	L1
DEL006400	chrA1	24944865	24945089	0.907	L1	L1	L1	L1	L1	L1	L1	L1	L1	L1	L1	L1	0	L1	0	L1	L1	L1	L1	L1	D1	L1	L1	0	0	0	L1	L1	L1	L1	L1	L1	L1	L1	L1	L1	L1	L1	L1	2	L1	2	L1	L1	L1
DEL006402	chrA1	24948521	24949536	0.278	0	0	0	0	0	0	0	D1	D1	0	0	0	0	0	0	0	D1	0	0	0	0	0	0	0	0	0	D1	0	D1	D1	0	0	0	D1	0	D1	0	0	0	0	0	0	D1	D1	D1
DEL006403	chrA1	24957548	24957655	0.259	0	0	0	0	0	0	0	L1	L1	0	0	0	0	0	0	L1	0	0	0	0	0	0	0	0	0	0	L1	0	L1	0	0	0	0	L1	0	L1	0	0	0	0	0	0	L1	L1	L1
DEL006404	chrA1	24961275	24961497	0.278	0	0	0	0	0	L1	0	L1	L1	0	0	0	0	0	0	L1	L1	0	0	0	0	0	0	0	0	0	L1	0	L1	L1	0	0	0	0	0	L1	0	0	0	0	0	0	L1	L1	0
DEL006409	chrA1	24986926	24987149	0.444	L1	L1	L1	0	L1	0	0	L1	L1	0	0	0	0	0	0	L1	L1	0	0	0	0	0	L1	0	0	L1	L1	0	L1	L1	0	0	0	L1	0	L1	L1	L1	0	0	0	0	L1	0	L1
DEL006425	chrA1	25053616	25053675	0.241	0	0	0	L1	L1	L1	0	0	L1	L1	0	L1	0	0	0	0	L1	L1	0	L1	0	L1	0	0	0	0	0	0	L1	L1	0	0	0	0	0	0	0	0	L1	0	0	0	0	0	0
DEL006427	chrA1	25061362	25061380	0.148	0	0	0	0	0	0	0	0	0	D1	D1	0	0	0	0	0	0	0	0	0	0	0	D1	0	0	D1	D1	0	0	0	0	0	0	0	0	0	0	0	0	0	D1	D1	0	0	D1
DEL006428	chrA1	25068027	25068848	0.037	0	0	0	0	0	0	0	0	0	0	0	0	0	0	0	0	0	0	0	0	0	0	0	0	0	0	0	0	0	0	0	0	0	0	0	0	0	0	0	0	0	0	0	0	0
DEL006433	chrA1	25093257	25093293	0.037	0	0	0	0	0	0	0	0	0	0	0	0	0	0	0	0	0	0	0	0	0	0	0	0	0	0	0	0	0	0	0	L1	0	0	0	0	0	0	0	0	0	0	0	0	0
DEL006442	chrA1	25132555	25132763	0.037	L1	0	0	0	0	0	0	0	0	0	0	0	0	0	0	0	0	0	0	0	0	0	0	0	0	0	0	0	0	0	0	0	0	0	L1	0	0	0	0	0	0	0	0	0	0
DEL006446	chrA1	25134166	25134392	0.056	0	0	0	0	0	0	0	0	0	0	0	0	0	L1	0	0	0	L1	0	0	0	0	0	0	0	0	0	0	0	0	0	0	0	0	0	0	0	0	0	0	0	0	0	0	0
DEL006449	chrA1	25142280	25142495	0.926	L1	0	L1	L1	L1	L1	L1	L1	L1	L1	L1	L1	L1	L1	L1	L1	L1	L1	L1	L1	L1	L1	L1	L1	L1	L1	L1	L1	L1	L1	L1	0	L1	L1	L1	L1	L1	L1	L1	L1	L1	L1	L1	L1	L1
DEL006468	chrA1	25203511	25203536	0.407	0	0	0	0	0	0	D1	D1	D1	D1	0	D1	D1	0	0	D1	D1	D1	D1	0	0	0	0	D1	0	0	0	D1	0	0	0	0	D1	0	D1	0	D1	0	0	0	D1	0	D1	0	0
DEL006469	chrA1	25204374	25204403	0.315	0	0	0	0	0	0	D1	D1	D1	0	D1	0	D1	0	0	0	0	0	D1	0	D1	0	0	D1	D1	0	0	0	0	0	0	0	0	0	0	D1	0	0	D1	D1	D1	D1	D1	0	0
DEL006474	chrA1	25237492	25237847	0.056	0	0	0	0	0	0	0	0	0	0	0	0	0	0	0	0	0	0	0	0	D1	D1	0	0	0	0	0	0	0	0	0	0	0	0	0	0	0	0	0	0	D1	0	0	0	0
DEL006476	chrA1	25239849	25239934	0.148	0	0	0	L1	0	0	0	0	0	0	0	0	0	0	0	0	0	L1	0	0	L1	0	0	0	0	L1	L1	0	0	0	0	0	L1	L1	0	L1	0	0	0	0	0	0	0	0	0
DEL006477	chrA1	25251480	25252692	0.426	D1	D1	D1	0	0	0	0	0	0	0	0	0	0	0	0	0	D1	0	D1	D1	0	D1	D1	D1	0	0	0	0	0	D1	0	0	0	0	0	D1	D1	D1	0	0	D1	D1	0	D1	D1
DEL006480	chrA1	25254441	25254467	0.370	D1	0	0	0	D1	0	0	D1	0	0	D1	0	D1	0	0	D1	D1	0	D1	0	0	0	D1	0	0	0	D1	0	D1	D1	0	D1	D1	0	0	0	D1	0	0	D1	D1	D1	D1	0	D1
DEL006483	chrA1	25265674	25265888	0.426	L1	L1	L1	0	0	L1	0	0	0	0	L1	0	0	0	0	L1	0	0	L1	0	0	2	0	L1	0	L1	0	0	L1	L1	0	L1	0	0	0	L1	L1	L1	0	L1	L1	0	L1	0	L1
DEL006490	chrA1	25307740	25307762	0.333	0	0	D1	D1	0	0	0	0	0	D1	D1	0	0	0	0	0	0	0	D1	0	0	0	0	0	0	0	0	D1	D1	0	D1	0	0	0	0	D1	D1	D1	0	D1	D1	D1	D1	D1	D1
DEL006493	chrA1	25314278	25314363	0.296	D1	0	0	0	D1	0	0	0	D1	0	0	0	0	0	D1	0	0	0	0	D1	0	D1	0	0	0	0	D1	0	0	0	2	0	0	0	0	0	D1	0	0	0	D1	0	0	D1	D1
DEL006495	chrA1	25341944	25341975	0.352	0	0	D1	0	D1	D1	D1	D1	0	0	0	0	D1	0	0	D1	0	D1	0	0	0	0	D1	D1	D1	0	0	0	D1	0	0	D1	0	0	0	0	0	D1	0	0	0	D1	D1	0	0
DEL006510	chrA1	25363134	25363366	0.296	L1	L1	L1	0	0	0	0	L1	L1	0	0	0	0	0	L1	0	0	L1	L1	0	2	L1	0	0	0	0	0	L1	L1	L1	0	0	0	0	0	0	0	0	0	0	0	0	0	0	0
DEL006512	chrA1	25368151	25368975	0.648	2	0	L1	0	L1	L1	0	L1	L1	0	L1	0	0	L1	L1	L1	0	L1	0	L1	L1	0	L1	0	0	0	L1	L1	0	L1	0	L1	L1	0	L1	L1	0	L1	L1	L1	L1	0	L1	L1	L1
DEL006513	chrA1	25369967	25370193	0.667	L1	0	0	0	0	L1	0	L1	L1	L1	L1	L1	0	L1	L1	L1	L1	L1	0	L1	0	0	0	0	0	L1	L1	L1	0	L1	0	L1	L1	L1	L1	L1	L1	L1	L1	L1	L1	0	L1	2	2
DEL006519	chrA1	25394927	25395458	0.056	0	0	0	0	0	0	0	0	0	0	0	0	0	0	0	0	0	0	0	0	0	0	0	0	0	0	0	0	0	0	0	0	0	0	0	0	0	0	0	D1	0	0	0	D1	0
DEL006520	chrA1	25399673	25402343	0.870	2	D1	2	2	D1	2	2	2	2	2	2	2	2	2	2	2	0	2	2	2	2	2	D1	0	0	D1	0	2	2	2	2	2	2	0	0	2	2	2	2	2	2	2	2	2	2
DEL006528	chrA1	25431165	25431183	0.037	0	0	0	0	0	0	0	0	0	0	0	D1	0	0	0	0	0	0	0	0	0	0	0	0	0	0	0	0	0	0	0	0	0	0	0	0	0	0	0	D1	0	0	0	0	0
DEL006533	chrA1	25439807	25440052	0.463	0	0	0	0	0	L1	0	0	0	0	L1	L1	L1	L1	0	0	L1	L1	L1	D1	0	0	L1	0	0	0	L1	0	0	L1	L1	0	0	L1	L1	L1	L1	0	0	0	0	L1	0	2	0
DEL006537	chrA1	25444048	25444091	0.407	0	0	0	0	D1	0	0	0	D1	D1	0	D1	D1	0	0	0	D1	D1	0	D1	0	0	0	D1	0	0	0	0	D1	D1	D1	0	0	D1	D1	D1	D1	0	D1	0	0	D1	0	D1	0
DEL006547	chrA1	25469693	25469919	0.759	L1	0	L1	L1	L1	L1	0	L1	L1	0	L1	L1	L1	L1	0	L1	0	L1	0	0	L1	L1	L1	L1	0	L1	L1	0	L1	L1	2	L1	L1	0	0	0	L1	L1	L1	L1	L1	L1	L1	2	L1
DEL006549	chrA1	25490391	25490601	0.204	0	0	0	0	0	0	0	L1	0	0	L1	0	0	0	0	0	L1	0	0	0	0	L1	L1	L1	L1	0	0	0	0	0	L1	0	0	0	L1	0	0	L1	0	0	L1	0	0	0	0
DEL006558	chrA1	25505442	25505627	0.556	0	2	0	2	D1	0	0	0	0	2	2	2	2	D1	0	0	2	0	2	D1	0	2	2	2	2	0	2	2	D1	0	2	0	0	2	2	2	0	D1	0	2	2	2	0	D1	2
DEL006559	chrA1	25513902	25514929	0.241	0	D1	0	0	D1	0	0	0	0	D1	D1	0	0	0	0	0	0	0	D1	0	0	0	0	0	0	0	0	0	D1	0	0	0	D1	0	0	0	D1	0	D1	0	0	0	D1	D1	0
DEL006573	chrA1	25547126	25547351	0.444	0	0	0	0	L1	0	0	0	0	0	L1	0	0	L1	0	L1	0	0	0	0	2	L1	0	L1	L1	0	0	0	L1	L1	L1	0	L1	0	L1	0	0	L1	L1	L1	L1	L1	L1	0	0
DEL006575	chrA1	25551350	25551565	0.037	0	0	0	0	0	0	0	0	0	0	L1	0	0	0	0	0	0	0	0	0	0	0	0	0	0	0	0	0	0	L1	0	0	0	0	0	0	0	0	0	0	0	0	0	0	0
DEL006581	chrA1	25554817	25555366	0.148	0	0	0	0	0	0	0	0	0	0	0	0	0	0	0	0	0	0	0	D1	D1	D1	0	0	0	0	0	0	0	0	0	D1	D1	0	0	0	0	0	0	D1	0	0	0	0	D1
DEL006591	chrA1	25569111	25569159	0.241	2	D1	D1	2	0	2	0	0	0	D1	D1	0	0	0	0	0	0	D1	0	0	0	0	D1	0	0	0	0	0	0	0	0	2	0	0	0	0	0	0	0	0	0	0	0	0	0
DEL006593	chrA1	25571567	25571593	0.074	0	0	0	0	0	0	0	0	0	D1	0	0	0	0	0	0	0	D1	0	0	0	0	0	0	0	0	0	0	0	D1	0	0	0	0	0	0	D1	0	0	0	0	0	0	0	0
DEL006597	chrA1	25579373	25579602	0.222	0	0	L1	0	0	0	0	0	0	0	0	0	L1	0	0	L1	0	0	0	0	0	0	0	L1	L1	0	0	0	0	0	0	0	L1	0	0	0	L1	L1	0	0	L1	0	0	0	0
DEL006598	chrA1	25580329	25580358	0.241	0	0	0	0	0	0	0	0	0	0	0	D1	D1	D1	0	D1	0	0	D1	0	0	0	0	0	0	0	0	0	0	0	D1	0	D1	0	D1	0	0	0	D1	D1	0	D1	0	0	0
DEL006600	chrA1	25586176	25586403	0.444	L1	0	L1	L1	0	L1	0	L1	0	L1	0	L1	L1	L1	0	0	0	L1	L1	0	L1	0	L1	0	0	0	0	L1	0	0	L1	L1	L1	0	L1	0	L1	L1	0	L1	0	L1	0	0	2
DEL006602	chrA1	25589392	25589602	0.630	L1	0	L1	L1	L1	L1	0	0	0	L1	L1	L1	0	L1	0	L1	L1	L1	0	0	2	0	L1	L1	L1	0	0	0	L1	L1	L1	2	L1	0	0	0	0	L1	L1	L1	L1	L1	L1	2	0
DEL006605	chrA1	25593637	25594688	0.426	0	0	0	0	L1	0	L1	0	L1	0	2	0	0	0	L1	0	2	2	L1	L1	0	0	0	0	0	0	L1	D1	L1	0	0	L1	0	L1	0	2	2	0	0	L1	0	L1	0	L1	2
DEL006607	chrA1	25595084	25595108	0.056	0	0	0	0	0	0	0	0	0	0	D1	D1	0	0	0	0	0	0	0	0	0	0	D1	0	0	0	0	0	0	0	0	0	0	0	0	0	0	0	0	0	0	0	0	0	0
DEL006611	chrA1	25605732	25605958	0.370	L1	L1	L1	0	0	L1	0	0	0	L1	0	L1	0	L1	0	0	0	L1	L1	0	L1	L1	L1	0	0	0	0	L1	0	0	0	0	L1	0	L1	0	0	0	0	L1	0	L1	0	0	L1
DEL006621	chrA1	25658010	25658075	0.111	L1	L1	0	0	0	0	0	0	0	L1	L1	0	0	0	0	0	0	0	0	0	0	0	0	L1	0	0	0	0	0	0	0	0	L1	0	0	0	0	0	0	0	0	0	0	0	0
DEL006622	chrA1	25660369	25660596	0.093	0	0	L1	0	0	0	0	0	0	0	0	0	0	0	0	L1	0	0	0	0	0	0	0	0	0	0	0	0	0	0	0	L1	0	0	0	0	L1	0	0	0	0	0	0	0	0
DEL006623	chrA1	25661907	25661962	0.111	0	0	0	D1	0	0	0	0	0	0	0	0	0	0	2	0	0	D1	0	0	0	0	D1	0	0	0	0	D1	0	0	D1	0	0	0	0	0	0	0	0	0	0	0	0	0	0
DEL006628	chrA1	25692424	25692676	0.111	0	0	0	0	0	0	0	L1	L1	0	L1	0	0	0	0	0	0	L1	0	0	0	0	0	0	0	0	0	0	0	0	0	0	0	0	0	0	L1	0	0	0	0	0	0	2	0
DEL006629	chrA1	25695901	25695989	0.130	0	0	0	0	0	0	0	0	0	0	0	0	0	0	L1	0	0	0	0	L1	0	0	0	0	0	0	0	0	0	0	0	0	0	L1	0	L1	0	0	0	0	0	L1	0	0	0
DEL006634	chrA1	25699693	25699744	0.185	0	0	D1	0	0	0	0	0	0	D1	0	0	0	0	0	0	0	0	0	0	0	0	D1	0	D1	D1	0	0	0	0	0	0	0	0	0	0	0	0	D1	0	D1	0	0	0	D1
DEL006642	chrA1	25725745	25725978	0.463	D1	L1	0	2	D1	0	0	2	2	0	2	0	0	D1	0	0	0	0	D1	0	2	2	D1	0	0	D1	0	2	0	0	D1	D1	D1	0	D1	0	2	0	D1	0	2	0	D1	D1	0
DEL006645	chrA1	25732789	25733111	0.056	0	D1	0	0	0	0	0	0	0	0	0	0	0	0	0	0	D1	0	0	0	0	0	0	0	0	0	0	0	0	0	0	0	0	0	0	0	0	0	0	0	0	0	0	D1	0
DEL006662	chrA1	25784516	25785511	0.056	0	0	0	0	0	0	0	0	0	0	0	0	0	0	D1	0	0	0	0	0	0	0	0	0	0	0	0	0	0	0	0	0	0	0	0	D1	0	0	0	0	D1	0	0	0	0
DEL006667	chrA1	25793790	25794221	0.056	0	0	0	0	0	0	0	0	0	0	0	0	0	0	0	0	0	0	0	D1	0	D1	0	0	0	0	0	0	0	0	0	0	0	0	0	0	0	0	0	0	0	0	0	0	0
DEL006668	chrA1	25793989	25794217	1.000	L1	L1	L1	L1	L1	L1	L1	L1	L1	L1	L1	L1	L1	L1	L1	L1	L1	L1	L1	L1	L1	L1	L1	L1	L1	L1	L1	L1	L1	L1	L1	L1	L1	L1	L1	L1	L1	L1	L1	L1	L1	L1	L1	L1	L1
DEL006670	chrA1	25798179	25798220	0.333	2	0	0	D1	D1	0	0	0	0	D1	0	0	0	0	0	0	0	0	0	0	D1	D1	0	0	0	0	0	D1	0	0	D1	D1	D1	0	2	D1	0	0	D1	D1	D1	0	D1	0	0
DEL006674	chrA1	25805936	25808988	0.074	0	0	0	0	0	0	D1	0	0	0	0	0	0	0	0	0	0	0	0	0	0	0	0	0	0	0	0	0	0	D1	D1	0	0	0	0	0	0	0	0	D1	0	0	0	0	0
DEL006677	chrA1	25808867	25809084	0.093	L1	0	0	L1	0	0	0	0	0	0	0	0	0	0	0	0	0	0	0	0	0	0	0	0	0	0	L1	0	0	0	0	0	0	0	0	0	0	0	0	L1	L1	0	0	0	0
DEL006681	chrA1	25821869	25822091	0.148	0	D1	0	0	0	0	D1	0	D1	0	0	0	0	0	0	0	0	0	D1	D1	0	0	0	0	0	0	0	0	0	0	0	0	0	0	0	0	0	0	0	0	0	0	D1	0	0
DEL006682	chrA1	25830392	25830547	0.278	L1	0	0	L1	0	0	0	L1	L1	0	L1	0	0	L1	0	0	0	L1	0	0	0	L1	L1	0	0	0	0	0	0	0	0	0	L1	0	0	L1	L1	0	0	L1	L1	0	0	0	0
DEL006683	chrA1	25836692	25836911	0.056	0	0	0	L1	0	0	0	0	0	0	0	0	0	L1	0	0	0	0	0	0	0	0	0	0	0	0	0	0	0	0	0	0	L1	0	0	0	0	0	0	0	0	0	0	0	0
DEL006684	chrA1	25838881	25838905	0.074	0	0	0	0	0	0	0	0	0	0	0	0	0	D1	0	0	0	0	0	0	0	0	D1	0	D1	0	0	0	0	0	0	0	0	0	0	0	0	D1	0	0	0	0	0	0	0
DEL006686	chrA1	25844959	25844988	0.056	0	0	0	0	0	0	0	D1	D1	0	0	0	0	0	0	0	0	D1	0	0	0	0	0	0	0	0	0	0	0	0	0	0	0	0	0	0	0	0	0	0	0	0	0	0	0
DEL006697	chrA1	25864935	25864960	0.148	0	0	0	0	0	0	0	0	0	0	0	0	0	0	D1	0	0	0	D1	0	D1	D1	0	0	0	D1	0	0	0	0	0	0	0	0	0	0	0	0	0	0	D1	D1	0	D1	0
DEL006699	chrA1	25869101	25869126	0.037	0	0	0	0	0	0	0	0	0	0	0	0	0	0	0	0	0	0	0	0	0	0	D1	0	0	0	D1	0	0	0	0	0	0	0	0	0	0	0	0	0	0	0	0	0	0
DEL006702	chrA1	25874941	25874978	0.037	0	L1	0	0	0	0	0	0	0	0	0	0	0	0	0	0	0	0	0	0	0	0	0	0	0	0	0	0	0	0	0	0	0	0	0	0	0	0	0	0	0	0	0	0	D1
DEL006703	chrA1	25891502	25893789	0.370	0	D1	D1	D1	D1	0	0	D1	D1	0	D1	D1	D1	0	0	0	D1	0	D1	0	0	0	D1	D1	D1	D1	0	D1	D1	D1	0	0	0	0	0	0	0	D1	D1	0	0	0	0	0	0
DEL006705	chrA1	25900927	25903960	0.593	D1	D1	D1	D1	D1	D1	0	D1	D1	D1	0	D1	D1	D1	0	D1	0	D1	D1	D1	D1	0	0	0	0	0	0	D1	0	D1	D1	D1	D1	D1	0	0	D1	0	D1	0	0	D1	D1	0	0
DEL006706	chrA1	25900901	25904654	0.500	0	0	0	0	0	D1	D1	0	0	0	0	0	0	0	D1	0	D1	0	0	D1	D1	D1	D1	D1	D1	D1	D1	0	D1	0	D1	0	D1	0	0	D1	D1	D1	D1	D1	D1	D1	D1	0	D1
DEL006711	chrA1	25905374	25906954	0.944	D1	0	D1	D1	D1	D1	D1	D1	D1	D1	D1	D1	D1	0	D1	D1	D1	D1	D1	D1	D1	D1	D1	D1	0	D1	D1	D1	D1	D1	D1	D1	D1	D1	D1	D1	D1	D1	D1	D1	D1	D1	D1	D1	D1
DEL006717	chrA1	25906500	25907976	0.185	0	0	0	D1	0	0	0	0	0	0	0	0	0	0	0	0	0	0	0	D1	0	0	0	0	0	0	0	0	D1	0	0	0	D1	0	D1	0	0	0	0	0	0	0	0	D1	D1
DEL006718	chrA1	25906816	25908354	0.796	D1	D1	D1	0	D1	D1	D1	D1	D1	D1	D1	D1	D1	D1	D1	D1	D1	D1	D1	0	D1	D1	0	D1	D1	D1	D1	D1	0	D1	D1	D1	0	D1	0	D1	D1	D1	0	D1	D1	D1	D1	0	0
DEL006720	chrA1	25909344	25912288	0.037	0	0	0	0	0	0	0	0	0	0	0	0	0	0	0	D1	0	0	0	0	0	0	0	0	0	0	0	0	D1	0	0	0	0	0	0	0	0	0	0	0	0	0	0	0	0
DEL006726	chrA1	25913537	25913564	0.093	0	0	0	0	0	0	0	0	0	D1	0	0	0	0	0	0	0	0	0	0	0	0	0	0	0	0	0	0	0	0	0	0	0	0	D1	0	0	0	D1	0	0	0	D1	0	0
DEL006727	chrA1	25913518	25914080	0.111	0	0	0	0	0	0	D1	0	0	0	0	0	0	0	0	0	0	0	0	D1	D1	D1	0	0	0	0	0	0	0	0	D1	0	0	0	0	0	0	0	0	0	0	0	0	D1	0
DEL006728	chrA1	25918516	25918547	0.333	0	0	L1	L1	0	L1	0	0	0	L1	L1	0	L1	0	L1	L1	0	L1	0	0	0	L1	L1	0	L1	0	0	0	0	0	0	0	0	0	0	0	0	L1	0	0	L1	0	0	L1	0
DEL006730	chrA1	25923521	25923625	0.037	0	0	0	0	0	D1	0	0	0	0	0	0	0	0	0	0	0	0	0	0	0	0	0	0	0	0	0	0	0	0	0	0	0	0	0	0	0	0	0	0	0	0	0	0	0
DEL006737	chrA1	25942829	25942854	0.296	0	0	0	0	0	D1	0	0	0	0	D1	0	0	D1	0	D1	0	D1	D1	0	0	0	D1	0	0	0	0	0	D1	0	D1	D1	0	0	0	0	0	D1	0	0	0	0	0	0	D1
DEL006747	chrA1	25964747	25965306	0.037	0	0	0	0	0	0	0	0	0	0	0	0	0	0	0	0	0	0	0	0	0	0	0	0	0	0	0	0	0	0	0	0	0	0	0	0	0	0	0	0	0	0	0	D1	0
DEL006749	chrA1	25974401	25974868	0.648	L1	L1	0	L1	L1	L1	L1	L1	L1	L1	L1	L1	0	0	L1	0	0	2	0	L1	0	L1	0	0	0	0	L1	0	0	0	L1	L1	L1	L1	L1	0	0	0	L1	L1	L1	L1	L1	2	L1
DEL006752	chrA1	25989239	25989882	0.056	0	0	0	D1	0	0	0	0	0	0	0	0	0	0	0	0	0	0	0	0	0	0	0	0	0	0	0	0	0	0	0	0	0	0	0	0	0	0	0	0	D1	0	0	0	0
DEL006753	chrA1	25989450	25989682	0.426	L1	L1	0	L1	0	0	L1	0	0	L1	0	L1	L1	0	0	0	0	L1	0	L1	0	D1	0	L1	0	0	L1	0	L1	0	L1	0	L1	L1	0	L1	0	0	0	L1	L1	L1	0	L1	0
DEL006755	chrA1	25990649	25990722	0.222	0	0	L1	0	0	L1	0	L1	0	L1	0	0	L1	L1	0	L1	0	0	L1	0	0	0	0	0	0	0	0	0	0	0	0	0	0	0	0	0	L1	L1	L1	0	0	0	0	0	0
DEL006762	chrA1	26016951	26016972	0.037	0	0	0	0	0	0	0	D1	0	0	0	0	0	0	0	0	0	0	0	0	0	0	0	0	0	0	0	0	0	0	0	0	0	0	0	0	D1	0	0	0	0	0	0	0	0
DEL006773	chrA1	26080734	26080755	0.185	0	0	0	0	D1	0	0	0	D1	0	D1	0	0	0	0	0	D1	0	0	0	D1	0	D1	0	0	0	0	0	0	0	0	0	D1	0	0	0	0	0	D1	0	0	0	D1	0	0
DEL006777	chrA1	26094319	26094538	0.167	0	0	L1	0	0	0	0	0	0	0	0	0	L1	0	L1	0	0	0	0	0	0	0	L1	L1	L1	0	0	0	0	0	0	0	0	0	0	0	0	L1	L1	0	0	0	0	L1	0
DEL006778	chrA1	26095908	26096132	0.093	0	0	0	0	0	0	0	0	0	0	0	0	0	0	0	0	L1	0	0	0	0	0	0	0	0	L1	L1	0	L1	0	0	0	0	0	0	0	0	0	L1	0	0	0	0	0	0
DEL006787	chrA1	26132268	26132492	0.074	0	0	0	L1	0	0	0	L1	0	0	0	0	L1	0	0	0	0	0	0	0	0	0	0	0	0	0	0	0	0	0	0	0	0	0	0	0	0	0	0	0	0	0	0	L1	0
DEL006789	chrA1	26149798	26151046	0.167	0	0	0	0	0	0	0	0	0	0	0	0	0	0	D1	0	0	0	0	D1	0	0	0	0	0	0	0	0	0	0	0	D1	D1	0	D1	D1	0	D1	0	0	0	0	0	0	0
DEL006791	chrA1	26150950	26152116	0.037	0	0	0	0	0	0	0	0	0	0	0	0	0	0	0	0	0	0	0	D1	0	0	0	0	0	0	0	0	0	0	0	0	0	0	0	0	0	0	0	0	0	0	0	0	0
DEL006794	chrA1	26157505	26157530	0.204	0	D1	D1	0	0	0	0	0	D1	0	0	0	0	D1	0	0	0	0	0	0	0	0	0	0	0	D1	D1	0	0	0	0	0	0	0	D1	D1	0	0	D1	0	0	0	D1	0	0
DEL006796	chrA1	26166485	26167010	0.056	0	0	0	0	0	2	0	0	0	0	0	0	0	0	0	0	0	0	0	0	0	0	0	0	0	0	0	0	0	0	0	0	0	2	0	0	0	0	0	0	0	0	0	0	2
DEL006799	chrA1	26178173	26178413	0.944	L1	L1	L1	0	L1	L1	L1	L1	L1	L1	L1	L1	L1	L1	L1	L1	L1	L1	L1	L1	L1	L1	L1	L1	L1	L1	L1	L1	L1	L1	L1	0	L1	L1	L1	L1	L1	L1	L1	L1	L1	L1	L1	D1	L1
DEL006801	chrA1	26182510	26182531	0.037	0	0	0	0	D1	0	0	0	0	0	0	0	0	0	0	0	0	0	0	0	0	0	0	0	0	0	0	0	0	0	0	0	0	0	0	0	0	0	0	0	0	D1	0	0	0
DEL006803	chrA1	26184275	26184500	0.667	L1	L1	L1	L1	L1	L1	0	L1	L1	0	0	0	L1	0	L1	L1	0	L1	L1	L1	0	L1	L1	L1	L1	0	L1	0	L1	L1	0	L1	0	0	0	L1	0	L1	L1	L1	0	L1	L1	L1	L1
DEL006809	chrA1	26201691	26201714	0.037	0	0	0	0	0	0	0	0	0	0	0	0	0	0	0	0	0	0	0	0	0	0	0	0	0	0	0	0	0	0	0	0	0	0	0	0	0	0	D1	0	0	0	0	0	D1
DEL006810	chrA1	26203476	26203556	0.481	L1	L1	L1	0	L1	L1	L1	0	0	0	0	0	0	0	L1	0	L1	L1	L1	0	L1	L1	L1	L1	L1	0	0	L1	L1	0	L1	0	L1	0	0	0	0	L1	0	0	L1	L1	0	0	L1
DEL006813	chrA1	26216077	26216112	0.074	0	0	0	0	0	0	0	0	0	0	0	0	0	0	0	0	0	0	0	0	0	L1	0	L1	L1	0	0	0	0	0	0	0	0	0	0	0	0	0	0	0	0	0	0	0	0
DEL006816	chrA1	26236080	26236397	0.037	0	0	0	0	0	0	0	0	0	0	0	0	0	0	0	D1	0	0	0	0	0	0	0	0	0	0	0	0	0	0	0	0	0	0	0	0	0	0	0	0	0	D1	0	0	0
DEL006821	chrA1	26257754	26257965	0.185	0	0	0	0	0	0	0	0	0	L1	L1	L1	0	L1	0	0	0	0	0	0	0	0	0	0	0	L1	0	0	L1	0	0	0	L1	0	0	0	0	0	0	L1	0	0	0	L1	0
DEL006822	chrA1	26264341	26264391	0.352	D1	0	0	D1	D1	0	2	D1	D1	0	0	0	D1	0	0	0	0	0	D1	D1	0	D1	0	0	0	0	0	0	0	0	0	D1	0	D1	D1	0	0	0	0	D1	D1	0	0	0	0
DEL006827	chrA1	26284457	26284478	0.204	0	0	0	0	0	0	0	L1	D1	D1	0	D1	L1	0	0	0	0	0	0	0	0	0	D1	D1	0	0	0	0	0	0	0	0	0	0	0	0	D1	0	D1	0	0	D1	0	0	0
DEL006830	chrA1	26291089	26292268	0.111	0	0	0	0	0	0	0	0	0	0	0	0	0	0	D1	0	0	0	0	D1	0	D1	0	0	0	0	0	0	0	0	0	0	0	0	D1	0	0	0	0	D1	D1	0	0	0	0
DEL006831	chrA1	26291905	26292391	0.259	0	0	0	0	0	0	0	0	0	0	0	0	0	0	0	0	0	0	0	0	0	0	0	0	0	0	D1	0	0	0	D1	D1	D1	D1	0	D1	0	0	0	0	0	D1	D1	D1	D1
DEL006832	chrA1	26304432	26305280	0.074	0	0	0	L1	0	0	0	0	0	0	0	0	L1	0	0	0	0	0	0	0	0	0	0	0	0	0	0	L1	0	0	0	0	0	0	L1	0	0	0	0	0	0	0	0	0	0
DEL006840	chrA1	26357141	26357207	0.685	L1	L1	D1	L1	L1	D1	2	L1	L1	0	D1	0	L1	L1	L1	L1	L1	0	L1	L1	L1	0	D1	0	0	L1	0	2	L1	0	2	D1	0	0	D1	L1	0	D1	L1	L1	L1	L1	L1	L1	0
DEL006842	chrA1	26365802	26365829	0.056	0	0	0	0	0	0	0	0	0	0	0	0	0	0	0	0	D1	0	0	0	0	0	0	0	0	0	0	0	0	0	0	0	0	0	D1	0	0	0	0	0	0	0	0	0	0
DEL006843	chrA1	26380903	26380933	0.111	0	0	0	0	0	0	0	D1	D1	0	0	0	0	0	0	0	0	0	0	0	0	0	0	0	0	0	0	0	0	0	D1	0	0	0	0	D1	0	0	D1	0	0	0	0	0	0
DEL006844	chrA1	26381403	26381615	0.537	L1	0	0	L1	0	0	0	0	L1	L1	L1	L1	L1	L1	0	0	0	L1	L1	0	L1	0	L1	L1	0	0	L1	L1	0	0	L1	0	L1	0	L1	L1	L1	L1	L1	L1	L1	L1	0	0	0
DEL006847	chrA1	26390397	26390617	0.852	L1	L1	L1	0	0	L1	L1	L1	L1	L1	L1	L1	L1	L1	0	L1	L1	L1	L1	L1	0	L1	L1	L1	L1	L1	L1	L1	L1	0	0	L1	L1	L1	L1	L1	L1	L1	0	L1	L1	L1	L1	L1	L1
DEL006850	chrA1	26405993	26407021	0.093	0	0	0	0	0	0	0	0	0	0	0	0	0	D1	0	0	0	0	0	0	0	0	0	D1	0	0	D1	0	0	0	0	0	0	0	0	0	D1	D1	0	0	0	0	0	0	0
DEL006855	chrA1	26444539	26445107	0.056	0	0	0	0	0	0	0	0	0	L1	0	0	0	0	0	0	0	0	0	0	0	0	0	0	0	0	0	L1	0	0	0	0	0	0	L1	0	0	0	0	0	0	0	0	0	0
DEL006857	chrA1	26475642	26475841	0.926	L1	L1	L1	L1	L1	L1	L1	L1	L1	L1	L1	L1	L1	L1	0	L1	L1	L1	L1	L1	0	L1	L1	L1	L1	L1	L1	0	L1	L1	L1	L1	L1	L1	L1	L1	L1	L1	L1	L1	L1	L1	0	L1	L1
DEL006859	chrA1	26493994	26494018	0.111	0	0	0	0	0	0	0	D1	0	0	D1	0	0	0	0	D1	0	0	0	0	0	0	0	0	0	0	0	0	0	0	0	0	0	0	0	0	0	0	0	0	0	0	0	0	D1
DEL006862	chrA1	26502680	26502908	0.611	0	0	L1	0	0	0	L1	L1	0	L1	L1	0	L1	L1	L1	L1	L1	L1	L1	L1	0	L1	L1	L1	L1	0	L1	0	L1	0	L1	0	L1	L1	0	L1	L1	0	0	L1	L1	L1	0	L1	0
DEL006865	chrA1	26511339	26511565	0.185	0	0	0	0	0	0	0	L1	0	0	0	L1	L1	0	L1	0	L1	0	0	L1	0	0	0	0	0	0	0	0	0	0	L1	0	0	0	0	0	0	0	0	L1	L1	0	0	0	0
DEL006874	chrA1	26560282	26560513	0.241	0	0	0	0	L1	0	0	0	0	0	L1	0	0	0	0	0	0	0	L1	L1	0	0	0	0	0	0	0	0	L1	0	0	0	L1	0	0	L1	0	0	0	L1	0	0	0	L1	0
DEL006876	chrA1	26568721	26568940	0.278	0	0	0	0	L1	0	0	0	L1	0	L1	0	0	0	0	0	L1	0	L1	0	0	0	0	L1	0	0	L1	L1	0	0	0	0	L1	0	L1	0	L1	0	0	L1	0	0	0	0	0
DEL006877	chrA1	26570710	26571374	0.130	0	0	0	0	D1	0	0	0	0	0	0	0	0	0	0	0	0	0	0	0	0	0	0	0	0	0	0	0	0	0	0	0	D1	0	0	0	0	0	0	D1	0	0	0	0	0
DEL006878	chrA1	26571326	26572011	0.037	0	0	0	0	0	0	0	0	0	0	0	0	0	0	0	0	0	0	0	0	0	0	0	0	0	0	0	0	0	0	D1	0	0	0	0	0	0	0	0	0	0	D1	0	0	0
DEL006880	chrA1	26579045	26579629	0.037	0	0	0	0	0	0	0	0	0	2	0	0	L1	0	0	0	0	0	0	0	0	0	0	0	0	0	0	0	0	0	0	0	0	0	0	0	0	0	0	0	0	0	0	0	0
DEL006882	chrA1	26583420	26587040	0.130	0	0	0	0	0	0	0	0	0	0	0	0	0	D1	0	0	0	0	D1	0	0	0	D1	0	D1	0	0	D1	0	D1	0	0	0	0	0	0	0	D1	0	0	0	0	0	0	0
DEL006888	chrA1	26631633	26631866	0.981	L1	L1	L1	L1	L1	L1	L1	L1	L1	L1	L1	L1	L1	L1	L1	L1	L1	L1	L1	L1	0	L1	L1	L1	L1	L1	L1	L1	L1	L1	L1	L1	L1	L1	L1	L1	L1	L1	L1	L1	L1	L1	L1	2	L1
DEL006889	chrA1	26631601	26632701	0.074	0	0	0	D1	0	0	0	0	0	0	D1	0	D1	0	0	0	0	0	0	0	0	0	0	0	0	D1	0	0	0	0	0	0	0	0	0	0	0	0	0	0	0	0	0	0	0
DEL006891	chrA1	26632075	26632786	0.037	0	0	0	0	0	0	0	0	0	0	0	0	0	0	0	0	0	0	0	0	0	0	0	0	0	0	0	0	0	D1	0	0	0	0	0	0	0	0	0	0	0	0	0	0	0
DEL006892	chrA1	26632288	26632699	0.407	0	0	0	D1	D1	0	D1	0	D1	D1	0	0	0	0	0	D1	0	D1	D1	0	0	0	0	0	0	D1	0	0	0	0	D1	0	D1	0	0	D1	0	0	0	D1	D1	D1	D1	0	D1
DEL006897	chrA1	26667681	26667698	0.037	0	0	0	0	0	0	0	0	0	0	0	0	0	0	0	0	D1	0	0	0	0	0	0	0	0	0	0	0	0	0	0	0	0	0	0	0	D1	0	0	0	0	0	0	0	0
DEL006899	chrA1	26678109	26678128	0.093	0	0	0	0	D1	0	0	0	0	0	0	D1	0	0	0	0	0	0	0	D1	0	0	0	0	0	0	0	0	0	0	0	0	0	0	0	0	0	0	0	0	D1	0	0	0	0
DEL006907	chrA1	26703693	26703923	0.056	0	0	0	0	0	0	0	0	0	0	0	0	0	0	0	0	0	0	L1	0	0	0	0	0	0	0	0	L1	0	0	0	0	0	0	L1	0	0	0	0	0	0	0	0	0	0
DEL006912	chrA1	26724203	26724267	0.556	0	L1	0	0	L1	L1	L1	L1	L1	L1	0	L1	0	0	L1	0	L1	L1	0	L1	0	L1	L1	L1	L1	0	0	0	L1	L1	L1	0	L1	L1	0	0	L1	0	0	L1	L1	L1	0	0	L1
DEL006914	chrA1	26731870	26731889	0.037	0	0	0	0	0	D1	0	0	0	0	0	0	0	0	0	0	0	0	0	0	0	0	0	0	0	0	0	0	0	0	0	0	0	0	D1	0	0	0	0	0	0	0	0	0	0
DEL006917	chrA1	26732793	26732876	0.370	0	L1	0	0	L1	L1	L1	0	L1	0	0	L1	0	0	L1	0	L1	0	0	L1	0	0	L1	L1	L1	0	0	L1	L1	L1	0	0	0	0	0	0	0	0	L1	L1	L1	0	0	0	L1
DEL006925	chrA1	26751841	26752163	0.056	0	0	0	0	0	0	0	0	0	0	0	0	0	D1	0	D1	0	0	0	0	0	0	0	0	0	0	0	0	0	0	0	0	0	0	0	0	0	D1	0	0	0	0	0	0	0
DEL006926	chrA1	26761601	26761643	0.074	0	0	0	0	0	0	0	0	0	0	0	0	0	0	0	0	0	0	0	0	L1	0	0	0	0	L1	0	0	0	0	0	0	0	0	0	0	0	0	0	0	L1	0	0	0	0
DEL006927	chrA1	26762665	26762731	0.389	D1	0	0	D1	0	D1	0	0	0	0	0	D1	0	0	0	D1	D1	D1	D1	D1	0	0	0	0	0	0	D1	0	0	0	D1	0	D1	D1	0	0	0	D1	D1	D1	D1	2	D1	0	0
DEL006928	chrA1	26764229	26764265	0.185	0	0	0	D1	0	0	0	0	0	0	0	0	0	D1	0	0	0	0	0	D1	0	D1	D1	D1	D1	0	D1	0	0	0	0	0	0	0	0	D1	0	0	0	0	D1	0	0	0	0
DEL006930	chrA1	26766343	26766380	0.389	D1	0	D1	0	D1	0	D1	D1	0	0	0	0	0	0	0	D1	0	0	D1	0	0	0	0	0	0	0	D1	D1	0	D1	0	D1	D1	0	0	0	0	D1	D1	0	0	0	0	0	0
DEL006936	chrA1	26802046	26802063	0.074	0	0	0	0	0	0	0	0	0	0	D1	0	0	0	0	0	D1	0	0	0	0	0	0	0	0	0	0	0	0	D1	0	0	0	0	0	0	0	0	0	0	0	0	0	0	0
DEL006939	chrA1	26831798	26831863	0.370	0	2	2	0	2	0	0	2	0	2	0	0	2	0	0	0	0	0	2	0	0	0	0	0	0	2	0	2	2	2	0	2	2	0	2	0	0	0	0	2	0	2	0	0	0
DEL006948	chrA1	26873406	26873429	0.167	0	0	0	0	0	0	D1	0	D1	0	D1	0	0	D1	0	0	0	D1	0	0	0	0	0	0	0	0	0	0	0	0	0	0	0	0	D1	0	0	0	0	0	0	D1	D1	0	D1
DEL006951	chrA1	26885410	26885437	0.037	0	0	0	0	0	0	0	0	0	0	0	0	0	0	0	D1	0	0	0	0	0	0	0	0	0	0	0	0	0	0	0	0	0	0	0	0	0	D1	0	0	0	0	0	0	0
DEL006955	chrA1	26900646	26901331	0.056	0	0	0	0	0	0	0	0	0	0	0	0	0	0	0	0	0	0	0	0	0	0	0	0	0	0	0	0	0	0	0	0	0	0	0	0	0	0	0	0	0	0	0	D1	D1
DEL006956	chrA1	26900854	26901328	0.056	0	0	0	0	0	0	0	0	0	0	0	0	0	0	0	0	0	0	0	0	0	D1	0	0	0	0	0	0	0	0	0	D1	0	0	0	0	0	0	0	0	0	D1	0	0	0
DEL006960	chrA1	26905442	26906406	0.852	0	D1	D1	D1	D1	D1	D1	0	D1	D1	D1	D1	D1	D1	0	D1	D1	D1	0	D1	D1	D1	0	D1	D1	D1	0	D1	D1	D1	D1	0	D1	D1	D1	D1	D1	D1	D1	D1	D1	D1	D1	D1	D1
DEL007037	chrA1	26932642	26933298	0.074	0	0	0	0	0	0	0	0	0	0	0	0	0	0	D1	0	0	0	0	0	0	0	0	0	0	0	0	0	0	0	D1	D1	0	0	0	D1	0	0	0	0	0	0	0	0	0
DEL007041	chrA1	26944500	26944531	0.185	0	0	0	L1	0	L1	0	0	0	0	0	0	0	0	0	0	0	0	0	0	0	0	0	0	0	L1	0	0	0	0	0	0	L1	0	0	L1	0	0	0	0	0	L1	L1	L1	0
DEL007049	chrA1	26973317	26973721	0.074	0	0	0	0	0	0	0	0	0	0	0	0	0	0	0	0	0	0	0	D1	0	D1	0	0	0	0	0	0	0	0	0	0	0	0	0	0	0	0	0	0	0	D1	0	D1	0
DEL007050	chrA1	26975745	26976222	0.037	0	0	0	0	D1	0	0	0	0	0	0	0	0	0	0	0	0	0	0	0	0	0	0	0	0	0	0	0	0	0	0	0	0	0	0	0	0	0	0	0	0	0	0	0	0
DEL007051	chrA1	26984956	26985165	0.648	2	0	2	2	2	2	0	0	2	L1	0	2	2	L1	0	D1	0	2	2	0	2	0	0	0	0	2	2	L1	2	2	2	L1	2	0	L1	L1	2	2	2	2	0	2	2	2	2
DEL007053	chrA1	26987080	26987308	0.685	L1	0	L1	L1	L1	L1	0	0	L1	L1	0	L1	L1	L1	0	L1	0	L1	L1	L1	2	0	0	0	0	L1	L1	L1	L1	L1	L1	L1	L1	0	L1	L1	L1	L1	L1	L1	0	L1	L1	L1	L1
DEL007060	chrA1	27019290	27019325	0.130	0	0	0	D1	0	0	0	D1	0	0	0	D1	0	0	0	0	D1	0	D1	0	0	0	0	0	0	0	0	0	0	0	0	0	0	0	0	D1	0	0	0	0	D1	0	0	0	0
DEL007061	chrA1	27023188	27023407	0.315	L1	0	0	L1	0	0	0	0	L1	0	0	L1	L1	0	0	0	0	L1	L1	L1	2	0	0	0	0	0	0	0	0	0	L1	0	0	L1	0	L1	0	0	L1	0	0	0	L1	0	0
DEL007062	chrA1	27027154	27027369	0.333	0	0	0	L1	0	0	0	0	L1	0	2	L1	0	L1	0	0	D1	L1	L1	2	L1	0	0	0	0	0	0	0	L1	0	L1	0	0	0	0	L1	0	0	L1	0	0	0	L1	0	0
DEL007065	chrA1	27043872	27044022	0.278	0	0	0	0	L1	0	0	L1	0	0	0	0	0	L1	0	0	0	0	0	0	0	0	0	L1	0	L1	0	L1	0	L1	0	L1	L1	0	L1	L1	0	0	0	L1	0	L1	0	L1	0
DEL007071	chrA1	27060913	27061913	0.093	0	0	0	D1	0	0	0	0	0	0	0	0	D1	0	0	0	0	D1	0	0	0	0	0	0	0	0	0	0	D1	0	0	0	0	0	0	0	0	D1	0	0	0	0	0	0	0
DEL007072	chrA1	27062384	27062602	0.556	L1	0	0	L1	L1	0	0	0	L1	L1	L1	0	L1	0	0	0	L1	L1	L1	L1	L1	0	0	L1	0	L1	0	L1	L1	L1	L1	L1	L1	L1	L1	L1	0	0	L1	L1	0	L1	L1	0	0
DEL007083	chrA1	27085809	27085832	0.074	0	0	0	0	0	0	0	0	0	0	0	0	0	0	0	0	0	0	0	0	0	0	0	0	0	0	0	0	0	0	0	0	0	0	0	0	0	0	D1	0	0	0	D1	0	0
DEL007090	chrA1	27123695	27123909	0.093	0	0	0	0	0	0	0	0	0	0	0	2	0	0	0	0	0	2	2	0	0	0	0	0	0	0	0	0	0	0	0	0	0	0	0	0	0	0	0	0	0	2	0	0	0
DEL007103	chrA1	27216494	27216513	0.222	0	0	D1	0	0	D1	0	D1	D1	0	0	0	0	0	0	0	D1	0	0	0	0	0	0	0	0	0	D1	0	0	0	D1	D1	0	0	0	0	D1	D1	0	0	0	0	0	0	D1
DEL007104	chrA1	27218070	27218093	0.296	0	0	D1	0	0	D1	D1	D1	D1	D1	D1	0	0	0	D1	D1	D1	0	0	0	0	0	0	D1	0	0	D1	0	0	0	0	0	0	D1	0	0	0	D1	D1	0	0	0	0	0	D1
DEL007105	chrA1	27220577	27220602	0.037	0	0	0	2	0	0	0	D1	0	0	0	0	0	0	0	0	0	0	0	0	0	0	0	0	0	0	0	0	0	0	0	0	0	0	0	0	0	0	0	0	0	0	0	0	0
DEL007107	chrA1	27228136	27228181	0.296	D1	0	2	0	0	2	D1	0	D1	0	0	D1	D1	D1	0	D1	0	0	D1	0	0	0	D1	0	0	0	2	0	0	0	0	0	0	0	0	0	D1	0	0	0	0	0	0	0	2
DEL007116	chrA1	27270402	27270423	0.074	0	0	0	0	0	0	0	0	0	0	0	0	D1	0	0	0	0	D1	0	0	0	0	0	0	0	0	0	0	D1	0	0	0	0	0	D1	0	0	0	0	0	0	0	0	0	0
DEL007121	chrA1	27290437	27290464	0.519	0	D1	D1	D1	D1	D1	D1	0	D1	D1	D1	0	D1	D1	0	0	D1	0	D1	D1	0	0	D1	D1	D1	D1	D1	D1	D1	0	0	D1	0	0	0	0	D1	D1	D1	0	0	0	0	0	D1
DEL007125	chrA1	27316868	27317082	0.259	0	0	0	0	L1	0	0	0	0	0	0	L1	0	0	0	0	0	0	0	L1	0	0	0	0	0	0	0	L1	L1	0	0	0	L1	0	0	0	0	0	L1	0	0	L1	0	2	L1
DEL007127	chrA1	27326388	27326434	0.667	D1	0	0	D1	D1	0	2	2	2	0	2	0	2	D1	0	D1	2	D1	D1	D1	D1	2	D1	2	2	2	0	0	0	D1	D1	D1	D1	2	0	0	0	D1	0	D1	0	0	2	0	D1
DEL007128	chrA1	27338508	27338525	0.037	0	0	0	0	0	0	D1	0	0	0	0	0	0	D1	0	0	0	0	0	0	0	0	0	0	0	0	0	0	0	0	0	0	0	0	0	0	0	0	0	0	0	0	0	0	0
DEL007130	chrA1	27343564	27343588	0.074	D1	0	0	0	0	0	0	0	0	0	0	0	0	0	0	0	0	0	0	0	D1	0	0	0	0	D1	0	0	0	0	0	0	0	0	0	0	0	0	0	0	0	D1	0	0	0
DEL007133	chrA1	27358923	27358954	0.130	0	0	0	0	0	0	0	0	0	L1	0	0	0	0	0	0	0	L1	0	L1	0	0	0	0	0	0	0	0	0	0	L1	0	0	0	0	0	L1	0	0	0	L1	0	0	0	0
DEL007137	chrA1	27362563	27362603	0.241	D1	0	0	0	D1	0	0	0	0	0	0	D1	D1	D1	0	0	0	0	D1	0	0	0	D1	D1	D1	0	0	0	0	0	0	D1	0	0	0	0	0	D1	0	D1	0	0	0	0	0
DEL007143	chrA1	27399312	27399337	0.056	0	0	0	0	0	0	0	0	0	0	0	0	0	0	0	D1	0	0	0	0	0	0	0	D1	0	0	0	0	0	0	0	0	0	0	0	0	0	0	0	D1	0	0	0	0	0
DEL007149	chrA1	27410148	27410497	0.111	0	0	0	0	0	0	0	0	0	0	0	0	0	0	0	0	0	0	0	0	D1	0	D1	0	0	0	0	D1	0	0	0	0	0	0	0	0	0	0	0	0	0	0	D1	0	0
DEL007150	chrA1	27410504	27410731	0.352	L1	0	L1	L1	L1	0	0	0	0	L1	0	L1	L1	0	0	L1	L1	0	0	0	L1	0	L1	0	L1	0	L1	0	0	0	0	L1	0	L1	0	0	0	L1	0	0	0	0	0	0	0
DEL007151	chrA1	27418652	27418675	0.093	0	0	0	0	0	0	0	0	0	0	0	0	0	0	0	0	0	0	0	0	0	D1	0	0	0	0	0	D1	0	D1	0	0	0	0	0	0	0	0	0	0	0	0	0	0	0
DEL007168	chrA1	27494184	27496545	0.981	D1	D1	D1	D1	D1	D1	D1	D1	D1	D1	D1	D1	D1	D1	D1	D1	D1	D1	D1	D1	D1	D1	D1	D1	D1	0	D1	D1	D1	D1	D1	D1	D1	D1	D1	D1	D1	D1	D1	D1	D1	D1	D1	D1	D1
DEL007171	chrA1	27497527	27498736	0.889	D1	D1	D1	D1	D1	D1	D1	0	D1	D1	D1	D1	D1	D1	D1	D1	D1	D1	D1	D1	D1	D1	D1	D1	D1	D1	D1	D1	D1	D1	0	D1	D1	D1	D1	0	D1	D1	D1	D1	D1	D1	D1	D1	0
DEL007173	chrA1	27497618	27498855	0.037	0	0	0	0	0	0	0	0	0	0	0	0	0	0	0	0	0	0	0	0	0	0	0	0	0	0	0	0	0	0	D1	0	0	0	0	D1	0	0	0	0	0	0	0	0	0
DEL007175	chrA1	27507082	27507124	0.093	0	0	0	0	0	0	0	0	0	0	0	0	0	0	0	0	0	0	0	0	0	L1	0	0	0	0	0	0	0	0	0	0	L1	0	0	0	L1	0	0	0	0	0	L1	0	0
DEL007177	chrA1	27520943	27520993	0.278	0	0	0	0	0	0	0	L1	0	0	0	L1	0	0	L1	0	0	0	0	L1	0	L1	0	0	0	0	0	L1	L1	0	L1	0	0	L1	0	L1	0	0	0	L1	L1	L1	0	0	L1
DEL007181	chrA1	27575424	27575448	0.611	0	0	D1	D1	0	D1	D1	D1	0	D1	D1	0	D1	D1	0	D1	D1	D1	D1	D1	0	D1	0	D1	D1	0	D1	D1	0	D1	0	D1	D1	0	0	D1	D1	D1	D1	D1	D1	0	0	D1	D1
DEL007183	chrA1	27578309	27578345	0.204	0	0	0	L1	0	0	0	0	0	0	0	0	0	L1	L1	0	L1	0	0	0	0	0	0	0	0	0	L1	0	0	0	L1	0	0	0	0	0	L1	L1	0	0	L1	0	L1	0	0
DEL007184	chrA1	27578922	27578970	0.074	0	L1	0	0	0	0	0	0	0	0	0	0	0	0	0	0	0	0	0	0	0	0	0	0	0	0	0	0	0	0	0	0	L1	0	0	0	0	0	0	0	0	0	L1	0	0
DEL007186	chrA1	27585806	27586144	0.037	0	0	0	0	0	0	0	0	0	0	0	0	0	0	0	0	0	0	0	D1	0	D1	0	0	0	0	0	0	0	0	0	0	0	0	0	0	0	0	0	0	0	0	0	0	0
DEL007188	chrA1	27596464	27596485	0.204	0	0	0	0	0	0	D1	0	0	D1	0	D1	0	0	0	0	D1	0	D1	0	0	0	0	0	0	0	0	0	0	D1	0	0	0	0	0	0	D1	0	0	0	0	D1	D1	0	0
DEL007192	chrA1	27611333	27611350	0.056	0	0	0	0	0	0	0	0	0	0	0	0	0	0	0	0	0	0	0	0	0	0	0	0	0	0	0	0	0	0	0	0	D1	0	0	0	D1	0	0	0	0	0	0	0	0
DEL007197	chrA1	27638536	27638560	0.333	0	0	0	0	0	D1	0	D1	D1	0	0	0	0	0	0	0	D1	D1	D1	0	0	0	0	0	0	D1	D1	0	0	D1	0	D1	0	0	0	0	D1	0	D1	0	0	0	0	0	D1
DEL007198	chrA1	27640408	27640438	0.444	0	0	D1	D1	D1	D1	D1	0	D1	D1	D1	0	D1	D1	0	0	0	0	D1	D1	D1	0	D1	0	0	0	D1	0	0	D1	0	0	D1	0	0	0	0	D1	0	0	0	0	D1	D1	0
DEL007199	chrA1	27644285	27644508	0.130	0	0	0	0	0	0	0	0	0	0	L1	0	0	0	0	0	L1	0	L1	0	0	0	0	0	0	0	0	0	L1	0	0	0	0	0	0	L1	0	0	0	0	0	0	0	0	0
DEL007202	chrA1	27650258	27650461	0.259	L1	0	0	0	0	0	L1	0	0	0	0	0	0	0	L1	0	0	0	0	0	0	0	0	0	0	0	L1	0	0	0	L1	0	L1	L1	L1	L1	0	0	0	L1	L1	L1	L1	0	0
DEL007203	chrA1	27650549	27650770	0.222	L1	0	0	0	0	0	0	0	0	0	0	L1	0	0	0	0	0	L1	0	0	0	0	0	0	0	0	L1	0	0	0	0	L1	0	L1	0	L1	0	0	0	0	0	0	0	0	0
DEL007211	chrA1	27671415	27671636	0.759	L1	0	L1	L1	L1	L1	L1	L1	L1	L1	L1	L1	L1	L1	L1	L1	L1	L1	0	2	L1	2	L1	0	L1	L1	L1	L1	0	0	L1	L1	L1	L1	0	L1	L1	L1	L1	L1	L1	L1	0	L1	L1
DEL007214	chrA1	27704507	27704789	0.685	2	0	2	2	0	2	2	2	2	L1	2	0	2	D1	0	2	2	2	2	2	2	0	2	0	0	0	2	0	D1	2	2	2	2	0	2	0	2	2	2	0	0	0	2	2	D1
DEL007216	chrA1	27725855	27725891	0.037	0	0	0	0	0	0	0	0	0	0	0	0	0	0	0	L1	0	0	0	0	0	0	0	0	0	0	0	0	0	L1	0	0	0	0	0	0	0	0	0	0	0	0	0	0	0
DEL007225	chrA1	27747926	27747958	0.037	0	0	0	0	0	0	0	0	0	0	0	0	0	0	0	L1	0	0	0	0	0	0	0	0	0	0	0	0	0	L1	0	0	0	0	0	0	0	0	0	0	0	0	0	0	0
DEL007228	chrA1	27760883	27762658	0.870	D1	D1	D1	D1	D1	D1	D1	D1	D1	D1	D1	D1	D1	D1	D1	D1	D1	D1	D1	D1	0	0	D1	D1	D1	D1	D1	D1	D1	D1	D1	D1	D1	0	D1	0	D1	D1	D1	D1	0	0	D1	D1	D1
DEL007230	chrA1	27776448	27776473	0.111	0	0	0	0	0	0	0	0	0	0	D1	0	0	0	0	0	0	D1	0	0	0	0	0	0	0	0	0	0	0	0	0	0	0	0	0	0	D1	0	D1	0	0	0	D1	D1	0
DEL007239	chrA1	27798674	27798886	0.074	0	0	0	0	0	0	0	0	0	L1	0	0	L1	0	L1	0	0	0	0	0	0	0	0	0	0	0	0	0	0	0	0	L1	0	0	0	0	0	0	0	0	0	0	0	0	0
DEL007249	chrA1	27825937	27826167	0.167	0	0	0	0	0	L1	L1	0	0	0	0	0	L1	0	0	0	L1	0	0	0	0	0	0	0	0	0	0	0	0	L1	L1	0	0	0	0	0	L1	0	0	0	0	0	0	0	L1
DEL007250	chrA1	27830855	27831077	0.037	0	0	0	0	0	0	0	0	0	0	0	0	0	0	0	0	0	0	0	L1	0	0	0	0	0	0	0	0	0	0	0	0	0	0	0	0	0	0	L1	0	0	0	0	0	0
DEL007259	chrA1	27853404	27853649	0.241	0	0	0	L1	0	0	L1	0	0	L1	0	0	L1	0	0	L1	0	L1	L1	0	0	0	L1	0	L1	0	0	0	0	L1	L1	L1	L1	0	0	0	0	0	0	0	0	0	0	0	0
DEL007260	chrA1	27853404	27853649	0.074	0	0	0	0	0	0	0	0	0	0	0	0	0	0	0	0	0	0	0	0	0	0	0	0	0	0	0	0	0	0	0	0	0	L1	0	0	0	0	0	0	0	0	0	0	0
DEL007264	chrA1	27865877	27866102	0.259	0	0	0	L1	0	0	L1	0	0	L1	0	0	L1	0	L1	L1	L1	L1	0	0	0	0	0	0	0	0	0	0	0	L1	L1	L1	L1	0	L1	0	0	0	0	0	0	0	0	0	0
DEL007265	chrA1	27867559	27867592	0.148	0	0	0	D1	0	0	L1	0	0	D1	0	0	0	0	0	D1	0	0	0	0	0	0	0	0	0	0	0	0	0	0	0	D1	0	D1	0	0	0	0	0	0	0	0	0	D1	0
DEL007266	chrA1	27878029	27878070	0.500	0	0	0	0	L1	0	0	L1	L1	0	0	L1	L1	L1	L1	0	L1	0	0	0	L1	L1	L1	L1	L1	L1	0	L1	L1	0	0	0	0	0	0	L1	0	0	0	L1	L1	L1	L1	0	0
DEL007270	chrA1	27884125	27884142	0.130	0	0	0	D1	0	0	0	D1	D1	0	0	0	D1	0	0	0	D1	0	0	0	0	0	0	0	0	0	0	0	0	0	0	0	0	0	0	0	0	D1	0	0	0	0	0	0	0
DEL007277	chrA1	27888666	27888683	0.407	0	0	D1	0	0	0	0	D1	D1	0	0	D1	D1	D1	D1	0	D1	0	0	D1	D1	D1	D1	0	0	0	0	D1	0	0	0	0	0	0	0	D1	0	D1	D1	0	0	0	0	D1	D1
DEL007280	chrA1	27899376	27899401	0.259	0	0	0	0	0	0	0	0	0	D1	0	D1	0	0	0	0	D1	D1	D1	0	0	0	D1	0	D1	0	0	0	0	D1	D1	0	0	0	0	0	0	0	0	0	D1	0	0	0	0
DEL007281	chrA1	27902849	27903071	0.426	L1	L1	L1	L1	0	L1	0	0	0	L1	L1	0	0	0	0	0	0	0	L1	0	0	0	0	0	0	0	L1	0	0	0	L1	L1	0	L1	0	0	0	L1	L1	L1	L1	0	0	2	L1
DEL007284	chrA1	27918162	27918398	0.630	L1	0	L1	L1	0	L1	0	L1	L1	L1	L1	L1	L1	0	0	L1	L1	L1	0	L1	2	0	0	L1	0	0	2	0	0	L1	L1	0	0	L1	L1	L1	L1	L1	L1	L1	0	0	L1	L1	0
DEL007286	chrA1	27929994	27930213	0.148	L1	0	L1	0	0	0	0	0	0	L1	0	0	0	0	0	0	0	0	0	0	0	0	0	0	0	0	L1	0	0	0	0	0	0	0	0	0	0	L1	0	0	0	0	0	L1	0
DEL007289	chrA1	27948453	27948701	0.574	L1	L1	L1	0	0	0	0	L1	0	L1	L1	L1	L1	0	0	L1	L1	L1	0	2	D1	0	0	L1	0	0	L1	0	0	0	0	L1	0	L1	L1	L1	L1	L1	0	L1	2	0	2	2	0
DEL007291	chrA1	27950364	27950387	0.130	0	0	0	D1	0	D1	0	0	0	D1	D1	0	0	0	0	0	0	0	D1	0	0	0	0	0	0	0	0	0	0	0	0	0	0	0	0	0	0	0	0	0	0	0	0	0	D1
DEL007296	chrA1	27968353	27968566	0.407	L1	0	L1	0	0	0	0	0	0	L1	0	0	0	0	0	L1	L1	0	0	0	0	0	0	L1	0	0	L1	0	0	L1	0	L1	L1	L1	L1	L1	L1	L1	0	L1	0	0	0	L1	0
DEL007297	chrA1	27982321	27982343	0.130	0	0	D1	0	0	D1	0	0	0	0	0	0	0	0	0	0	0	0	D1	0	0	0	0	0	0	0	0	0	0	0	0	0	0	0	0	0	0	0	0	0	D1	0	0	0	D1
DEL007305	chrA1	28028265	28028483	0.241	L1	0	L1	0	0	0	0	0	0	L1	0	0	0	0	0	0	0	0	0	0	0	0	0	0	0	0	L1	0	0	0	L1	L1	0	L1	L1	0	0	L1	0	0	0	0	0	2	0
DEL007307	chrA1	28052494	28052992	0.130	0	0	0	0	0	0	D1	0	0	0	0	0	0	0	0	0	0	0	0	D1	D1	0	0	0	0	0	0	0	0	0	0	0	0	0	0	D1	0	0	0	0	0	0	D1	0	D1
DEL007312	chrA1	28062751	28062905	0.037	0	0	0	0	0	0	0	0	0	0	0	0	0	D1	D1	0	0	0	0	0	0	0	0	0	0	0	0	0	0	0	0	0	0	0	0	0	0	0	0	0	0	0	0	0	0
DEL007316	chrA1	28069550	28069596	0.500	L1	L1	L1	0	L1	L1	0	0	0	L1	L1	0	0	0	L1	0	L1	0	0	0	0	L1	L1	L1	L1	L1	0	L1	L1	0	L1	L1	0	0	0	L1	L1	L1	0	0	0	0	0	L1	L1
DEL007322	chrA1	28090667	28090695	0.296	D1	0	0	0	D1	0	D1	D1	0	D1	0	0	0	0	D1	0	0	0	0	0	D1	0	D1	0	0	0	0	D1	0	D1	0	0	0	0	0	0	0	D1	0	D1	D1	D1	0	0	D1
DEL007328	chrA1	28128071	28128291	0.037	0	0	0	0	0	L1	0	0	0	0	0	0	0	0	0	0	0	0	0	0	0	0	0	0	0	0	0	0	0	0	0	0	0	0	0	0	L1	0	0	0	0	0	0	0	0
DEL007329	chrA1	28129817	28134924	0.944	L1	L1	L1	L1	L1	L1	L1	2	L1	L1	L1	L1	L1	L1	L1	L1	L1	2	L1	L1	L1	L1	L1	0	L1	L1	L1	L1	L1	L1	L1	L1	L1	L1	0	L1	L1	L1	L1	L1	L1	L1	0	L1	L1
DEL007332	chrA1	28138917	28138938	0.056	0	0	0	0	0	0	0	0	0	0	0	0	0	0	0	0	0	0	0	0	0	0	0	0	0	0	0	0	0	D1	0	0	0	0	0	0	0	0	D1	0	D1	0	0	0	0
DEL007337	chrA1	28155907	28156000	0.556	0	L1	L1	L1	0	0	L1	0	0	L1	L1	0	L1	L1	L1	L1	0	L1	L1	0	L1	0	0	0	0	L1	L1	0	L1	L1	L1	L1	L1	L1	0	L1	0	0	L1	L1	L1	0	0	0	0
DEL007338	chrA1	28157612	28157629	0.074	0	0	0	0	0	0	0	0	0	D1	D1	0	0	0	0	0	D1	0	0	0	0	0	0	0	0	0	0	0	0	0	0	0	0	0	0	0	0	0	0	0	0	0	0	0	0
DEL007339	chrA1	28168769	28168794	0.056	0	0	0	0	0	0	0	0	0	0	0	D1	0	0	0	0	0	0	0	0	0	0	0	0	0	0	D1	0	0	0	0	0	0	0	0	0	0	0	0	D1	0	0	0	0	0
DEL007341	chrA1	28173283	28173493	0.574	L1	L1	L1	L1	0	0	L1	0	0	L1	L1	0	L1	L1	L1	0	0	L1	0	0	L1	L1	0	0	L1	L1	L1	0	L1	L1	L1	L1	0	L1	0	L1	0	0	L1	L1	L1	0	0	0	0
DEL007351	chrA1	28232537	28232766	0.074	0	0	0	0	0	0	L1	0	0	0	0	L1	0	0	L1	0	0	0	0	0	0	0	0	0	0	0	0	L1	0	0	0	0	0	0	0	0	0	0	0	0	0	0	0	0	0
DEL007353	chrA1	28239804	28239829	0.037	0	0	0	0	0	0	0	0	0	D1	0	0	0	0	0	0	D1	0	0	0	0	0	0	0	0	0	0	0	0	0	0	0	0	0	0	0	0	0	0	0	0	0	0	0	0
DEL007354	chrA1	28243261	28243474	0.333	0	L1	0	0	0	0	0	0	L1	L1	0	0	0	L1	L1	0	0	0	0	0	L1	L1	0	0	0	L1	L1	0	L1	0	0	0	L1	0	L1	L1	0	0	0	L1	L1	0	0	0	0
DEL007364	chrA1	28283141	28283164	0.037	0	0	0	0	0	0	0	0	0	0	0	D1	0	0	0	0	0	0	0	0	0	0	0	0	0	0	0	D1	0	0	0	0	0	0	0	0	0	0	0	0	0	0	0	0	0
DEL007366	chrA1	28291084	28291170	0.185	0	0	0	0	0	0	0	2	0	0	0	0	0	0	0	0	0	0	0	0	0	0	0	0	0	0	0	0	2	2	2	0	0	2	0	0	0	0	0	0	0	2	0	0	0
DEL007368	chrA1	28301002	28301227	0.722	0	L1	0	L1	L1	L1	L1	L1	L1	L1	L1	L1	L1	L1	L1	0	L1	L1	L1	0	0	L1	L1	L1	L1	L1	0	0	L1	0	L1	L1	L1	L1	L1	L1	L1	L1	L1	0	0	L1	0	L1	L1
DEL007371	chrA1	28349145	28349164	0.037	0	0	D1	0	0	0	0	0	0	0	D1	0	0	0	0	0	0	0	0	0	0	0	0	0	0	0	0	0	0	0	0	0	0	0	0	0	0	0	0	0	0	0	0	0	0
DEL007374	chrA1	28379155	28379221	0.241	0	0	0	0	0	D1	D1	0	0	D1	0	0	D1	0	D1	D1	0	0	0	0	0	0	0	0	0	0	D1	0	0	0	0	0	D1	0	0	D1	0	0	0	D1	D1	0	D1	0	0
DEL007380	chrA1	28398412	28398435	0.481	0	0	D1	D1	D1	D1	0	D1	D1	D1	0	0	0	D1	D1	D1	D1	D1	D1	0	0	D1	0	0	0	D1	D1	0	0	D1	0	0	0	0	0	D1	0	D1	0	D1	0	D1	D1	0	0
DEL007387	chrA1	28428786	28429015	0.815	L1	0	L1	L1	L1	L1	L1	L1	0	L1	L1	L1	0	0	L1	L1	L1	L1	L1	D1	L1	L1	L1	L1	L1	L1	L1	0	L1	L1	L1	L1	L1	L1	L1	0	0	L1	L1	L1	L1	0	0	L1	L1
DEL007392	chrA1	28447274	28447354	0.037	0	0	0	0	0	0	0	0	0	0	0	0	0	0	0	0	0	0	0	0	0	0	0	0	0	L1	0	0	0	0	0	0	0	0	0	0	L1	0	0	0	0	0	0	0	0
DEL007393	chrA1	28451770	28451800	0.796	0	D1	D1	0	D1	D1	D1	D1	0	D1	D1	D1	D1	0	D1	0	D1	D1	D1	0	D1	D1	0	0	D1	0	D1	D1	D1	D1	D1	D1	D1	D1	D1	D1	D1	2	D1	D1	D1	0	D1	D1	2
DEL007395	chrA1	28470766	28470787	0.074	0	0	0	0	0	0	0	0	0	0	0	0	0	0	0	D1	0	0	0	0	0	0	0	0	0	0	0	0	D1	0	0	0	0	0	0	D1	0	0	0	0	0	0	0	0	0
DEL007403	chrA1	28503361	28503583	0.352	0	0	0	0	0	0	L1	0	L1	L1	0	0	L1	L1	L1	0	0	0	0	D1	D1	D1	0	L1	0	L1	L1	0	0	0	L1	0	L1	0	0	0	L1	0	L1	0	L1	0	2	0	0
DEL007413	chrA1	28550548	28550574	0.222	0	0	0	0	D1	0	0	0	0	D1	0	0	0	0	0	D1	D1	0	0	0	0	D1	0	0	0	0	D1	0	D1	0	0	0	0	0	0	D1	0	0	0	D1	D1	0	0	0	0
DEL007423	chrA1	28598936	28599154	0.981	L1	L1	L1	L1	L1	L1	L1	L1	L1	L1	L1	L1	L1	L1	L1	L1	L1	L1	L1	2	2	L1	0	L1	L1	L1	L1	L1	L1	L1	L1	L1	L1	L1	L1	L1	L1	L1	L1	L1	L1	L1	2	2	L1
DEL007425	chrA1	28624843	28625064	0.593	L1	0	L1	L1	L1	L1	0	L1	L1	L1	L1	0	L1	L1	0	L1	L1	L1	0	0	0	L1	0	0	L1	L1	L1	0	0	L1	0	0	L1	0	0	L1	L1	L1	0	0	0	L1	L1	2	L1
DEL007427	chrA1	28636810	28636876	0.889	2	D1	2	D1	D1	D1	2	2	D1	2	D1	D1	D1	2	2	2	2	2	2	D1	D1	0	D1	D1	0	0	2	0	D1	D1	2	2	2	2	L1	L1	D1	2	2	2	2	D1	D1	2	2
DEL007430	chrA1	28665899	28666123	0.333	0	0	L1	L1	L1	0	0	0	0	L1	L1	L1	L1	0	0	L1	0	L1	L1	L1	0	0	0	L1	L1	0	0	0	0	0	L1	0	0	0	0	0	0	0	0	0	0	L1	L1	0	0
DEL007433	chrA1	28696863	28696884	0.130	0	0	0	0	0	0	0	D1	0	0	0	0	0	0	D1	0	0	0	0	0	0	0	0	0	0	0	0	0	0	0	0	0	0	0	0	D1	D1	D1	0	0	0	0	0	0	0
DEL007440	chrA1	28724583	28724946	0.074	0	0	0	0	0	2	0	0	0	0	0	0	0	0	0	0	0	0	0	0	0	0	0	0	0	0	0	0	0	0	2	0	0	0	0	0	0	0	0	0	0	0	2	2	0
DEL007444	chrA1	28737525	28737550	0.111	0	0	D1	D1	0	0	0	0	0	D1	0	0	0	0	D1	0	0	0	0	0	0	0	0	0	0	0	D1	0	0	0	0	0	0	0	0	0	0	0	0	0	0	0	0	0	D1
DEL007448	chrA1	28751916	28751949	0.037	D1	0	0	0	0	0	0	0	0	0	0	0	0	0	0	0	0	0	0	0	0	0	0	0	0	0	0	D1	0	0	0	0	0	0	0	0	0	0	0	0	0	0	0	0	0
DEL007453	chrA1	28771026	28771460	0.056	2	0	0	0	0	0	0	0	0	0	0	0	0	0	0	0	0	0	2	0	0	0	0	0	0	0	0	2	0	0	0	0	0	0	0	0	0	0	0	0	0	0	0	0	0
DEL007459	chrA1	28802708	28803102	0.241	D1	0	D1	0	0	D1	0	0	0	D1	0	0	0	0	0	D1	0	D1	D1	0	0	D1	0	0	D1	0	0	0	0	0	0	0	0	0	0	0	0	D1	0	0	0	0	D1	D1	D1
DEL007460	chrA1	28810913	28811134	0.185	L1	0	L1	0	0	0	0	0	0	L1	0	0	0	0	0	L1	0	L1	L1	0	0	L1	0	0	0	0	0	0	0	0	0	0	0	0	0	0	0	0	0	0	0	0	0	L1	L1
DEL007464	chrA1	28829700	28829725	0.704	D1	2	0	0	D1	D1	0	0	0	D1	D1	D1	D1	0	D1	0	D1	0	D1	D1	D1	0	2	0	D1	D1	D1	0	2	D1	D1	0	D1	0	D1	D1	0	0	2	2	2	D1	2	D1	0
DEL007466	chrA1	28831305	28831355	0.278	L1	0	0	0	0	0	L1	0	0	0	0	0	0	0	L1	0	0	0	0	0	0	0	0	0	0	0	L1	0	0	0	L1	L1	L1	L1	L1	L1	0	0	0	L1	L1	L1	L1	0	0
DEL007467	chrA1	28834099	28834604	0.056	0	0	0	0	0	0	0	0	0	0	0	0	0	0	0	0	0	0	0	0	0	0	0	0	0	0	0	0	0	0	0	0	0	0	0	0	0	0	0	0	D1	0	0	D1	0
DEL007468	chrA1	28834151	28834369	0.704	L1	L1	0	0	L1	L1	0	0	0	L1	L1	L1	L1	0	L1	0	L1	0	L1	L1	L1	0	L1	0	L1	L1	L1	0	L1	L1	L1	L1	L1	L1	L1	L1	0	0	L1	L1	L1	L1	L1	L1	0
DEL007471	chrA1	28844510	28844535	0.204	0	0	0	D1	0	0	0	0	D1	D1	D1	D1	0	0	0	D1	0	0	0	0	0	0	D1	D1	0	0	0	0	D1	D1	0	0	0	0	0	0	0	0	D1	0	0	0	0	0	0
DEL007473	chrA1	28846340	28847572	0.056	0	0	D1	0	0	0	0	0	0	0	0	0	0	0	0	0	0	0	0	0	0	0	0	0	0	0	0	0	0	0	0	0	0	0	0	0	0	0	0	0	0	0	0	0	0
DEL007477	chrA1	28855774	28855817	0.037	0	0	0	0	0	0	0	0	0	0	0	0	0	0	0	0	0	0	0	0	0	0	0	0	0	0	0	0	0	0	0	0	0	0	0	0	0	0	0	0	D1	0	0	0	0
DEL007487	chrA1	28900598	28900812	0.167	0	0	0	L1	L1	0	0	0	0	L1	0	0	0	0	0	L1	0	0	L1	0	0	0	0	0	0	0	0	0	0	L1	0	0	0	0	0	0	L1	0	L1	0	0	0	0	0	0
DEL007490	chrA1	28910304	28910357	0.407	0	0	0	0	0	L1	0	0	0	L1	0	L1	L1	L1	0	0	0	0	L1	0	0	0	L1	0	L1	0	L1	0	L1	L1	L1	0	0	0	L1	L1	0	0	L1	L1	L1	L1	L1	L1	0
DEL007500	chrA1	28948757	28949257	0.074	0	D1	0	0	0	0	0	0	0	0	0	0	0	0	0	0	0	0	0	0	0	0	0	0	0	0	D1	0	0	0	0	D1	0	0	0	0	0	0	0	0	0	0	0	0	0
DEL007512	chrA1	28994685	28994966	0.056	0	0	0	0	0	0	0	0	0	0	0	0	0	0	0	0	0	0	0	L1	L1	0	0	0	0	0	0	L1	0	0	0	0	0	0	0	0	0	0	0	0	0	0	0	0	0
DEL007514	chrA1	29001106	29001142	0.074	0	0	0	0	0	0	0	0	0	0	0	D1	0	0	0	0	0	0	0	0	0	0	D1	0	0	0	0	0	0	D1	0	0	0	0	0	0	0	0	0	D1	0	0	0	0	0
DEL007520	chrA1	29036351	29036840	0.037	0	0	0	0	0	0	0	0	0	0	0	0	0	0	0	0	0	0	0	D1	0	D1	0	0	0	0	0	0	0	0	0	0	0	0	0	0	0	0	0	0	0	0	0	0	0
DEL007526	chrA1	29110256	29110279	0.037	0	0	0	0	0	0	0	0	0	0	0	D1	0	0	0	0	0	0	0	0	0	0	0	0	0	0	0	0	0	0	0	0	0	0	0	0	0	0	0	D1	0	0	0	0	0
DEL007527	chrA1	29116668	29116732	0.278	0	0	0	L1	D1	L1	0	L1	L1	0	0	0	0	0	0	D1	0	0	0	0	0	0	D1	0	D1	D1	0	0	0	0	L1	D1	L1	0	0	0	L1	L1	D1	0	0	0	0	0	0
DEL007529	chrA1	29124153	29124192	0.056	0	0	0	0	0	0	0	0	0	0	0	0	0	0	0	0	0	0	0	0	0	0	0	0	0	0	0	D1	0	0	0	0	0	0	0	0	0	0	0	D1	D1	0	0	0	0
DEL007530	chrA1	29125705	29125730	0.056	0	D1	0	0	0	0	0	0	0	D1	0	0	0	0	0	0	0	0	0	0	0	0	0	0	0	0	0	0	0	0	0	0	0	0	0	0	0	0	0	0	0	D1	0	0	0
DEL007550	chrA1	29165108	29165124	0.056	0	0	0	0	0	0	0	0	0	0	0	0	0	0	0	0	0	0	0	0	0	0	D1	0	0	0	0	0	0	0	D1	0	0	0	0	D1	0	0	0	0	0	0	0	0	0
DEL007552	chrA1	29176734	29176808	0.111	0	0	0	0	0	0	0	0	0	0	0	0	L1	0	L1	0	0	0	0	0	0	0	L1	0	0	0	0	0	0	0	L1	L1	0	0	0	0	0	0	0	0	0	0	0	0	0
DEL007555	chrA1	29186530	29186742	0.148	0	0	0	0	0	0	0	L1	0	0	0	L1	0	L1	0	0	0	0	0	0	L1	0	0	0	0	0	0	L1	L1	0	0	0	0	0	0	0	0	0	0	0	0	0	0	0	0
DEL007558	chrA1	29204105	29204231	0.148	0	0	D1	0	0	0	0	0	L1	0	0	0	0	0	0	L1	0	0	0	0	0	0	0	0	0	0	2	0	0	0	L1	0	0	0	0	0	L1	0	0	0	0	0	0	L1	2
DEL007570	chrA1	29211018	29211223	0.537	L1	0	L1	L1	0	L1	L1	L1	L1	L1	L1	0	0	0	L1	L1	0	0	L1	0	0	L1	L1	0	L1	0	L1	0	L1	L1	L1	L1	0	0	0	0	L1	L1	0	0	0	0	0	L1	L1
DEL007584	chrA1	29266719	29266738	0.056	0	0	0	0	0	0	0	0	0	0	D1	0	0	0	0	0	0	0	D1	0	0	0	0	0	0	0	0	0	0	0	0	0	0	0	0	0	D1	0	0	0	0	0	0	0	0
DEL007588	chrA1	29277068	29277093	0.037	0	0	D1	0	0	0	0	0	0	0	0	0	D1	0	0	0	0	0	0	0	0	0	0	0	0	0	0	0	0	0	0	0	0	0	0	0	0	0	0	0	0	0	0	0	0
DEL007596	chrA1	29294232	29294268	0.278	0	0	0	0	0	0	0	0	0	D1	0	0	D1	0	D1	0	0	0	0	0	0	0	0	0	0	0	0	0	D1	0	0	0	D1	D1	0	D1	0	0	D1	D1	D1	D1	D1	0	0
DEL007601	chrA1	29305796	29306041	0.148	0	0	0	L1	0	L1	0	L1	L1	0	L1	0	0	0	0	0	0	0	0	0	0	0	0	0	0	0	0	0	0	0	L1	0	0	0	0	0	L1	L1	0	0	0	0	0	0	0
DEL007603	chrA1	29311955	29312223	0.667	L1	L1	L1	L1	L1	0	L1	0	0	L1	0	0	L1	L1	L1	L1	0	L1	0	2	L1	2	L1	L1	L1	0	L1	0	L1	L1	0	0	L1	L1	0	L1	0	L1	0	L1	L1	L1	0	0	2
DEL007604	chrA1	29324520	29324541	0.056	0	0	D1	D1	0	0	0	0	0	0	0	0	0	0	0	0	0	0	D1	0	0	0	0	0	0	0	0	0	0	0	0	0	0	0	0	0	0	0	0	0	0	0	0	0	0
DEL007608	chrA1	29338038	29338278	0.389	L1	0	0	0	L1	0	L1	0	0	0	L1	0	L1	0	L1	0	0	L1	0	L1	D1	D1	L1	0	0	0	L1	0	0	0	0	0	L1	L1	0	0	0	0	L1	L1	2	0	L1	0	0
DEL007612	chrA1	29354483	29354502	0.093	0	0	0	0	0	0	D1	0	0	0	0	0	0	0	0	0	0	0	0	0	0	0	0	D1	0	0	0	0	0	0	0	0	0	0	0	0	0	0	0	0	D1	0	0	0	0
DEL007618	chrA1	29362077	29363166	0.093	0	0	0	0	0	0	0	0	0	0	0	0	0	0	0	0	0	0	0	D1	D1	D1	0	0	0	0	0	0	0	0	0	0	0	0	0	0	0	0	0	D1	0	D1	0	0	0
DEL007620	chrA1	29367531	29367615	0.222	D1	0	0	0	0	0	D1	0	0	0	0	0	0	0	D1	0	0	0	0	0	0	0	0	0	0	0	D1	0	0	0	D1	D1	D1	D1	D1	D1	0	0	0	0	D1	0	0	0	0
DEL007622	chrA1	29392413	29392430	0.056	0	0	0	0	0	0	D1	0	0	0	0	0	0	0	0	D1	0	0	0	0	0	0	0	0	0	0	0	0	0	0	0	0	0	0	0	0	0	0	0	0	D1	0	0	0	0
DEL007640	chrA1	29432945	29433025	0.241	L1	0	0	0	0	L1	0	L1	L1	L1	0	0	0	0	L1	0	0	0	L1	0	0	0	0	0	0	0	L1	0	0	0	L1	L1	0	0	0	0	L1	L1	0	0	0	0	0	0	0
DEL007649	chrA1	29491287	29491334	0.056	0	0	0	0	0	0	0	D1	0	0	0	0	0	0	0	0	0	0	0	0	0	0	0	0	0	0	D1	0	0	0	0	0	0	0	0	0	0	0	0	0	0	0	0	0	0
DEL007658	chrA1	29522642	29522680	0.185	0	0	0	D1	0	0	0	D1	0	0	0	0	D1	0	D1	0	0	D1	D1	0	0	0	0	0	0	0	0	0	0	0	D1	0	0	0	D1	0	D1	0	0	0	0	0	0	0	D1
DEL007662	chrA1	29532752	29533412	0.093	0	0	0	0	0	0	0	0	0	0	0	0	0	0	0	0	0	0	0	D1	D1	D1	0	0	0	0	0	0	0	0	0	0	0	0	0	0	0	0	0	0	0	0	0	D1	0
DEL007666	chrA1	29557309	29560797	0.056	0	0	0	0	0	0	0	0	0	0	0	0	0	0	0	0	0	0	0	0	L1	0	0	0	0	0	0	0	0	0	0	0	0	0	0	0	0	0	0	L1	L1	0	0	0	0
DEL007670	chrA1	29573715	29573744	0.222	0	0	D1	0	0	0	0	0	0	0	0	D1	D1	D1	D1	D1	D1	0	0	0	0	0	0	0	0	0	0	0	D1	D1	0	0	0	0	0	0	0	D1	0	0	0	0	0	0	0
DEL007672	chrA1	29580179	29580470	0.037	0	0	0	0	0	0	0	0	0	0	0	0	0	0	0	0	0	0	0	0	0	0	0	0	0	0	0	0	0	0	0	0	L1	0	0	0	0	0	0	0	0	L1	0	0	0
DEL007675	chrA1	29603738	29603763	0.259	0	0	0	0	0	0	0	0	0	0	D1	D1	0	0	0	0	D1	0	D1	0	0	0	0	0	0	D1	0	0	0	D1	0	D1	D1	0	D1	0	0	0	0	0	0	0	0	0	0
DEL007682	chrA1	29639099	29639578	0.037	0	0	0	0	0	0	0	0	0	0	0	0	0	0	0	0	0	0	0	D1	0	D1	0	0	0	0	0	0	0	0	0	0	0	0	0	0	0	0	0	0	0	0	0	0	0
DEL007683	chrA1	29641107	29641143	0.259	D1	0	D1	0	0	0	0	0	0	D1	0	D1	0	D1	0	D1	0	0	D1	0	0	0	D1	0	0	0	D1	0	0	0	0	0	0	0	0	0	0	D1	0	D1	D1	D1	0	0	0
DEL007695	chrA1	29696639	29696924	0.407	0	0	0	0	L1	L1	0	L1	0	0	0	L1	0	L1	L1	L1	L1	0	0	L1	0	0	0	0	0	L1	L1	0	0	L1	0	L1	L1	L1	L1	0	0	0	0	0	0	0	0	L1	0
DEL007701	chrA1	29746334	29746371	0.037	0	0	0	0	0	0	0	0	0	0	0	0	D1	0	D1	0	0	0	0	0	0	0	0	0	0	0	0	0	0	0	0	0	0	0	0	0	0	0	0	0	0	0	0	0	0
DEL007705	chrA1	29782051	29782186	0.759	L1	L1	L1	L1	L1	L1	L1	0	0	L1	0	L1	0	L1	L1	L1	L1	L1	L1	L1	L1	L1	L1	0	L1	L1	L1	0	L1	L1	0	L1	L1	L1	L1	L1	0	0	L1	L1	L1	L1	0	0	L1
DEL007706	chrA1	29783435	29783494	0.130	2	0	2	0	0	0	0	0	0	2	0	0	0	0	0	2	0	0	0	0	0	D1	0	0	0	0	0	0	0	0	0	0	0	0	0	0	0	2	0	0	0	0	0	0	0
DEL007724	chrA1	29848602	29848632	0.093	D1	0	0	0	0	0	0	0	D1	0	0	0	0	0	0	0	0	0	0	0	0	0	0	0	0	0	D1	0	0	0	0	0	0	0	0	0	D1	0	0	D1	0	0	0	0	0
DEL007739	chrA1	29957908	29957979	0.278	0	0	0	L1	0	0	L1	0	0	L1	L1	0	0	0	0	0	0	L1	0	0	L1	0	0	0	0	0	0	L1	0	0	0	0	0	0	0	0	0	0	L1	L1	L1	0	L1	0	0
DEL007741	chrA1	29972612	29972639	0.222	D1	0	0	0	0	0	D1	D1	D1	0	0	0	0	0	D1	0	0	0	D1	0	0	0	0	0	0	0	0	D1	0	0	D1	0	D1	0	0	0	D1	0	0	0	0	0	D1	0	0
DEL007742	chrA1	29972578	29972609	0.130	L1	0	0	0	0	0	L1	0	0	0	0	0	0	0	L1	0	0	0	0	0	0	0	0	0	0	0	0	0	0	0	0	0	L1	0	0	0	L1	0	0	0	0	0	L1	0	0
DEL007748	chrA1	29995142	29995159	0.111	0	0	0	0	0	0	0	0	0	D1	0	D1	0	0	0	0	0	0	0	0	0	0	D1	0	0	0	D1	0	0	0	0	0	0	0	0	0	0	0	0	0	0	0	0	0	0
DEL007751	chrA1	30014228	30014253	0.056	0	0	0	D1	0	0	0	0	0	0	D1	0	D1	0	0	0	0	0	0	0	0	0	0	0	0	0	0	0	0	0	0	0	0	0	0	0	0	0	0	0	0	0	0	0	0
DEL007753	chrA1	30023291	30023354	0.593	0	0	0	0	L1	L1	0	L1	L1	0	0	L1	0	L1	0	L1	L1	L1	L1	0	L1	0	L1	0	L1	L1	L1	0	L1	L1	0	0	0	L1	L1	L1	L1	L1	L1	L1	L1	L1	0	L1	L1
DEL007756	chrA1	30036458	30036687	0.722	L1	0	L1	L1	L1	L1	L1	L1	L1	L1	L1	0	L1	L1	L1	L1	0	L1	L1	2	L1	L1	0	0	0	L1	0	0	L1	L1	L1	L1	L1	L1	L1	L1	L1	L1	L1	0	0	L1	0	0	0
DEL007759	chrA1	30046122	30046621	0.056	0	0	0	0	0	0	0	0	0	0	0	0	0	0	0	0	0	0	0	0	0	0	0	0	0	0	0	0	0	0	0	0	0	0	0	0	0	0	0	D1	0	D1	0	0	0
DEL007760	chrA1	30046379	30046610	0.926	L1	L1	L1	L1	L1	L1	L1	L1	L1	L1	L1	L1	L1	L1	L1	L1	L1	L1	L1	L1	L1	0	L1	0	L1	L1	L1	0	L1	L1	L1	L1	L1	L1	L1	L1	L1	L1	L1	L1	L1	L1	0	L1	L1
DEL007761	chrA1	30048331	30048488	0.444	0	0	0	0	2	2	2	L1	L1	0	2	0	0	2	0	0	0	0	2	2	L1	0	0	0	2	2	0	0	2	0	0	0	0	2	0	2	2	2	2	0	0	2	0	0	0
DEL007767	chrA1	30128580	30128601	0.278	0	0	L1	L1	0	0	0	0	0	0	0	L1	0	L1	0	L1	0	L1	L1	0	0	0	0	L1	0	0	0	0	0	0	0	0	0	0	L1	0	0	0	0	0	0	0	0	L1	L1
DEL007769	chrA1	30145770	30145795	0.204	0	0	D1	D1	0	0	0	0	0	0	D1	0	0	D1	D1	0	0	D1	D1	0	0	D1	0	0	0	0	0	0	0	0	0	0	0	0	0	0	0	0	0	0	0	0	0	0	D1
DEL007770	chrA1	30158396	30158423	0.148	0	0	0	0	0	0	0	0	D1	0	0	0	0	0	0	D1	D1	0	0	0	0	0	D1	0	0	0	D1	0	0	0	0	0	0	0	0	0	0	0	0	D1	D1	0	0	0	0
DEL007773	chrA1	30184038	30184275	0.778	L1	L1	L1	L1	0	L1	L1	0	L1	0	L1	L1	L1	L1	L1	L1	L1	L1	L1	L1	D1	L1	L1	L1	0	0	L1	0	L1	L1	L1	L1	0	L1	L1	L1	0	L1	0	2	L1	0	0	L1	L1
DEL007774	chrA1	30189271	30189292	0.500	0	D1	D1	D1	0	D1	0	D1	0	0	0	D1	0	D1	D1	D1	D1	D1	0	0	0	0	D1	0	0	0	D1	0	D1	0	0	D1	0	D1	0	0	D1	D1	0	0	D1	0	0	D1	D1
DEL007782	chrA1	30214542	30220461	0.907	L1	L1	L1	L1	L1	L1	L1	L1	L1	L1	L1	L1	L1	L1	L1	L1	L1	L1	L1	0	0	L1	L1	L1	L1	L1	L1	L1	L1	L1	L1	L1	D1	L1	L1	L1	L1	L1	0	L1	L1	L1	0	L1	L1
DEL007796	chrA1	30336511	30336588	0.537	D1	0	0	D1	0	0	D1	D1	0	D1	0	D1	D1	D1	D1	0	0	D1	0	0	D1	0	0	0	D1	D1	D1	D1	D1	D1	0	D1	0	D1	0	D1	D1	0	0	D1	D1	0	D1	0	D1
DEL007800	chrA1	30365164	30365582	0.037	0	0	0	0	0	0	0	0	L1	0	0	0	0	0	0	D1	0	0	0	0	0	0	0	0	0	0	0	0	0	0	0	0	0	0	0	0	0	0	0	0	0	0	0	0	0
DEL007806	chrA1	30395416	30395433	0.056	0	0	D1	0	0	0	0	0	0	0	0	0	0	0	0	0	0	0	0	0	0	0	0	0	0	0	0	0	0	0	0	0	0	0	0	0	0	D1	0	0	0	0	0	0	D1
DEL007811	chrA1	30438274	30438484	0.111	0	0	0	0	0	L1	0	0	0	0	0	0	L1	0	0	0	0	0	0	0	0	0	0	0	0	0	0	0	L1	0	0	0	0	0	L1	0	0	0	0	0	0	L1	0	L1	0
DEL007816	chrA1	30439711	30439907	0.241	0	0	0	0	0	L1	L1	0	L1	L1	0	0	0	L1	0	0	L1	0	0	0	0	0	L1	0	L1	0	0	0	0	L1	0	0	0	0	0	0	L1	L1	0	0	0	L1	0	0	0
DEL007832	chrA1	30511124	30517094	1.000	L1	L1	2	2	L1	L1	L1	L1	L1	2	2	2	2	2	L1	L1	L1	L1	L1	L1	L1	L1	L1	L1	L1	L1	L1	L1	2	L1	L1	L1	L1	L1	L1	L1	L1	L1	L1	L1	L1	L1	L1	L1	L1
DEL007835	chrA1	30521021	30521060	0.093	0	0	0	0	0	0	0	0	0	0	L1	0	0	L1	0	0	0	0	0	0	0	0	0	0	L1	0	0	0	0	0	0	0	0	0	0	0	L1	0	0	0	0	0	0	0	0
DEL007848	chrA1	30635238	30635670	0.037	0	0	0	0	0	0	0	0	0	0	0	0	0	0	0	0	0	0	0	0	0	D1	0	0	0	0	0	0	0	0	0	0	0	0	0	0	0	0	0	0	0	0	0	0	0
DEL007856	chrA1	30663275	30664349	0.889	D1	D1	D1	D1	D1	D1	D1	D1	D1	D1	D1	D1	D1	D1	D1	D1	D1	D1	D1	D1	D1	D1	D1	D1	D1	D1	D1	D1	0	D1	D1	D1	D1	D1	D1	D1	D1	D1	D1	D1	D1	D1	D1	D1	D1
DEL007858	chrA1	30675022	30675052	0.111	0	0	0	0	0	0	D1	0	0	0	0	0	0	L1	0	0	0	0	0	L1	0	0	D1	D1	0	0	0	D1	0	0	0	0	0	0	0	0	0	0	0	0	0	0	0	0	0
DEL007863	chrA1	30691480	30691705	0.185	L1	0	0	0	0	0	0	0	0	0	0	0	0	L1	L1	0	0	L1	0	2	0	0	0	0	0	0	L1	0	0	0	L1	0	0	0	0	0	0	0	0	L1	L1	0	0	0	0
DEL007866	chrA1	30700940	30701651	0.648	D1	L1	0	L1	L1	L1	L1	D1	L1	0	L1	D1	L1	D1	L1	L1	L1	0	L1	0	0	D1	L1	L1	D1	0	0	D1	0	L1	L1	0	L1	L1	L1	L1	L1	0	L1	L1	L1	L1	0	0	L1
DEL007867	chrA1	30715915	30716454	0.185	0	0	0	0	0	0	D1	0	0	0	0	0	0	0	D1	0	0	0	0	0	0	0	0	0	0	0	D1	0	0	0	D1	D1	0	D1	0	D1	0	0	0	D1	D1	0	D1	0	0
DEL007870	chrA1	30718189	30718221	0.093	0	0	0	0	D1	0	0	0	0	0	0	0	0	D1	0	0	0	0	0	0	0	0	0	0	0	0	D1	0	0	0	0	0	0	0	0	0	0	0	0	D1	0	0	0	0	0
DEL007873	chrA1	30725928	30726072	0.037	0	0	0	0	0	0	0	0	0	0	0	0	0	0	0	0	0	0	0	0	0	0	0	0	0	0	0	0	0	0	L1	0	0	0	0	0	0	0	0	0	0	L1	0	0	0
DEL007877	chrA1	30750041	30750252	0.444	0	0	0	L1	0	0	L1	0	0	L1	L1	0	L1	L1	0	0	L1	0	L1	0	0	2	L1	L1	L1	0	0	L1	0	L1	L1	0	L1	L1	L1	0	0	0	L1	0	0	L1	0	0	0
DEL007878	chrA1	30754233	30754455	0.148	0	0	0	0	0	0	0	0	0	0	L1	0	L1	0	0	0	0	0	L1	0	0	L1	0	0	0	0	0	0	0	0	L1	0	L1	0	L1	0	0	0	0	0	0	L1	0	0	0
DEL007894	chrA1	30842895	30842921	0.111	0	0	0	0	0	D1	0	0	0	0	0	0	D1	0	0	0	0	0	0	0	D1	0	0	0	0	0	0	0	0	0	D1	0	0	0	0	0	0	0	D1	0	0	0	0	0	0
DEL007895	chrA1	30848261	30848310	0.333	L1	L1	L1	0	0	0	L1	0	0	L1	0	0	0	0	L1	L1	L1	0	L1	0	0	L1	L1	0	0	0	0	0	0	2	0	0	L1	L1	0	0	0	L1	L1	0	0	D1	0	0	L1
DEL007897	chrA1	30871903	30871951	0.722	0	0	L1	L1	L1	L1	0	L1	L1	0	0	0	L1	L1	L1	L1	L1	L1	L1	0	L1	L1	0	L1	0	L1	L1	L1	L1	0	L1	L1	L1	0	L1	L1	L1	L1	0	0	0	L1	L1	L1	L1
DEL007902	chrA1	30882206	30882424	0.426	0	0	0	0	0	0	0	0	0	L1	L1	L1	L1	L1	0	0	L1	0	0	0	0	L1	0	0	0	0	L1	0	L1	L1	0	L1	0	L1	L1	L1	0	0	0	0	0	L1	L1	0	0
DEL007906	chrA1	30897178	30897404	0.741	L1	L1	L1	L1	0	L1	L1	L1	L1	L1	L1	L1	L1	L1	L1	L1	L1	L1	L1	L1	2	0	L1	L1	L1	L1	L1	L1	0	L1	L1	L1	L1	L1	0	0	L1	L1	L1	0	0	L1	0	2	L1
DEL007910	chrA1	30919666	30919689	0.093	0	0	0	0	0	0	0	0	0	0	0	0	0	D1	0	0	0	0	D1	0	0	0	0	0	0	0	0	0	0	D1	0	0	D1	0	0	0	0	0	0	0	0	D1	0	0	0
DEL007924	chrA1	30960452	30960471	0.278	0	0	D1	0	0	0	D1	D1	D1	0	0	D1	0	D1	0	D1	D1	0	D1	0	0	0	0	D1	0	0	0	0	0	0	0	0	D1	D1	0	0	D1	0	0	D1	0	D1	0	0	0
DEL007926	chrA1	30983863	30983918	0.074	L1	0	0	0	0	0	0	L1	L1	0	0	0	0	0	0	0	0	0	0	0	0	0	0	0	0	0	0	L1	0	0	0	0	0	0	0	0	0	0	0	0	0	0	0	0	0
DEL007928	chrA1	30987519	30987744	0.148	2	0	2	0	0	0	0	0	0	2	0	0	0	0	0	2	0	0	0	0	0	0	0	L1	0	0	0	0	0	0	0	2	0	0	0	0	0	0	0	0	0	0	0	0	2
DEL007931	chrA1	30996126	30996145	0.333	0	0	D1	D1	D1	D1	D1	0	D1	0	D1	0	0	0	0	0	0	D1	D1	0	0	D1	0	0	0	0	D1	0	D1	0	0	0	0	0	0	0	D1	0	D1	0	0	0	0	0	D1
DEL007932	chrA1	31003076	31003127	0.093	0	0	0	0	0	0	0	0	0	0	0	L1	D1	0	0	0	0	0	0	0	0	0	0	0	0	0	0	0	0	0	0	0	0	L1	0	0	0	0	0	0	0	0	0	0	0
DEL007933	chrA1	31013003	31013036	0.111	0	0	0	0	L1	0	0	0	0	0	0	0	0	0	0	0	0	0	0	0	0	0	0	0	0	L1	0	0	0	0	0	0	0	0	0	0	L1	0	0	0	0	L1	0	0	0
DEL007935	chrA1	31030898	31030917	0.241	0	0	D1	D1	D1	D1	D1	0	0	D1	0	0	D1	0	0	0	0	0	0	0	0	D1	0	D1	0	0	0	0	0	0	0	0	0	0	0	D1	0	D1	0	0	0	0	D1	0	0
DEL007945	chrA1	31063147	31063164	0.130	0	D1	0	0	0	0	0	0	0	0	0	0	0	0	0	0	0	0	0	0	0	0	D1	0	0	0	0	D1	D1	0	0	0	0	0	0	0	0	0	0	0	D1	0	0	D1	0
DEL007948	chrA1	31073646	31073675	0.056	0	0	0	0	0	0	0	0	0	0	0	D1	0	0	0	0	0	0	0	0	0	0	0	0	0	0	0	0	0	0	0	0	0	0	0	0	0	0	0	0	0	0	D1	0	0
DEL007960	chrA1	31103294	31103355	0.056	0	0	0	0	0	0	0	0	0	D1	0	2	0	0	D1	0	0	0	0	0	0	0	0	0	0	0	0	0	0	0	0	0	0	0	0	0	0	0	0	0	0	0	0	0	0
DEL007966	chrA1	31116772	31117008	0.889	2	D1	D1	D1	D1	D1	2	D1	D1	D1	D1	D1	D1	D1	0	D1	D1	D1	D1	D1	D1	D1	D1	0	0	0	2	D1	D1	D1	2	2	2	2	D1	2	D1	D1	D1	2	2	2	D1	D1	0
DEL007969	chrA1	31137620	31137643	0.037	0	0	0	0	0	0	0	0	D1	0	0	0	0	0	0	0	0	0	0	0	0	0	0	0	0	0	0	0	0	0	0	0	0	0	0	0	0	D1	0	0	0	0	0	0	0
DEL007974	chrA1	31159140	31159163	0.130	0	0	0	0	0	L1	0	0	0	0	0	0	D1	0	0	0	0	0	0	0	0	0	0	0	0	0	0	0	0	D1	0	0	0	0	0	0	L1	0	0	0	0	D1	D1	0	0
DEL007988	chrA1	31228005	31228030	0.185	0	0	0	0	0	0	0	0	D1	0	D1	0	0	D1	0	0	0	0	0	0	0	0	0	0	0	D1	0	0	0	D1	0	D1	0	0	0	0	0	0	0	0	0	D1	D1	0	0
DEL007992	chrA1	31253179	31253216	0.111	0	0	0	0	0	0	0	D1	0	0	0	0	D1	0	0	0	0	0	D1	0	0	0	0	0	0	0	0	0	0	0	0	0	0	0	0	0	0	0	0	0	D1	0	0	0	0
DEL007998	chrA1	31264158	31264175	0.074	0	0	0	0	0	0	D1	0	0	0	0	0	0	0	0	0	0	0	0	0	0	0	0	0	0	D1	0	0	0	0	0	0	0	0	D1	0	0	0	0	0	0	0	D1	0	0
DEL008005	chrA1	31282558	31283906	0.056	0	0	0	0	0	0	0	0	0	0	D1	0	D1	0	0	0	0	0	0	0	0	0	0	0	D1	0	0	0	0	0	0	0	0	0	0	0	0	0	0	0	0	0	0	0	0
DEL008007	chrA1	31295631	31295658	0.037	0	0	0	0	0	0	0	0	0	0	0	0	0	0	0	0	0	0	0	0	0	0	0	0	0	0	0	0	0	0	0	0	0	0	0	0	0	0	0	0	0	0	D1	0	D1
DEL008010	chrA1	31297603	31297632	0.648	0	0	D1	D1	D1	D1	D1	D1	D1	D1	0	D1	D1	D1	D1	D1	D1	D1	D1	0	0	0	0	0	D1	D1	0	0	D1	D1	0	D1	0	0	0	D1	D1	D1	0	D1	D1	D1	D1	0	D1
DEL008025	chrA1	31344708	31345199	0.167	0	0	0	0	0	0	0	0	0	0	0	0	0	0	D1	0	0	0	0	D1	D1	D1	0	0	0	0	0	0	0	0	D1	0	0	0	0	0	0	0	0	0	D1	0	D1	D1	0
DEL008034	chrA1	31391665	31391724	0.093	0	0	0	D1	0	0	0	0	0	0	0	0	D1	0	D1	0	0	0	0	0	0	0	0	0	0	0	0	0	0	0	0	0	0	0	0	0	0	0	0	0	0	0	D1	0	D1
DEL008037	chrA1	31396145	31397407	0.204	0	0	0	0	0	0	0	0	0	0	D1	0	0	0	D1	0	0	0	0	D1	D1	0	0	0	0	0	0	0	D1	0	0	0	0	D1	D1	0	0	0	0	0	0	0	0	0	0
DEL008044	chrA1	31428029	31428063	0.148	0	0	0	0	0	0	0	0	0	0	D1	0	0	D1	D1	0	0	0	0	0	0	0	0	0	0	0	0	0	D1	0	0	0	0	D1	0	0	0	0	0	0	0	0	0	0	0
DEL008045	chrA1	31438547	31438584	0.037	0	0	0	0	0	0	0	0	0	0	0	0	0	0	0	0	0	0	0	0	0	0	0	0	0	0	0	0	0	0	0	0	0	0	0	0	0	0	0	0	0	0	L1	0	0
DEL008049	chrA1	31465944	31465963	0.037	0	0	0	0	0	0	0	0	0	0	0	0	0	0	0	0	0	0	0	0	0	0	0	0	0	0	0	0	0	0	0	0	0	0	0	0	0	0	0	0	0	D1	D1	0	0
DEL008050	chrA1	31478580	31478653	0.093	0	0	0	0	0	0	L1	0	0	0	0	0	0	0	0	0	0	0	0	0	0	0	0	0	0	0	L1	0	0	0	L1	0	0	0	L1	L1	0	0	0	0	0	0	0	0	0
DEL008053	chrA1	31490059	31490092	0.037	0	0	0	0	0	0	0	0	0	0	0	0	0	0	0	0	0	D1	0	0	0	0	0	D1	0	0	0	0	0	0	0	0	0	0	0	0	0	0	0	0	0	0	0	0	0
DEL008059	chrA1	31532719	31532939	0.093	0	0	0	L1	0	0	0	0	0	0	L1	0	0	0	0	L1	0	0	0	0	0	0	0	0	0	0	0	0	0	0	0	0	0	0	0	0	0	0	0	0	0	0	0	0	0
DEL008061	chrA1	31551272	31551289	0.037	0	0	0	0	D1	0	0	0	0	0	0	0	0	0	0	0	0	0	0	0	0	0	0	0	0	0	0	0	0	0	0	0	0	0	0	0	0	0	0	D1	0	0	0	0	0
DEL008069	chrA1	31591078	31591686	0.185	0	0	0	0	0	0	0	0	0	0	2	0	0	0	0	0	0	0	2	0	0	0	L1	0	0	L1	0	L1	0	0	0	0	0	L1	0	L1	0	0	L1	0	0	0	0	0	0
DEL008076	chrA1	31625747	31625770	0.130	0	0	D1	0	0	0	0	0	D1	D1	0	0	0	D1	0	0	0	0	0	0	0	0	0	D1	0	0	0	0	0	0	0	D1	0	0	0	0	D1	0	0	0	0	0	0	0	0
DEL008079	chrA1	31638612	31638639	0.074	0	0	0	0	0	0	0	0	0	0	0	0	0	0	0	0	0	0	D1	0	0	0	D1	0	0	0	0	D1	0	0	0	0	0	0	0	0	0	0	D1	0	0	0	0	0	0
DEL008085	chrA1	31679939	31680000	0.056	0	0	0	0	0	0	0	0	0	0	0	0	0	0	0	0	0	0	0	0	0	0	0	0	0	0	0	0	0	L1	L1	0	0	0	0	0	0	0	0	0	0	0	0	0	0
DEL008095	chrA1	31738055	31738691	0.037	0	0	0	0	0	0	0	0	0	0	0	0	0	0	0	0	0	0	0	0	0	0	0	0	0	0	0	0	0	0	0	0	0	0	0	0	0	0	0	0	0	0	0	0	0
DEL008101	chrA1	31767416	31767649	0.537	0	0	L1	L1	L1	L1	L1	L1	L1	L1	L1	L1	L1	L1	L1	L1	L1	0	0	0	0	0	0	L1	L1	0	0	L1	0	L1	L1	2	L1	0	L1	0	L1	L1	L1	0	0	L1	0	0	0
DEL008113	chrA1	31834929	31834952	0.148	0	0	0	0	0	0	0	0	0	0	0	0	0	0	D1	0	D1	0	0	0	0	0	0	0	0	0	0	0	0	D1	0	0	0	0	0	0	0	0	0	D1	D1	D1	D1	0	D1
DEL008141	chrA1	31998042	31998071	0.352	0	D1	0	0	D1	D1	0	D1	D1	0	0	0	0	D1	0	D1	0	D1	D1	0	0	D1	0	0	0	0	0	0	D1	0	0	0	0	D1	D1	D1	0	0	0	D1	D1	0	0	D1	0
DEL008150	chrA1	32059329	32059370	0.333	0	0	0	0	D1	0	0	0	0	0	0	0	0	D1	D1	D1	0	D1	0	0	D1	0	0	0	0	0	D1	D1	D1	D1	D1	0	D1	0	0	0	0	0	D1	D1	D1	0	0	0	0
DEL008153	chrA1	32069395	32069619	0.926	L1	L1	L1	L1	L1	L1	L1	L1	L1	L1	L1	0	L1	L1	L1	L1	L1	L1	L1	L1	L1	L1	L1	L1	L1	L1	L1	L1	L1	L1	L1	L1	L1	L1	L1	L1	L1	L1	L1	L1	L1	L1	0	L1	0
DEL008156	chrA1	32078107	32078340	0.926	L1	L1	L1	L1	L1	L1	L1	2	L1	L1	L1	0	L1	L1	L1	L1	L1	L1	L1	L1	L1	L1	L1	L1	L1	L1	L1	L1	L1	L1	L1	L1	L1	L1	L1	L1	L1	L1	L1	L1	L1	L1	0	L1	0
DEL008158	chrA1	32092179	32092200	0.056	0	0	0	D1	0	0	0	0	0	0	0	0	0	0	0	0	0	0	0	0	0	0	0	0	0	0	D1	0	0	0	0	0	0	0	0	D1	0	0	0	0	0	0	0	0	0
DEL008167	chrA1	32149664	32149691	0.389	0	0	D1	D1	0	D1	D1	D1	D1	D1	D1	0	0	0	0	D1	0	0	D1	0	0	0	D1	0	D1	0	0	0	D1	0	0	D1	D1	D1	0	D1	D1	D1	0	0	0	0	0	0	0
DEL008169	chrA1	32158185	32158221	0.333	0	0	D1	D1	0	0	0	D1	D1	D1	D1	D1	0	0	0	D1	0	0	0	0	0	0	D1	0	D1	0	0	0	D1	0	0	0	0	D1	0	0	D1	2	0	0	0	D1	D1	0	0
DEL008171	chrA1	32168912	32169125	0.852	0	L1	L1	L1	L1	L1	L1	L1	L1	L1	L1	0	L1	L1	L1	L1	L1	L1	L1	L1	L1	L1	L1	L1	L1	L1	L1	L1	L1	L1	L1	L1	L1	L1	0	L1	L1	L1	L1	L1	L1	L1	0	0	0
DEL008176	chrA1	32173378	32173411	0.167	D1	0	0	0	0	0	0	0	0	D1	0	D1	D1	0	D1	D1	0	0	D1	0	0	0	0	0	0	0	0	0	0	0	0	0	0	0	0	D1	0	0	0	0	0	0	0	0	0
DEL008177	chrA1	32173233	32174550	0.148	0	D1	0	0	0	D1	0	0	0	0	D1	0	0	D1	0	D1	0	0	0	0	0	0	D1	0	0	0	0	0	D1	0	0	0	0	0	0	0	0	0	0	0	0	0	0	0	0
DEL008178	chrA1	32173870	32174542	0.648	0	0	0	2	2	0	2	D1	0	2	L1	0	0	0	D1	L1	0	2	D1	D1	D1	D1	L1	0	2	0	2	2	L1	0	2	2	2	2	0	2	D1	D1	2	2	2	2	0	0	0
DEL008179	chrA1	32174014	32174229	0.204	0	0	L1	0	0	0	0	0	0	0	0	0	L1	L1	L1	L1	L1	0	0	0	0	0	0	L1	0	0	0	0	0	0	0	0	0	0	0	0	0	L1	L1	0	0	0	0	0	0
DEL008182	chrA1	32189325	32190118	0.037	0	0	0	0	0	0	0	0	0	0	0	0	0	0	0	0	0	0	0	0	0	0	0	0	0	0	D1	0	0	0	0	0	0	0	0	D1	0	0	0	0	0	0	0	0	0
DEL008188	chrA1	32202530	32202885	0.148	0	0	0	0	0	0	0	0	0	0	0	0	0	0	D1	0	0	0	0	D1	D1	D1	0	0	0	0	D1	0	0	0	0	0	0	0	0	0	0	0	0	D1	D1	0	0	0	0
DEL008189	chrA1	32203635	32203685	0.278	0	L1	0	0	0	0	0	0	0	0	0	L1	0	0	0	0	0	L1	0	0	L1	L1	0	0	0	0	L1	L1	0	0	L1	0	0	0	0	L1	0	0	0	0	L1	L1	L1	0	0
DEL008190	chrA1	32204969	32205682	0.056	0	0	0	0	0	0	0	0	0	0	0	0	0	0	0	0	0	0	0	D1	0	D1	D1	0	0	0	0	0	0	0	0	0	0	0	0	0	0	0	0	0	0	0	0	0	0
DEL008193	chrA1	32204987	32205711	0.093	0	0	0	0	0	0	0	0	0	0	D1	0	0	0	0	0	0	0	0	0	0	0	0	0	0	0	0	0	0	0	0	0	0	0	0	0	D1	0	0	0	0	0	0	D1	D1
DEL008194	chrA1	32206890	32206913	0.056	0	0	0	0	0	0	0	0	0	0	0	0	0	0	0	D1	0	D1	0	0	0	0	0	0	0	0	D1	0	0	0	0	0	0	0	0	0	0	0	0	0	0	0	0	0	0
DEL008198	chrA1	32236810	32241791	0.481	0	L1	L1	0	L1	0	0	0	0	0	0	0	0	L1	L1	L1	L1	L1	L1	0	L1	L1	0	0	0	0	L1	L1	L1	0	L1	0	L1	0	0	L1	0	L1	L1	L1	L1	L1	0	0	0
DEL008201	chrA1	32249075	32249098	0.315	0	0	0	D1	0	D1	0	D1	D1	D1	D1	0	0	0	0	D1	0	0	0	0	0	0	D1	0	D1	0	0	0	D1	0	D1	0	0	0	0	0	D1	D1	0	0	0	D1	0	0	0
DEL008211	chrA1	32313165	32313227	0.352	0	0	D1	0	D1	0	0	0	0	0	0	0	D1	D1	D1	D1	0	D1	D1	0	D1	D1	0	D1	0	D1	D1	D1	D1	0	0	0	D1	0	0	D1	0	0	0	0	0	0	0	0	0
DEL008221	chrA1	32350915	32351118	0.056	0	0	0	0	0	0	0	0	0	0	0	0	0	0	0	0	0	0	0	0	0	0	0	0	0	0	0	0	0	0	L1	L1	0	L1	0	0	0	0	0	0	0	0	0	0	0
DEL008241	chrA1	32431801	32431833	0.130	0	0	0	D1	0	0	0	D1	0	0	0	0	0	0	0	0	0	D1	0	0	0	0	D1	0	0	0	0	0	0	0	0	0	0	0	0	0	D1	0	0	0	0	0	0	0	0
DEL008251	chrA1	32509928	32509954	0.130	0	D1	0	D1	0	0	D1	0	0	0	0	0	0	0	D1	0	0	0	0	0	0	0	0	0	0	0	D1	0	0	0	0	D1	0	0	0	0	D1	0	0	0	0	0	0	0	0
DEL008256	chrA1	32535742	32535761	0.185	0	0	D1	D1	0	0	0	0	0	D1	0	0	D1	0	D1	0	D1	0	D1	0	0	0	0	D1	0	0	0	0	0	0	0	0	D1	0	0	0	0	0	0	0	0	0	0	0	0
DEL008264	chrA1	32571791	32572015	0.722	L1	0	L1	0	L1	0	L1	L1	L1	0	0	L1	0	L1	L1	L1	L1	L1	L1	0	L1	0	L1	L1	L1	L1	L1	L1	L1	L1	L1	0	L1	L1	L1	L1	0	L1	L1	0	0	L1	L1	0	2
DEL008271	chrA1	32588999	32589683	0.037	0	0	0	0	0	0	0	0	0	0	0	0	0	0	0	0	0	0	0	0	0	0	0	0	0	D1	0	0	0	0	0	0	0	0	0	0	0	0	0	0	0	0	0	0	0
DEL008277	chrA1	32607420	32607640	0.222	0	0	0	0	0	0	0	0	0	0	0	0	0	L1	L1	L1	0	0	0	0	2	0	0	0	0	L1	L1	0	L1	0	L1	0	L1	0	0	L1	0	0	0	0	0	0	0	0	0
DEL008286	chrA1	32662431	32662869	0.167	0	0	0	0	0	0	D1	0	0	0	0	0	0	0	0	0	0	0	0	D1	D1	D1	0	0	0	0	D1	0	0	0	D1	0	0	0	0	0	0	0	0	0	0	0	0	D1	D1
DEL008289	chrA1	32671827	32671893	0.352	0	D1	0	0	D1	0	D1	0	0	D1	0	0	D1	0	D1	0	0	D1	0	0	0	0	D1	0	D1	0	D1	0	0	D1	D1	D1	D1	0	0	D1	D1	0	D1	0	0	D1	0	0	0
DEL008291	chrA1	32682220	32682441	0.759	L1	0	0	L1	L1	L1	L1	L1	L1	0	0	L1	0	L1	L1	L1	L1	L1	0	0	L1	L1	L1	0	L1	L1	L1	L1	L1	L1	L1	0	L1	L1	2	L1	0	L1	L1	0	0	L1	L1	2	L1
DEL008294	chrA1	32692147	32692211	0.037	0	0	0	0	0	0	L1	0	0	0	0	0	0	0	L1	0	0	0	0	0	0	0	0	0	0	0	0	0	0	0	0	0	0	0	0	0	0	0	0	0	0	0	0	0	0
DEL008298	chrA1	32710282	32710649	0.037	0	0	2	0	0	0	0	0	0	0	0	0	0	0	0	0	0	0	0	0	0	0	0	L1	0	0	0	0	0	0	0	0	0	0	0	0	0	0	0	0	0	0	0	0	0
DEL008302	chrA1	32715051	32715086	0.056	0	0	0	0	0	0	0	0	0	0	0	0	0	0	0	0	0	0	0	0	0	0	0	0	0	0	0	0	0	0	0	0	0	0	0	0	0	0	L1	0	0	0	0	0	0
DEL008309	chrA1	32734019	32734442	0.056	0	0	0	L1	0	0	0	0	0	0	0	0	0	0	0	0	0	0	0	0	0	0	0	0	0	0	0	0	0	0	0	0	0	0	0	0	0	0	0	0	0	L1	0	0	0
DEL008310	chrA1	32735641	32735895	0.056	0	0	0	2	0	0	0	0	0	0	0	0	0	0	0	0	0	0	0	0	0	0	0	0	0	0	0	0	0	0	0	0	0	0	0	0	0	0	0	0	0	0	0	0	0
DEL008324	chrA1	32804639	32804699	0.315	D1	0	0	0	D1	D1	D1	0	0	0	D1	0	0	0	D1	D1	0	0	0	0	0	0	D1	0	0	0	D1	0	0	0	D1	D1	D1	D1	D1	D1	0	0	0	0	0	0	D1	0	0
DEL008329	chrA1	32821424	32821601	0.444	0	0	L1	L1	0	0	L1	0	0	L1	L1	0	L1	0	L1	L1	0	L1	0	0	L1	0	0	0	0	0	L1	0	L1	0	L1	L1	L1	L1	L1	L1	0	0	L1	0	0	0	0	0	0
DEL008330	chrA1	32834115	32834155	0.037	0	0	0	0	0	0	0	0	0	0	0	0	0	0	0	0	0	0	0	0	0	0	0	0	0	0	0	0	0	0	0	0	0	0	0	0	0	0	0	0	0	L1	0	0	0
DEL008360	chrA1	32982262	32982472	0.741	L1	L1	0	L1	L1	L1	L1	0	L1	L1	L1	L1	L1	L1	L1	L1	L1	L1	L1	0	0	L1	L1	0	0	L1	L1	0	L1	0	L1	0	L1	L1	L1	L1	0	L1	L1	0	0	L1	L1	L1	2
DEL008366	chrA1	33001371	33001452	0.037	D1	0	0	0	0	0	D1	0	0	0	0	0	0	0	0	0	0	0	0	0	0	0	0	0	0	0	0	0	0	0	0	0	0	0	0	0	0	0	0	0	0	0	0	0	0
DEL008368	chrA1	33002972	33003069	0.185	0	0	0	0	0	0	D1	0	0	0	0	0	0	0	2	D1	0	0	0	0	0	0	0	0	0	D1	D1	0	D1	0	0	0	D1	0	0	D1	0	0	0	0	0	0	0	0	0
DEL008373	chrA1	33047832	33049133	0.611	D1	D1	D1	D1	D1	D1	0	D1	D1	D1	D1	D1	D1	D1	0	0	D1	D1	D1	0	0	0	D1	D1	D1	D1	0	D1	0	D1	D1	0	0	0	0	0	D1	D1	D1	D1	D1	D1	D1	0	D1
DEL008375	chrA1	33049491	33049719	0.667	L1	L1	0	L1	L1	L1	L1	0	0	L1	L1	L1	L1	L1	L1	L1	L1	L1	L1	0	0	L1	L1	0	0	L1	L1	L1	0	0	L1	0	L1	0	0	L1	0	L1	L1	0	0	L1	L1	L1	L1
DEL008378	chrA1	33053557	33053576	0.037	0	D1	0	D1	0	0	0	0	0	0	0	0	0	0	0	0	0	0	0	0	0	0	0	0	0	0	0	0	0	0	0	0	0	0	0	0	0	0	0	0	0	0	0	0	0
DEL008386	chrA1	33089342	33089377	0.130	0	0	D1	0	0	0	0	0	0	D1	0	0	0	0	0	0	0	0	0	0	0	0	0	0	0	0	D1	0	0	0	D1	D1	D1	0	0	0	0	0	D1	0	0	0	0	0	0
DEL008400	chrA1	33138561	33138789	0.574	L1	0	L1	0	0	L1	L1	L1	L1	L1	0	L1	L1	L1	L1	0	L1	0	0	2	2	L1	0	0	0	0	L1	L1	L1	L1	0	L1	L1	L1	L1	0	L1	L1	0	2	2	0	0	0	0
DEL008408	chrA1	33175208	33175425	0.148	0	0	0	L1	0	0	0	0	0	0	L1	0	0	0	0	L1	0	0	0	0	0	L1	0	0	0	L1	0	0	0	0	0	0	L1	0	0	L1	0	0	L1	0	0	0	0	0	0
DEL008409	chrA1	33180151	33180181	0.093	0	0	0	0	0	0	0	0	0	0	0	L1	0	0	L1	0	0	0	0	0	0	0	0	0	0	0	0	0	0	0	0	0	0	0	0	0	L1	0	0	L1	0	0	0	0	0
DEL008414	chrA1	33207575	33207793	0.037	0	0	0	0	0	0	0	0	0	0	0	0	0	0	0	L1	0	0	0	0	0	0	0	0	0	0	0	0	0	0	0	0	0	0	0	0	0	0	0	0	0	0	0	0	0
DEL008429	chrA1	33274369	33274409	0.148	0	0	0	0	0	0	0	L1	0	0	0	0	0	0	0	0	0	0	0	0	0	0	L1	L1	L1	0	0	0	0	0	0	0	0	0	0	0	L1	L1	0	0	0	0	0	0	L1
DEL008437	chrA1	33294666	33294694	0.111	0	0	0	0	0	0	0	0	0	0	0	2	0	L1	0	0	0	L1	0	0	0	0	0	0	0	0	0	0	0	0	L1	0	0	0	0	0	0	0	L1	0	0	D1	0	0	0
DEL008438	chrA1	33295414	33295457	0.185	D1	D1	0	0	D1	0	0	0	0	D1	D1	0	0	0	0	0	0	0	0	0	0	0	D1	D1	D1	D1	0	0	0	0	0	0	0	0	0	0	0	0	0	0	0	0	0	D1	0
DEL008449	chrA1	33368555	33368583	0.593	D1	D1	0	D1	D1	D1	D1	D1	D1	D1	D1	D1	D1	0	0	D1	D1	D1	D1	0	0	0	D1	0	D1	D1	0	D1	0	0	D1	0	0	0	D1	D1	D1	D1	0	0	0	0	D1	D1	D1
DEL008453	chrA1	33407688	33409529	0.111	0	0	0	0	0	0	0	0	0	0	0	L1	0	L1	0	0	0	0	0	L1	0	0	0	0	0	0	0	0	0	0	L1	0	L1	0	0	0	0	0	L1	0	0	0	0	0	0
DEL008459	chrA1	33475748	33475774	0.370	0	0	0	0	0	0	0	D1	D1	0	D1	0	D1	D1	0	D1	0	D1	0	0	0	0	D1	D1	0	0	0	D1	0	0	0	0	0	0	0	0	D1	D1	D1	0	0	D1	D1	D1	D1
DEL008462	chrA1	33481402	33481419	0.093	0	0	0	0	0	0	0	0	0	0	0	0	0	0	0	0	D1	0	0	0	0	0	D1	0	0	0	0	0	0	0	0	D1	0	0	0	0	0	0	0	0	0	0	D1	0	D1
DEL008468	chrA1	33520387	33520438	0.185	0	0	0	0	0	0	0	L1	0	0	L1	L1	0	0	0	0	0	L1	0	0	0	0	0	0	0	0	0	0	0	0	L1	0	L1	L1	0	0	0	0	L1	0	0	0	0	0	0
DEL008469	chrA1	33520863	33520888	0.037	0	0	0	0	0	0	0	0	0	D1	0	0	0	0	0	0	0	0	0	0	0	0	0	0	0	0	0	0	D1	0	0	0	0	0	0	0	0	0	0	0	0	0	0	0	0
DEL008474	chrA1	33549060	33549296	0.056	0	0	0	0	0	0	0	0	0	0	0	0	0	0	0	0	0	0	0	0	0	0	0	0	0	0	0	0	0	0	L1	0	L1	0	L1	0	0	0	0	0	0	0	0	0	0
DEL008483	chrA1	33566682	33566707	0.056	0	0	0	0	0	0	0	0	0	0	0	0	D1	0	0	0	0	0	0	0	0	0	0	0	0	0	0	0	0	D1	0	0	0	0	0	0	0	0	D1	0	0	0	0	0	0
DEL008486	chrA1	33575429	33581413	0.241	L1	0	L1	0	0	0	0	0	0	0	L1	0	L1	0	0	L1	L1	L1	0	0	0	0	L1	L1	L1	0	0	0	0	L1	0	0	0	0	0	0	0	L1	0	0	0	0	0	0	L1
DEL008492	chrA1	33595366	33595523	0.037	0	0	0	0	0	0	0	0	0	0	0	0	0	0	0	0	0	0	0	0	0	0	0	0	0	0	0	0	0	L1	0	0	L1	0	0	0	0	0	0	0	0	0	0	0	0
DEL008510	chrA1	33679439	33680164	0.778	L1	0	L1	L1	L1	L1	L1	L1	L1	L1	L1	L1	L1	D1	0	L1	L1	L1	L1	0	L1	L1	L1	L1	D1	L1	0	2	L1	L1	L1	0	L1	L1	L1	L1	0	L1	L1	0	0	L1	L1	L1	L1
DEL008513	chrA1	33691329	33691354	0.130	0	D1	D1	0	0	0	0	0	0	0	0	0	0	0	0	0	0	0	0	0	0	0	0	0	0	0	0	0	D1	0	0	D1	0	0	D1	0	0	0	0	D1	D1	0	0	0	0
DEL008523	chrA1	33713801	33714250	0.037	0	0	0	0	0	0	0	0	0	0	0	0	0	0	0	0	0	0	0	0	0	0	0	D1	0	0	0	0	0	0	0	0	0	0	0	0	0	D1	0	0	0	0	0	0	0
DEL008551	chrA1	33859230	33859253	0.130	0	0	0	0	0	0	D1	0	0	0	0	0	0	0	0	0	D1	0	0	0	0	0	0	0	0	0	D1	0	0	0	0	D1	0	0	D1	0	0	0	D1	0	0	0	0	0	0
DEL008553	chrA1	33867908	33867936	0.130	0	0	0	0	0	0	0	D1	0	0	D1	0	0	0	0	0	0	D1	0	0	0	0	D1	D1	0	0	0	0	0	0	0	0	0	0	0	0	0	D1	0	0	0	0	0	0	D1
DEL008563	chrA1	33931858	33931884	0.204	0	D1	D1	0	0	0	D1	0	0	0	0	0	0	0	D1	0	D1	0	0	0	0	0	D1	0	0	0	0	0	0	0	0	0	D1	0	0	0	0	0	0	D1	D1	0	0	0	0
DEL008569	chrA1	33962874	33962901	0.648	0	L1	L1	L1	0	L1	L1	L1	L1	L1	L1	L1	L1	L1	0	0	L1	L1	L1	0	0	0	0	L1	L1	L1	0	0	L1	0	0	L1	L1	L1	0	0	L1	L1	L1	L1	L1	0	0	L1	0
DEL008571	chrA1	33969101	33969126	0.407	0	0	0	D1	D1	D1	D1	D1	0	D1	0	D1	0	D1	0	0	0	0	D1	0	0	0	0	0	0	0	0	0	D1	D1	0	0	0	0	D1	0	0	0	D1	D1	D1	0	0	D1	0
DEL008573	chrA1	33983242	33983275	0.093	0	0	0	0	0	0	0	0	0	0	0	0	0	0	0	0	0	L1	0	0	0	0	L1	0	0	0	0	0	0	0	0	0	0	0	0	0	0	0	0	0	0	0	0	0	L1
DEL008576	chrA1	33999659	33999679	0.167	0	0	D1	0	0	D1	0	0	0	D1	D1	0	D1	0	0	0	0	0	0	0	0	0	D1	0	0	0	0	D1	0	0	0	0	D1	0	0	0	0	0	0	0	0	0	0	0	0
DEL008580	chrA1	34017943	34017963	0.111	0	0	0	0	0	D1	0	0	0	0	0	D1	0	0	0	0	0	0	0	0	0	0	0	0	D1	D1	0	0	0	0	D1	0	0	0	0	0	D1	0	0	0	0	0	0	0	0
DEL008586	chrA1	34057849	34058938	0.037	0	0	0	0	0	0	0	0	0	0	0	0	0	0	0	0	0	0	0	0	0	0	0	0	0	0	0	0	0	0	0	0	0	0	0	0	0	0	0	0	0	0	0	0	0
DEL008587	chrA1	34064131	34064157	0.056	0	0	0	D1	0	0	0	0	0	0	0	0	0	0	0	0	0	0	0	0	0	0	0	0	0	0	0	0	0	0	0	D1	0	0	0	0	0	0	D1	0	0	0	0	0	0
DEL008592	chrA1	34112075	34112099	0.593	D1	0	D1	0	D1	D1	0	D1	D1	D1	0	0	D1	D1	0	D1	D1	D1	D1	0	D1	0	D1	D1	0	D1	D1	0	0	D1	D1	D1	0	0	0	0	0	D1	D1	D1	D1	D1	D1	0	0
DEL008593	chrA1	34113507	34113731	0.463	L1	L1	0	0	0	L1	2	0	0	0	0	L1	0	L1	L1	L1	0	L1	L1	L1	D1	2	0	0	0	0	L1	0	L1	0	0	L1	0	L1	L1	0	0	0	L1	0	0	0	0	L1	0
DEL008596	chrA1	34131662	34131693	0.111	L1	L1	0	0	0	0	0	0	L1	0	0	0	0	0	0	0	0	0	0	0	0	0	2	0	0	0	0	0	0	0	0	0	0	0	0	0	D1	0	0	0	0	0	L1	0	0
DEL008604	chrA1	34177213	34177443	0.315	0	0	0	0	0	0	0	L1	L1	0	0	0	L1	0	0	0	0	0	0	0	2	D1	0	0	0	L1	L1	L1	L1	L1	0	0	0	L1	0	L1	0	0	0	0	0	L1	L1	0	0
DEL008615	chrA1	34231857	34231987	0.185	0	0	L1	L1	L1	0	0	L1	0	L1	0	0	0	0	0	0	0	0	0	0	0	0	0	L1	0	0	0	L1	0	0	0	0	L1	0	0	L1	0	0	0	0	0	L1	0	0	0
DEL008616	chrA1	34235698	34235716	0.148	0	0	0	0	0	0	0	0	D1	0	0	0	D1	0	0	0	0	D1	0	0	0	0	0	0	D1	0	0	0	0	0	0	D1	0	D1	0	0	D1	D1	0	0	0	0	0	0	0
DEL008627	chrA1	34305594	34306044	0.037	0	0	0	0	0	0	0	0	0	L1	0	0	L1	0	0	0	0	0	0	0	0	0	0	0	0	0	0	0	0	0	0	0	0	0	0	0	0	0	0	0	0	0	0	0	0
DEL008631	chrA1	34321434	34321655	0.093	0	0	0	0	2	0	0	2	0	2	0	0	0	0	0	0	0	0	0	0	0	0	0	0	0	0	0	0	0	0	0	0	2	0	0	0	0	0	0	0	0	0	0	0	0
DEL008641	chrA1	34420219	34420880	0.074	0	0	0	0	0	0	0	0	0	0	0	2	0	0	0	0	0	0	0	0	D1	0	0	0	0	0	0	0	0	0	L1	0	0	0	0	0	0	0	0	0	0	L1	0	0	0
DEL008655	chrA1	34481489	34481506	0.130	0	0	0	0	0	0	D1	0	0	0	0	0	0	0	D1	0	0	0	0	0	0	0	0	D1	0	D1	0	D1	0	0	0	0	0	0	0	0	0	0	D1	0	D1	0	0	0	0
DEL008661	chrA1	34502386	34502415	0.074	0	0	0	0	0	0	0	0	0	D1	0	0	0	D1	0	0	D1	0	0	0	0	0	0	0	0	D1	0	0	0	0	0	0	0	0	0	0	0	0	0	0	0	0	0	0	0
DEL008667	chrA1	34537479	34537502	0.130	0	0	0	D1	D1	0	0	0	0	D1	0	D1	D1	0	0	0	0	0	0	0	0	0	0	0	0	0	0	0	0	0	0	0	0	0	0	0	0	0	0	0	0	D1	0	0	0
DEL008672	chrA1	34547818	34547857	0.778	D1	D1	D1	D1	D1	D1	D1	D1	D1	D1	D1	D1	D1	0	D1	D1	0	D1	D1	0	0	D1	D1	D1	D1	D1	D1	D1	D1	D1	0	0	D1	0	0	D1	D1	D1	D1	D1	D1	D1	D1	D1	D1
DEL008679	chrA1	34579129	34579502	0.037	0	0	0	0	0	0	0	0	0	0	0	0	0	0	0	0	0	0	0	0	0	0	0	0	0	0	0	0	0	0	0	D1	0	0	0	0	0	0	0	0	0	0	0	0	0
DEL008681	chrA1	34589283	34589305	0.074	0	0	0	0	0	0	0	0	0	0	0	0	0	0	0	0	0	D1	0	0	D1	0	0	0	D1	0	0	0	0	0	0	0	0	0	0	0	0	D1	0	0	0	0	0	0	0
DEL008683	chrA1	34603904	34603921	0.074	0	0	0	D1	0	0	0	0	0	0	0	0	0	0	0	0	0	0	0	0	0	0	0	0	0	0	0	D1	0	0	0	0	0	0	0	0	0	0	0	0	0	D1	D1	0	0
DEL008684	chrA1	34604118	34604363	0.093	0	0	0	0	0	0	L1	0	L1	0	0	0	L1	0	0	0	0	0	0	0	0	0	0	0	0	0	0	0	0	0	0	0	L1	0	0	0	0	0	0	0	0	0	0	0	2
DEL008690	chrA1	34614880	34614911	0.037	0	0	0	0	0	0	0	0	0	0	0	0	0	0	0	0	0	0	0	0	0	0	0	0	0	0	0	0	0	0	L1	0	0	0	0	0	0	0	0	0	0	0	0	0	0
DEL008691	chrA1	34615714	34615948	0.907	L1	0	L1	L1	L1	L1	L1	L1	L1	L1	L1	L1	L1	0	L1	L1	L1	L1	L1	L1	L1	L1	L1	L1	L1	L1	L1	L1	L1	L1	L1	0	L1	0	L1	L1	L1	L1	L1	2	L1	L1	L1	L1	2
DEL008699	chrA1	34651230	34651460	0.370	2	0	2	0	2	0	2	0	0	0	2	2	2	0	0	0	2	2	2	0	0	0	2	0	0	0	0	0	L1	0	2	0	2	0	0	0	0	2	0	0	0	2	0	0	2
DEL008702	chrA1	34652732	34652793	0.074	0	0	0	0	0	0	0	0	0	0	0	0	0	0	0	0	0	0	0	0	0	0	0	0	0	0	D1	0	0	0	0	0	0	0	0	0	0	0	0	D1	D1	0	0	0	0
DEL008705	chrA1	34672340	34672563	0.667	L1	0	L1	L1	L1	0	L1	L1	L1	L1	L1	L1	L1	0	L1	0	0	L1	L1	0	2	2	L1	0	L1	L1	0	L1	L1	0	L1	0	L1	L1	L1	L1	0	L1	L1	0	0	L1	L1	0	L1
DEL008707	chrA1	34678135	34678910	0.444	0	0	D1	0	D1	D1	D1	0	0	0	0	0	0	0	D1	0	D1	0	D1	0	D1	0	0	D1	0	0	D1	0	D1	0	D1	D1	0	0	D1	D1	0	D1	0	D1	D1	D1	D1	D1	D1
DEL008708	chrA1	34679136	34679168	0.759	D1	0	2	D1	2	D1	D1	D1	D1	D1	D1	2	D1	0	D1	2	D1	L1	D1	0	0	D1	2	0	D1	D1	D1	D1	D1	0	D1	0	D1	D1	D1	D1	D1	2	D1	D1	D1	2	D1	2	D1
DEL008709	chrA1	34683055	34683071	0.222	0	0	D1	0	0	0	0	0	0	0	D1	D1	0	0	0	D1	0	0	0	0	0	0	D1	0	0	0	0	0	0	0	0	0	D1	0	0	0	D1	0	D1	0	0	D1	0	D1	0
DEL008712	chrA1	34703322	34703349	0.093	0	0	0	0	0	0	0	0	0	D1	0	0	0	0	0	0	0	0	0	0	0	0	0	0	0	0	D1	0	0	0	0	0	0	0	0	0	0	0	0	D1	D1	0	0	D1	0
DEL008714	chrA1	34720364	34720435	0.037	0	0	0	0	0	0	0	0	0	0	0	0	0	0	0	0	0	0	0	0	0	0	0	0	0	0	0	0	0	0	0	0	0	0	0	D1	0	0	0	0	0	D1	0	0	0
DEL008716	chrA1	34725644	34726999	0.093	0	0	0	0	0	0	0	0	0	0	0	L1	0	0	0	0	0	0	0	0	0	0	0	0	0	0	0	0	L1	L1	L1	0	0	0	0	0	0	0	0	0	0	0	0	0	0
DEL008717	chrA1	34729109	34729341	0.426	L1	0	0	0	0	L1	L1	L1	L1	L1	0	L1	L1	0	L1	0	0	0	L1	0	0	0	0	0	L1	0	0	0	0	L1	L1	0	L1	L1	L1	0	L1	L1	L1	0	0	0	L1	0	0
DEL008726	chrA1	34765933	34766156	0.852	L1	0	L1	L1	L1	L1	L1	L1	L1	L1	0	L1	L1	0	L1	L1	L1	L1	L1	2	2	2	L1	L1	L1	0	L1	0	L1	L1	L1	0	L1	L1	L1	L1	L1	L1	L1	L1	L1	L1	L1	L1	0
DEL008730	chrA1	34803667	34804024	0.037	0	0	0	L1	0	0	0	0	0	0	0	0	0	0	0	0	0	0	0	0	0	0	L1	0	0	0	0	0	0	0	0	0	0	0	0	0	0	0	0	0	0	0	0	0	0
DEL008735	chrA1	34829117	34829323	0.037	0	0	0	0	0	0	0	0	0	0	0	0	0	0	0	0	0	0	0	0	0	0	0	0	0	0	0	0	0	0	0	0	0	0	0	0	0	0	0	0	0	0	0	0	D1
DEL008736	chrA1	34830848	34830866	0.093	0	0	0	0	0	0	D1	0	D1	0	0	0	0	0	0	0	0	0	0	0	0	0	0	0	0	0	0	0	D1	0	D1	0	0	0	0	0	D1	0	0	0	0	0	0	0	0
DEL008738	chrA1	34841689	34841711	0.056	0	0	0	0	0	0	0	0	0	0	0	0	0	0	0	0	0	0	0	0	0	0	0	0	0	0	0	0	0	0	0	0	0	0	0	0	0	0	0	D1	D1	0	D1	0	0
DEL008743	chrA1	34873309	34873536	0.444	L1	L1	L1	0	L1	0	L1	L1	0	0	L1	0	L1	0	L1	L1	L1	0	L1	0	0	0	0	0	0	0	L1	0	0	0	0	L1	L1	L1	L1	L1	0	0	0	L1	L1	L1	L1	2	0
DEL008746	chrA1	34876103	34876322	0.815	L1	L1	L1	L1	L1	L1	L1	L1	L1	L1	L1	L1	L1	L1	L1	L1	L1	L1	L1	0	2	L1	L1	L1	L1	L1	L1	L1	0	0	0	L1	L1	L1	L1	L1	0	L1	L1	2	L1	L1	L1	L1	L1
DEL008747	chrA1	34876222	34878929	0.093	0	0	0	0	0	0	0	0	0	0	0	0	0	0	0	0	0	0	0	0	0	0	0	0	0	0	0	0	D1	0	D1	0	0	0	0	0	0	0	0	0	0	D1	0	0	0
DEL008759	chrA1	34914172	34914191	0.093	0	0	0	0	0	0	0	0	D1	0	0	0	0	0	0	0	0	0	0	0	0	0	D1	0	0	D1	0	0	0	0	0	0	0	0	0	0	0	0	0	D1	D1	0	0	0	0
DEL008776	chrA1	34971711	34972592	0.037	0	0	0	0	0	0	0	0	0	0	0	0	0	0	0	0	D1	D1	0	0	0	0	0	0	0	0	0	0	0	0	0	0	0	0	0	0	0	0	0	0	0	0	0	0	0
DEL008777	chrA1	34972059	34972588	0.648	L1	L1	2	L1	L1	L1	0	0	0	0	L1	L1	L1	L1	0	L1	L1	L1	L1	L1	L1	L1	L1	0	L1	2	L1	L1	0	0	0	L1	L1	0	0	L1	0	L1	L1	L1	L1	L1	L1	L1	L1
DEL008792	chrA1	35024984	35025001	0.111	0	D1	0	0	D1	0	0	0	0	0	D1	0	0	0	0	0	D1	0	D1	0	0	0	0	0	0	0	0	0	0	0	0	0	0	0	0	0	0	0	0	0	0	D1	0	0	0
DEL008794	chrA1	35036499	35036541	0.056	0	0	0	0	0	0	0	0	D1	0	0	0	0	0	0	0	0	0	0	0	0	0	0	0	0	0	0	0	0	0	0	0	D1	0	0	0	0	0	0	0	0	0	0	0	D1
DEL008798	chrA1	35058908	35059122	0.833	L1	L1	L1	L1	L1	L1	L1	L1	L1	L1	L1	0	L1	0	L1	L1	0	L1	L1	L1	0	L1	0	L1	L1	0	L1	L1	L1	L1	L1	L1	L1	L1	L1	L1	L1	L1	L1	L1	L1	L1	L1	L1	L1
DEL008811	chrA1	35084564	35085288	0.056	0	0	0	0	0	D1	0	0	0	0	0	0	0	0	0	0	0	0	0	0	0	0	0	0	0	0	0	0	0	0	0	0	0	0	0	0	D1	D1	0	0	0	0	0	0	0
DEL008813	chrA1	35087775	35087834	0.056	0	0	0	0	0	0	0	0	L1	0	0	0	0	L1	0	0	0	0	0	0	0	0	0	0	0	0	0	0	0	0	0	0	0	0	0	0	0	0	0	0	0	0	0	0	0
DEL008814	chrA1	35089097	35089118	0.037	0	0	0	0	0	0	0	0	0	0	0	0	0	0	0	0	0	0	0	0	0	0	0	0	0	0	0	0	0	0	0	0	D1	0	0	0	0	0	0	0	0	0	0	0	D1
DEL008815	chrA1	35103475	35103531	0.130	0	0	0	0	0	0	0	0	0	0	L1	0	0	0	0	0	0	0	0	0	0	0	0	0	0	0	0	0	L1	L1	L1	0	0	0	0	0	0	0	0	0	0	L1	0	0	0
DEL008816	chrA1	35106028	35106168	0.037	0	0	0	0	0	0	0	0	L1	0	0	0	0	L1	0	0	0	0	0	0	0	0	0	0	0	0	0	0	0	0	0	0	0	0	0	0	0	0	0	0	0	0	0	0	0
DEL008818	chrA1	35119589	35119614	0.185	0	D1	0	0	D1	0	D1	D1	0	0	0	0	0	0	0	D1	0	0	0	D1	0	0	0	0	0	0	0	0	0	0	0	0	0	0	0	0	0	0	D1	D1	0	0	0	0	0
DEL008819	chrA1	35124107	35124127	0.093	0	0	0	0	0	0	0	0	0	D1	0	0	0	0	0	0	0	0	0	D1	0	0	0	0	0	0	0	0	0	0	0	D1	0	0	0	0	0	0	0	D1	D1	0	0	0	0
DEL008821	chrA1	35145138	35145160	0.167	0	0	0	0	0	0	0	D1	0	0	0	D1	0	0	0	0	0	0	D1	0	0	0	D1	0	0	0	0	0	0	0	0	D1	0	0	0	D1	0	D1	0	0	0	D1	0	D1	0
DEL008828	chrA1	35191293	35192470	0.074	0	0	0	0	0	2	0	0	0	0	0	0	0	0	0	0	0	0	0	0	0	0	0	0	D1	0	0	0	0	0	0	0	0	0	0	0	2	D1	0	0	0	0	0	0	0
DEL008840	chrA1	35253029	35253073	0.315	0	L1	0	0	0	0	L1	L1	L1	0	0	L1	0	0	0	0	0	0	0	0	L1	L1	0	0	0	L1	0	L1	0	0	0	L1	0	0	0	L1	0	0	L1	L1	L1	0	L1	L1	0
DEL008847	chrA1	35326638	35326659	0.037	0	0	0	0	0	0	0	D1	D1	0	0	0	0	0	0	0	0	0	0	0	0	0	0	0	0	0	0	0	0	0	0	0	0	0	0	0	0	0	0	0	0	0	0	0	0
DEL008848	chrA1	35328103	35328325	0.074	0	0	0	0	0	0	0	0	0	0	0	L1	0	0	0	0	0	0	0	0	0	0	0	0	0	L1	0	0	0	0	0	0	0	0	0	L1	0	0	L1	0	0	0	0	0	0
DEL008850	chrA1	35331127	35331152	0.241	0	0	D1	0	0	0	0	D1	D1	0	0	D1	0	0	0	0	0	0	0	0	0	0	D1	0	D1	D1	0	0	0	0	0	0	0	0	0	D1	D1	D1	0	0	0	0	D1	0	D1
DEL008851	chrA1	35332528	35332623	0.056	0	0	0	0	0	0	0	0	0	0	0	0	0	0	0	0	0	0	0	0	0	0	0	0	0	0	0	0	0	0	L1	0	0	0	0	0	0	0	0	0	0	L1	L1	0	0
DEL008860	chrA1	35375170	35375406	0.130	0	0	L1	0	0	0	0	0	0	0	0	0	0	L1	0	0	L1	0	0	0	0	0	L1	L1	0	0	0	0	0	0	0	0	0	0	0	0	0	L1	0	0	0	0	0	0	L1
DEL008870	chrA1	35399085	35399122	0.074	0	0	0	0	0	0	0	0	0	0	0	D1	0	0	0	0	0	0	0	0	0	0	0	0	0	0	0	0	0	0	D1	0	0	0	D1	0	0	0	D1	0	0	0	0	0	0
DEL008872	chrA1	35415267	35415290	0.074	0	0	0	0	0	0	0	0	0	0	0	0	0	D1	0	0	0	0	0	0	0	0	0	0	0	0	0	0	0	0	0	0	0	0	0	0	D1	D1	0	0	0	0	D1	0	0
DEL008889	chrA1	35499831	35499854	0.056	0	0	0	0	0	D1	0	0	0	0	0	0	0	0	0	0	0	0	0	0	0	0	0	0	0	0	0	0	0	0	0	0	0	0	0	0	D1	D1	0	0	0	0	0	0	0
DEL008891	chrA1	35505774	35505803	0.278	0	0	0	0	D1	D1	0	D1	D1	0	0	D1	0	0	0	0	D1	0	D1	0	0	0	0	0	0	0	0	D1	0	0	0	0	0	0	0	0	0	0	0	D1	D1	0	D1	D1	0
DEL008893	chrA1	35525944	35526142	0.130	0	0	0	0	0	0	0	0	0	0	0	0	0	0	0	0	L1	0	0	0	0	0	0	0	0	0	0	0	L1	L1	L1	0	0	0	0	0	0	0	0	0	0	L1	0	0	0
DEL008902	chrA1	35592829	35592862	0.037	0	0	0	0	0	0	0	0	0	0	0	0	0	D1	0	0	D1	0	0	0	0	0	0	0	0	0	0	0	0	0	0	0	0	0	0	0	0	0	0	0	0	0	0	0	0
DEL008903	chrA1	35592829	35592862	0.056	0	0	0	0	0	0	0	0	0	0	0	0	0	0	0	0	0	0	0	0	0	0	0	0	0	0	0	0	0	0	0	0	0	0	0	0	0	0	0	0	0	0	0	0	0
DEL008915	chrA1	35669504	35671189	0.778	0	D1	D1	D1	D1	D1	D1	D1	D1	D1	D1	D1	D1	D1	0	D1	D1	D1	D1	D1	0	D1	D1	D1	D1	D1	D1	D1	D1	D1	D1	D1	D1	0	D1	0	0	D1	D1	0	D1	D1	0	D1	D1
DEL008917	chrA1	35693134	35695400	0.907	L1	2	2	2	2	2	L1	2	2	2	2	2	2	2	L1	2	2	2	2	2	D1	D1	2	2	2	2	L1	2	D1	2	L1	0	L1	L1	L1	L1	2	2	2	L1	L1	2	L1	2	2
DEL008923	chrA1	35721484	35721504	0.056	0	0	0	0	0	0	0	D1	D1	D1	0	0	0	0	0	0	0	0	0	0	0	0	0	0	0	0	0	0	0	0	0	0	0	0	0	0	0	0	0	0	0	0	0	0	0
DEL008935	chrA1	35752355	35752376	0.130	0	0	0	0	0	0	0	0	0	0	0	D1	0	0	0	0	0	0	D1	D1	0	0	0	0	0	D1	0	D1	0	0	0	D1	0	0	0	0	0	0	0	0	0	0	D1	0	0
DEL008937	chrA1	35766465	35766488	0.093	0	0	0	0	0	0	0	0	D1	0	0	0	0	0	0	D1	0	0	0	0	0	0	0	0	0	0	0	0	0	0	D1	0	0	0	0	0	0	0	0	D1	0	D1	0	0	0
DEL008938	chrA1	35771119	35771180	0.056	L1	0	0	0	0	0	0	0	0	0	0	0	0	L1	0	0	0	L1	0	0	0	0	0	0	0	0	0	0	0	0	0	0	0	0	0	0	0	0	0	0	0	0	0	0	0
DEL008939	chrA1	35772137	35772154	0.111	0	0	D1	0	0	0	0	0	0	0	0	0	0	0	0	D1	0	0	0	0	0	0	D1	0	0	0	0	0	0	D1	0	0	0	0	0	0	0	D1	0	0	0	0	0	0	D1
DEL008949	chrA1	35817267	35817300	0.259	0	0	D1	0	0	0	0	0	D1	0	D1	D1	D1	D1	0	0	0	0	D1	0	0	0	D1	D1	D1	0	0	0	0	0	D1	0	0	D1	0	0	0	0	0	0	D1	0	0	0	0
DEL008953	chrA1	35846084	35846106	0.204	0	0	0	0	0	0	D1	L1	0	0	D1	0	0	D1	0	D1	0	D1	D1	0	0	0	0	0	0	D1	0	0	0	0	0	0	0	0	D1	0	0	0	0	D1	0	D1	0	0	0
DEL008954	chrA1	35854079	35855069	0.111	0	0	0	0	0	0	0	0	0	0	0	0	0	2	0	2	0	0	0	0	0	2	0	0	0	D1	0	0	0	0	0	0	0	0	0	L1	0	0	0	0	0	0	2	0	0
DEL008962	chrA1	35884714	35884740	0.037	0	0	0	0	0	0	0	0	0	0	0	0	0	0	0	L1	0	0	0	0	0	0	0	0	0	0	0	0	0	0	0	0	0	0	0	0	0	0	0	0	0	0	0	0	0
DEL008966	chrA1	35902698	35902724	0.111	0	0	0	0	0	L1	0	L1	L1	0	0	0	0	0	0	0	0	0	0	0	0	0	0	0	0	0	0	0	0	0	L1	0	0	0	0	0	0	0	0	0	0	L1	0	0	0
DEL008968	chrA1	35918677	35918696	0.167	0	0	0	D1	0	0	0	D1	D1	0	D1	0	0	0	0	0	0	0	0	0	0	0	0	0	0	0	D1	0	0	0	0	0	0	0	0	0	D1	0	D1	0	0	0	0	0	0
DEL008974	chrA1	35942385	35942465	0.130	0	0	0	0	0	0	L1	0	0	0	0	0	0	0	L1	0	0	0	0	0	0	0	0	0	0	0	L1	L1	0	0	L1	0	0	0	0	0	0	L1	0	L1	0	0	0	0	0
DEL008984	chrA1	36023306	36024637	0.611	D1	D1	D1	D1	D1	D1	0	D1	D1	D1	D1	D1	D1	D1	0	D1	D1	D1	D1	0	D1	0	D1	D1	D1	D1	0	D1	D1	D1	0	0	0	0	0	0	D1	D1	D1	0	0	D1	D1	D1	D1
DEL008992	chrA1	36053495	36054105	0.037	0	0	0	0	0	0	0	0	0	0	0	0	0	0	0	0	0	0	0	0	0	0	0	0	0	0	0	0	0	0	0	0	0	0	0	0	0	0	0	0	0	0	0	0	0
DEL008996	chrA1	36092805	36093018	0.056	0	0	0	0	0	0	0	0	0	0	0	0	0	0	0	0	D1	0	0	0	0	0	0	0	0	0	0	0	0	0	0	0	0	0	0	D1	0	0	0	0	0	D1	0	0	0
DEL009005	chrA1	36182865	36183091	0.222	0	0	0	0	0	0	L1	L1	0	0	0	0	0	L1	L1	L1	0	0	0	0	0	L1	0	0	0	L1	0	0	L1	0	0	0	0	0	0	L1	0	0	0	0	0	0	L1	0	0
DEL009006	chrA1	36188527	36188755	0.500	0	2	0	0	2	2	2	2	0	2	2	0	0	2	2	2	2	0	2	L1	2	L1	0	0	L1	2	0	0	2	0	0	0	2	2	0	2	2	2	0	0	0	2	2	0	0
DEL009015	chrA1	36239284	36239330	0.704	L1	L1	L1	0	0	0	L1	L1	L1	0	0	L1	L1	L1	0	L1	0	L1	L1	0	L1	L1	L1	L1	0	L1	0	L1	L1	0	L1	0	0	L1	L1	L1	0	0	L1	L1	L1	0	L1	L1	L1
DEL009017	chrA1	36241018	36241249	0.907	L1	L1	L1	L1	L1	L1	L1	L1	L1	L1	L1	L1	L1	L1	L1	L1	L1	L1	L1	0	L1	0	L1	L1	L1	L1	L1	L1	L1	L1	L1	L1	0	L1	L1	L1	0	L1	L1	L1	L1	0	2	L1	L1
DEL009018	chrA1	36255577	36255812	0.056	0	0	0	0	0	0	0	0	0	0	0	0	0	0	0	0	0	0	0	0	0	D1	0	0	0	L1	0	0	0	0	0	0	0	0	0	L1	0	0	0	0	0	0	0	0	0
DEL009021	chrA1	36280497	36280522	0.074	0	D1	0	0	0	0	0	0	0	0	0	0	0	0	0	0	0	0	D1	0	0	0	0	0	0	0	0	0	0	0	0	D1	0	0	D1	0	0	0	0	0	0	0	0	0	0
DEL009026	chrA1	36316661	36316877	0.037	0	0	0	0	0	0	D1	0	0	0	0	0	0	0	0	0	0	0	0	0	0	0	0	0	0	0	D1	0	0	0	0	0	0	0	0	0	0	0	0	0	0	0	0	0	0
DEL009034	chrA1	36347871	36347912	0.130	0	0	0	0	D1	0	0	0	0	0	0	0	0	D1	0	0	0	0	0	0	0	0	0	0	D1	0	D1	0	0	0	0	D1	0	0	D1	0	0	0	0	0	0	0	0	0	0
DEL009041	chrA1	36357310	36357359	0.056	0	0	0	0	L1	0	0	0	0	0	0	0	0	0	0	0	0	0	0	0	0	0	0	0	0	0	0	L1	0	0	0	L1	0	0	0	0	0	0	0	0	0	0	0	0	0
DEL009043	chrA1	36367536	36367758	0.130	0	L1	0	L1	0	L1	L1	0	0	0	0	0	0	0	0	0	0	0	0	0	2	0	0	0	0	0	0	0	0	0	0	0	0	0	0	0	L1	L1	0	0	0	0	0	0	0
DEL009044	chrA1	36372444	36372676	0.852	L1	L1	L1	L1	L1	L1	L1	L1	L1	L1	L1	L1	L1	L1	0	L1	L1	L1	L1	L1	L1	0	0	L1	L1	L1	L1	L1	0	0	L1	0	L1	L1	L1	L1	L1	L1	L1	2	L1	L1	L1	L1	L1
DEL009047	chrA1	36390654	36390673	0.037	0	0	0	0	0	0	0	0	0	0	0	0	0	0	0	0	0	D1	0	0	0	0	0	0	0	0	0	0	0	0	0	0	0	0	0	0	0	D1	0	0	0	0	0	0	0
DEL009050	chrA1	36399637	36400819	0.037	0	0	0	0	0	0	0	0	0	0	0	0	0	0	0	0	0	0	0	0	0	0	0	0	0	0	0	0	0	0	0	0	0	0	0	0	0	0	0	0	0	0	0	0	0
DEL009057	chrA1	36449343	36449360	0.296	0	0	0	0	D1	0	0	D1	0	0	D1	D1	0	0	0	D1	D1	0	D1	0	0	0	D1	D1	0	D1	0	0	0	0	0	0	0	0	0	D1	0	0	0	D1	D1	0	D1	0	0
DEL009058	chrA1	36470510	36470731	0.037	0	0	0	0	0	0	0	0	0	0	0	0	0	0	0	0	0	0	0	0	0	0	0	0	0	0	0	0	0	0	0	0	L1	0	0	0	0	0	0	0	0	L1	0	0	0
DEL009068	chrA1	36529421	36529934	0.241	0	0	0	0	0	0	0	0	0	0	0	0	0	0	0	L1	0	0	0	D1	D1	D1	0	0	0	0	0	0	0	0	0	L1	0	D1	D1	0	0	0	0	D1	D1	D1	0	0	D1
DEL009074	chrA1	36537671	36537726	0.852	0	L1	L1	0	0	L1	L1	L1	L1	L1	L1	L1	L1	L1	L1	L1	L1	L1	0	L1	L1	L1	L1	L1	L1	L1	L1	0	L1	L1	L1	L1	L1	L1	L1	L1	0	L1	L1	L1	L1	L1	L1	L1	L1
DEL009080	chrA1	36553078	36553329	0.593	0	D1	D1	0	0	D1	D1	0	0	D1	D1	0	D1	D1	D1	D1	D1	D1	0	D1	0	0	0	D1	D1	D1	D1	0	D1	0	0	D1	D1	D1	D1	D1	0	D1	0	D1	D1	0	0	D1	D1
DEL009082	chrA1	36554958	36554997	0.222	0	L1	0	0	0	0	L1	0	0	0	L1	0	0	0	0	0	0	0	0	L1	0	0	0	0	0	0	L1	0	0	0	0	0	L1	0	0	0	0	0	0	L1	L1	0	0	L1	0
DEL009088	chrA1	36577592	36577637	0.111	D1	0	0	0	0	0	0	0	0	D1	D1	0	0	0	0	0	0	0	0	0	0	0	0	0	0	0	D1	0	0	0	0	0	0	0	0	D1	0	0	0	0	0	0	0	0	0
DEL009095	chrA1	36616369	36616599	0.981	L1	L1	L1	L1	L1	L1	L1	L1	L1	L1	L1	L1	L1	L1	2	L1	L1	L1	L1	L1	L1	L1	L1	L1	L1	L1	L1	L1	L1	L1	L1	L1	L1	L1	L1	L1	0	L1	L1	L1	L1	L1	L1	2	L1
DEL009100	chrA1	36620741	36620973	0.259	0	0	0	0	0	0	0	0	0	0	0	0	L1	0	0	L1	0	0	0	L1	0	0	0	0	0	L1	0	0	0	0	L1	0	0	L1	0	L1	0	0	L1	L1	L1	L1	L1	0	0
DEL009103	chrA1	36632806	36632827	0.093	0	0	0	0	D1	0	0	0	D1	0	0	0	0	0	0	0	0	0	0	0	0	0	D1	D1	0	0	0	0	0	0	0	0	0	0	0	0	0	0	0	0	0	0	0	0	0
DEL009105	chrA1	36640085	36640469	0.852	L1	L1	L1	0	0	L1	2	L1	L1	L1	L1	L1	L1	L1	2	L1	L1	L1	L1	2	D1	2	L1	L1	L1	L1	2	L1	0	0	2	2	2	2	2	2	0	L1	L1	2	2	2	2	2	2
DEL009109	chrA1	36663316	36663335	0.037	0	0	0	0	0	0	0	0	0	D1	0	0	0	0	0	0	0	0	0	0	0	0	0	D1	0	0	0	0	0	0	0	0	0	0	0	0	0	0	0	0	0	0	0	0	0
DEL009121	chrA1	36762210	36762226	0.056	0	0	0	0	0	0	0	0	0	0	0	0	0	0	0	0	0	0	0	0	0	0	0	0	0	0	0	0	0	0	0	0	0	0	0	0	0	0	0	D1	0	D1	0	0	0
DEL009122	chrA1	36776596	36776740	0.167	0	0	0	0	D1	0	0	0	0	0	0	0	0	0	0	0	0	0	0	0	0	0	0	0	0	0	D1	0	0	0	0	D1	D1	0	D1	D1	0	0	0	D1	D1	0	0	0	0
DEL009130	chrA1	36806651	36806860	0.889	L1	0	L1	L1	L1	0	L1	L1	L1	L1	L1	L1	0	L1	L1	L1	0	L1	L1	L1	2	L1	L1	L1	L1	L1	L1	L1	L1	L1	L1	L1	L1	L1	L1	L1	0	L1	L1	L1	L1	L1	L1	L1	L1
DEL009131	chrA1	36807327	36807554	0.037	0	0	0	L1	0	0	0	0	L1	0	0	0	0	0	0	0	0	0	0	0	0	0	0	0	0	0	0	0	0	0	0	0	0	0	0	0	0	0	0	0	0	0	0	0	0
DEL009140	chrA1	36837820	36838167	0.704	0	0	2	2	2	0	2	2	0	2	2	2	2	0	0	0	2	2	L1	L1	2	2	0	2	2	2	2	2	2	2	2	0	2	0	2	2	0	2	0	0	0	2	2	2	2
DEL009141	chrA1	36839963	36840168	0.685	0	0	L1	L1	L1	0	L1	L1	0	L1	L1	L1	L1	0	0	0	L1	L1	L1	2	2	L1	0	L1	L1	L1	L1	L1	L1	L1	L1	0	L1	0	L1	L1	0	L1	0	0	0	L1	L1	L1	L1
DEL009145	chrA1	36856961	36856998	0.204	0	0	0	0	D1	0	0	0	D1	D1	0	0	0	0	0	0	0	0	0	0	0	D1	D1	0	D1	0	0	0	0	0	0	0	0	0	0	0	0	0	D1	0	0	0	0	0	0
DEL009147	chrA1	36862019	36862040	0.370	0	0	D1	D1	D1	0	0	0	0	0	D1	D1	D1	D1	0	0	0	0	0	0	D1	0	0	D1	0	D1	0	0	D1	0	D1	0	D1	0	0	0	0	D1	D1	D1	D1	0	D1	D1	0
DEL009153	chrA1	36900381	36900402	0.093	0	0	D1	0	0	0	0	0	0	D1	0	0	0	0	0	0	0	D1	D1	0	0	0	0	0	0	0	0	0	0	0	0	0	0	0	0	0	0	0	0	0	0	D1	0	0	0
DEL009156	chrA1	36908726	36908752	0.037	0	0	0	0	0	0	0	0	0	0	0	0	0	0	0	0	0	0	0	0	0	0	L1	0	0	0	0	0	0	0	0	0	0	0	0	0	0	0	0	0	0	L1	0	0	0
DEL009163	chrA1	36939336	36939551	0.796	0	0	L1	0	L1	0	L1	L1	L1	L1	L1	L1	L1	L1	L1	L1	L1	L1	L1	L1	L1	L1	L1	L1	L1	0	L1	L1	L1	L1	L1	L1	L1	0	L1	L1	0	L1	L1	0	0	L1	L1	L1	L1
DEL009164	chrA1	36939337	36939850	0.037	0	0	0	0	0	0	0	0	0	0	0	0	0	0	0	0	0	0	0	0	0	0	0	0	0	0	0	0	0	0	0	0	0	0	0	0	0	0	0	0	0	0	0	0	0
DEL009167	chrA1	36951957	36952397	0.037	0	0	0	0	0	0	0	0	0	0	0	0	0	0	0	0	0	0	0	0	0	0	0	0	0	0	0	0	0	0	0	0	0	0	0	0	0	0	0	0	0	0	0	D1	0
DEL009169	chrA1	36964549	36964578	0.241	0	0	D1	D1	0	0	0	D1	0	D1	0	0	0	0	0	0	0	0	0	D1	0	0	0	D1	0	0	0	0	D1	0	0	0	0	0	0	0	0	D1	D1	0	0	D1	D1	0	0
DEL009172	chrA1	36982254	36982272	0.148	0	0	0	0	0	0	0	0	0	0	0	D1	D1	0	0	0	D1	0	0	0	0	0	D1	0	0	0	0	0	0	0	0	0	0	0	0	0	0	0	0	0	0	0	D1	D1	0
DEL009175	chrA1	36985664	36986193	0.130	0	0	0	0	0	0	D1	0	0	0	0	0	0	0	0	0	0	0	0	D1	0	D1	0	0	0	0	0	0	0	0	0	0	0	0	D1	0	0	0	0	0	0	0	0	D1	D1
DEL009183	chrA1	37033057	37033103	0.037	0	0	0	0	0	0	0	0	0	0	0	0	0	0	0	0	0	0	0	0	L1	0	0	0	0	0	0	0	0	0	0	0	0	0	0	0	0	0	0	0	0	0	0	0	0
DEL009187	chrA1	37044104	37044664	0.037	0	0	0	0	0	0	0	0	0	0	0	0	0	0	0	0	0	0	0	0	2	D1	0	0	0	0	0	0	0	0	0	0	0	0	0	0	0	0	0	0	0	0	0	0	0
DEL009188	chrA1	37065982	37066206	0.574	L1	0	L1	0	L1	0	L1	0	L1	L1	L1	L1	L1	L1	0	0	0	0	L1	0	0	0	L1	L1	L1	L1	L1	L1	L1	0	L1	0	L1	0	0	L1	0	L1	L1	L1	L1	0	0	L1	2
DEL009190	chrA1	37066944	37066981	0.352	0	0	0	0	L1	0	0	0	L1	L1	0	L1	0	D1	0	0	0	0	0	L1	0	0	L1	0	L1	0	L1	L1	L1	0	L1	0	0	0	0	L1	0	L1	L1	L1	L1	0	0	0	0
DEL009194	chrA1	37111952	37112172	0.111	0	0	0	0	0	0	0	0	0	0	0	0	0	0	0	0	0	0	L1	0	0	0	0	0	0	0	0	0	L1	0	0	L1	0	0	0	0	0	0	0	0	0	0	0	0	0
DEL009199	chrA1	37136189	37136399	0.667	L1	0	0	L1	L1	0	L1	L1	L1	0	L1	L1	L1	L1	0	0	L1	L1	L1	L1	L1	D1	L1	0	L1	L1	L1	L1	0	L1	L1	L1	0	0	L1	L1	0	0	L1	L1	L1	L1	L1	0	0
DEL009202	chrA1	37145341	37148699	0.074	0	0	0	0	0	0	0	0	0	0	0	0	0	0	0	0	0	0	0	0	0	0	0	0	0	0	0	0	D1	0	0	0	0	0	0	0	0	0	0	0	0	0	0	0	0
DEL009210	chrA1	37185359	37185587	0.685	0	L1	0	L1	L1	L1	L1	L1	L1	0	L1	L1	0	L1	0	L1	0	L1	L1	L1	2	0	L1	0	L1	L1	0	L1	0	L1	L1	0	L1	0	L1	L1	L1	L1	L1	L1	L1	L1	L1	0	0
DEL009213	chrA1	37198539	37198571	0.093	0	0	0	0	0	0	0	0	0	0	0	0	0	0	0	0	0	D1	D1	0	0	0	0	0	0	0	0	D1	0	D1	0	0	0	0	0	0	0	0	0	0	0	D1	0	0	0
DEL009218	chrA1	37220964	37221167	0.093	0	0	0	L1	0	0	0	0	0	0	0	0	0	0	0	0	0	0	L1	0	0	2	0	0	0	L1	0	0	0	0	0	0	0	0	0	0	0	0	0	0	0	0	L1	0	0
DEL009223	chrA1	37230027	37230054	0.352	0	0	D1	D1	D1	D1	D1	0	0	D1	D1	D1	0	D1	0	D1	D1	0	D1	0	0	0	0	D1	D1	0	D1	0	D1	0	0	0	0	0	0	0	D1	D1	0	0	0	D1	0	0	0
DEL009225	chrA1	37231809	37232046	0.148	0	0	0	0	0	L1	L1	0	0	0	0	0	0	0	0	L1	0	0	0	0	0	L1	0	0	0	0	0	L1	0	0	0	0	0	0	0	0	L1	L1	L1	0	0	0	0	0	0
DEL009226	chrA1	37232752	37232836	0.111	D1	0	0	0	0	0	D1	0	0	0	0	0	0	0	D1	0	0	0	0	0	0	0	0	0	0	0	0	0	0	0	0	D1	0	0	0	0	0	0	0	0	0	0	D1	0	D1
DEL009227	chrA1	37244427	37245803	0.278	D1	0	D1	0	0	0	D1	0	0	D1	D1	D1	D1	D1	D1	D1	D1	0	0	0	0	0	0	D1	D1	0	0	0	0	0	0	D1	0	0	0	0	0	0	0	0	0	0	0	0	D1
DEL009232	chrA1	37252902	37252933	0.037	0	0	0	0	0	0	0	0	0	0	0	0	D1	0	0	0	0	0	D1	0	0	0	0	0	0	0	0	0	0	0	0	0	0	0	0	0	0	0	0	0	0	0	0	0	0
[truncated: 204,707 more rows]
[truncated: 9 more columns]
