# Supplementary material for: A new domestic cat genome assembly based on long sequence reads empowers feline genomic medicine and identifies a novel gene for dwarfism
Source: PLoS Genet. 2020 Oct 22;16(10):e1008926. doi: 10.1371/journal.pgen.1008926 (PMC7581003; doi:10.1371/journal.pgen.1008926)
Supplement: S7 Data — (XLSX) [file pgen.1008926.s026.xlsx]

## Sheet: SuppTblAnnotation
Gene	Ensembl GeneId	Ensembl TranscriptId	3_prime_UTR	5_prime_UTR	downstream_gene	exon_region	frameshift	intron	non_coding_transcript_exon	non_coding_transcript	splice_acceptor	splice_donor	splice_region	start_lost	stop_gained	upstream_gene
A1CF	ENSFCAG00000011179	ENSFCAT00000011182	0	0	0	0	0	17	0	0	0	0	0	0	0	1
A1CF	ENSFCAG00000011179	ENSFCAT00000067045	0	0	0	0	0	17	0	0	0	0	0	0	0	0
A2M	ENSFCAG00000015282	ENSFCAT00000015287	0	0	0	0	0	12	0	0	0	0	0	0	0	1
A2ML1	ENSFCAG00000042227	ENSFCAT00000051771	0	0	0	0	0	14	0	0	0	0	0	0	0	0
A2ML1	ENSFCAG00000042227	ENSFCAT00000058377	0	0	0	0	0	3	0	0	0	0	0	0	0	4
A3GALT2	ENSFCAG00000040478	ENSFCAT00000062972	0	0	0	0	0	2	0	0	0	0	0	0	0	1
A4GALT	ENSFCAG00000008576	ENSFCAT00000008579	0	0	1	0	0	0	0	0	0	0	0	0	0	0
A4GNT	ENSFCAG00000002224	ENSFCAT00000002225	0	0	0	0	0	2	0	0	0	0	0	0	0	0
AAAS	ENSFCAG00000005881	ENSFCAT00000005883	0	0	1	0	0	8	0	0	0	0	0	0	0	0
AAAS	ENSFCAG00000005881	ENSFCAT00000052576	0	0	1	0	0	8	0	0	0	0	0	0	0	0
AAAS	ENSFCAG00000005881	ENSFCAT00000053440	0	0	1	0	0	8	0	0	0	0	0	0	0	0
AAAS	ENSFCAG00000005881	ENSFCAT00000066970	0	0	1	0	0	7	0	0	0	0	0	0	0	1
AACS	ENSFCAG00000014585	ENSFCAT00000014589	0	0	0	0	0	10	0	0	0	0	0	0	0	0
AADACL2	ENSFCAG00000022581	ENSFCAT00000029975	0	0	0	0	0	7	0	0	0	0	0	0	0	0
AADACL3	ENSFCAG00000031519	ENSFCAT00000032381	0	0	3	0	0	0	0	0	0	0	0	0	0	0
AADAT	ENSFCAG00000012591	ENSFCAT00000012596	0	0	1	0	0	1	0	0	0	0	0	0	0	0
AAGAB	ENSFCAG00000004418	ENSFCAT00000004419	0	0	1	0	0	7	0	0	0	0	0	0	0	1
AAK1	ENSFCAG00000004577	ENSFCAT00000004581	0	0	0	0	0	19	0	0	0	0	0	0	0	1
AAMP	ENSFCAG00000002372	ENSFCAT00000002372	0	0	1	0	0	0	0	0	0	0	0	0	0	0
AAMP	ENSFCAG00000002372	ENSFCAT00000053285	1	0	0	0	0	0	0	0	0	0	0	0	0	0
AARS	ENSFCAG00000009482	ENSFCAT00000025591	0	0	0	0	0	2	0	0	0	0	0	0	0	4
AASDH	ENSFCAG00000006574	ENSFCAT00000006576	0	0	0	0	0	5	0	0	0	0	0	0	0	4
AASDH	ENSFCAG00000006574	ENSFCAT00000038611	0	0	0	0	0	5	0	0	0	0	0	0	0	0
AASDHPPT	ENSFCAG00000031934	ENSFCAT00000030870	0	0	0	0	0	13	0	0	0	0	0	0	0	0
AASS	ENSFCAG00000029895	ENSFCAT00000031943	0	0	2	0	0	7	0	0	0	0	0	0	0	0
AASS	ENSFCAG00000029895	ENSFCAT00000052670	0	0	2	0	0	16	0	0	0	0	0	0	0	0
AATF	ENSFCAG00000042641	ENSFCAT00000051070	0	0	0	0	0	13	0	0	0	0	0	0	0	0
AATK	ENSFCAG00000025513	ENSFCAT00000026356	0	0	0	0	0	1	0	0	0	0	1	0	0	0
ABAT	ENSFCAG00000031419	ENSFCAT00000027095	0	0	0	0	0	11	0	0	0	0	0	0	0	0
ABAT	ENSFCAG00000031419	ENSFCAT00000055552	0	0	0	0	0	4	0	0	0	0	0	0	0	4
ABCA1	ENSFCAG00000004355	ENSFCAT00000004356	0	0	0	0	0	12	0	0	0	0	0	0	0	2
ABCA10	ENSFCAG00000030918	ENSFCAT00000027187	0	0	0	0	0	17	0	0	0	0	0	0	0	0
ABCA12	ENSFCAG00000009215	ENSFCAT00000009217	0	0	0	0	0	20	0	0	0	0	0	0	0	0
ABCA13	ENSFCAG00000013084	ENSFCAT00000013088	0	0	0	0	0	80	0	0	0	0	0	0	0	0
ABCA3	ENSFCAG00000007691	ENSFCAT00000039732	0	0	0	0	0	5	0	0	0	0	0	0	0	0
ABCA3	ENSFCAG00000007691	ENSFCAT00000040834	0	0	0	0	0	6	0	0	0	0	0	0	0	0
ABCA4	ENSFCAG00000015512	ENSFCAT00000015522	0	0	0	0	0	14	0	0	0	0	0	0	0	0
ABCA5	ENSFCAG00000041521	ENSFCAT00000058620	0	0	0	0	0	7	0	0	0	0	0	0	0	0
ABCA6	ENSFCAG00000015679	ENSFCAT00000015683	0	0	0	0	0	8	0	0	0	0	0	0	0	0
ABCA6	ENSFCAG00000015679	ENSFCAT00000057539	0	0	1	0	0	0	0	0	0	0	0	0	0	0
ABCA8	ENSFCAG00000006139	ENSFCAT00000048842	0	0	0	0	0	10	0	0	0	0	0	0	0	1
ABCA8	ENSFCAG00000006139	ENSFCAT00000049098	0	0	0	0	0	12	0	0	0	0	0	0	0	1
ABCA9	ENSFCAG00000015675	ENSFCAT00000015680	0	0	0	0	0	11	0	0	0	0	0	0	0	0
ABCA9	ENSFCAG00000015675	ENSFCAT00000035445	0	0	0	0	0	11	0	0	0	0	0	0	0	2
ABCB1	ENSFCAG00000027959	ENSFCAT00000031538	0	0	1	0	0	27	0	0	0	0	0	0	0	0
ABCB1	ENSFCAG00000027959	ENSFCAT00000032947	0	0	0	0	0	27	0	0	0	0	0	0	0	0
ABCB1	ENSFCAG00000027959	ENSFCAT00000033018	0	0	0	0	0	14	0	0	0	0	0	0	0	0
ABCB1	ENSFCAG00000027959	ENSFCAT00000035358	0	0	0	0	0	14	0	0	0	0	0	0	0	0
ABCB1	ENSFCAG00000027959	ENSFCAT00000036013	0	0	0	0	0	14	0	0	0	0	0	0	0	0
ABCB1	ENSFCAG00000027959	ENSFCAT00000038636	0	0	0	0	0	27	0	0	0	0	0	0	0	0
ABCB1	ENSFCAG00000027959	ENSFCAT00000044298	1	0	0	0	0	13	0	0	0	0	0	0	0	0
ABCB1	ENSFCAG00000027959	ENSFCAT00000064012	1	0	0	0	0	26	0	0	0	0	0	0	0	0
ABCB10	ENSFCAG00000007660	ENSFCAT00000007662	0	0	0	0	0	8	0	0	0	0	0	0	0	0
ABCB11	ENSFCAG00000006114	ENSFCAT00000006116	0	0	2	0	0	14	0	0	0	0	0	0	0	1
ABCB11	ENSFCAG00000006114	ENSFCAT00000033141	0	0	2	0	0	14	0	0	0	0	0	0	0	0
ABCB11	ENSFCAG00000006114	ENSFCAT00000066367	0	0	2	0	0	14	0	0	0	0	0	0	0	1
ABCB4	ENSFCAG00000042136	ENSFCAT00000044695	0	0	1	0	0	7	0	0	0	0	0	0	0	0
ABCB4	ENSFCAG00000042136	ENSFCAT00000064829	0	0	1	0	0	7	0	0	0	0	0	0	0	0
ABCB5	ENSFCAG00000022127	ENSFCAT00000029290	0	0	2	0	0	34	0	0	0	0	0	0	0	0
ABCB5	ENSFCAG00000022127	ENSFCAT00000055369	0	0	1	0	0	4	0	0	0	0	0	0	0	1
ABCB7	ENSFCAG00000009557	ENSFCAT00000009559	0	0	0	0	0	4	0	0	0	0	0	0	0	0
ABCB7	ENSFCAG00000009557	ENSFCAT00000062165	0	0	0	0	0	4	0	0	0	0	0	0	0	0
ABCB9	ENSFCAG00000006130	ENSFCAT00000006132	0	0	0	0	0	1	0	0	0	0	0	0	0	0
ABCB9	ENSFCAG00000006130	ENSFCAT00000059090	0	0	0	0	0	1	0	0	0	0	0	0	0	0
ABCB9	ENSFCAG00000006130	ENSFCAT00000065194	0	0	1	0	0	1	0	0	0	0	0	0	0	0
ABCC1	ENSFCAG00000009259	ENSFCAT00000009261	0	0	0	0	0	9	0	0	0	0	0	0	0	1
ABCC1	ENSFCAG00000009259	ENSFCAT00000067159	0	0	0	0	0	3	0	0	0	0	0	0	0	0
ABCC10	ENSFCAG00000009727	ENSFCAT00000009729	0	0	0	0	0	4	0	0	0	0	0	0	0	0
ABCC11	ENSFCAG00000005280	ENSFCAT00000005281	0	0	0	0	0	6	0	0	0	0	0	0	0	0
ABCC11	ENSFCAG00000005280	ENSFCAT00000044981	0	0	0	0	0	11	0	0	0	0	0	0	0	0
ABCC12	ENSFCAG00000005279	ENSFCAT00000005280	0	0	0	0	0	7	0	0	0	0	0	0	0	0
ABCC12	ENSFCAG00000005279	ENSFCAT00000032880	0	0	0	0	0	7	0	0	0	0	0	0	0	0
ABCC12	ENSFCAG00000005279	ENSFCAT00000059476	0	0	0	0	0	7	0	0	0	0	0	0	0	0
ABCC2	ENSFCAG00000014380	ENSFCAT00000014385	0	0	1	0	0	3	0	0	0	0	0	0	0	0
ABCC4	ENSFCAG00000009172	ENSFCAT00000009174	0	0	0	0	0	57	0	0	0	0	0	0	0	4
ABCC4	ENSFCAG00000009172	ENSFCAT00000037778	0	0	0	0	0	43	0	0	0	0	0	0	0	4
ABCC5	ENSFCAG00000007784	ENSFCAT00000007786	0	0	1	0	0	20	0	0	0	0	0	0	0	0
ABCC5	ENSFCAG00000007784	ENSFCAT00000039365	0	0	1	0	0	1	0	0	0	0	0	0	0	4
ABCC5	ENSFCAG00000007784	ENSFCAT00000049713	0	0	2	0	0	1	0	0	0	0	0	0	0	0
ABCC5	ENSFCAG00000007784	ENSFCAT00000051259	1	0	1	0	0	20	0	0	0	0	0	0	0	0
ABCC5	ENSFCAG00000007784	ENSFCAT00000055527	0	0	0	0	0	1	0	0	0	0	0	0	0	0
ABCC5	ENSFCAG00000007784	ENSFCAT00000063773	1	0	1	0	0	20	0	0	0	0	0	0	0	4
ABCC6	ENSFCAG00000009261	ENSFCAT00000009266	0	0	0	0	0	5	0	0	0	0	0	0	0	0
ABCC8	ENSFCAG00000004967	ENSFCAT00000004970	0	0	0	0	0	10	0	0	0	0	0	0	0	0
ABCC8	ENSFCAG00000004967	ENSFCAT00000066310	0	0	1	0	0	0	0	0	0	0	0	0	0	0
ABCC9	ENSFCAG00000012523	ENSFCAT00000012527	0	0	0	0	0	1	0	0	0	0	0	0	0	0
ABCC9	ENSFCAG00000012523	ENSFCAT00000041104	0	0	0	0	0	1	0	0	0	0	0	0	0	0
ABCD2	ENSFCAG00000026569	ENSFCAT00000024440	0	0	0	0	0	10	0	0	0	0	0	0	0	0
ABCD3	ENSFCAG00000012766	ENSFCAT00000012769	0	0	0	0	0	1	0	0	0	0	0	0	0	0
ABCD3	ENSFCAG00000012766	ENSFCAT00000033509	0	0	0	0	0	3	0	0	0	0	0	0	0	4
ABCD3	ENSFCAG00000012766	ENSFCAT00000041953	0	0	0	0	0	1	0	0	0	0	0	0	0	0
ABCD4	ENSFCAG00000006206	ENSFCAT00000006208	0	0	0	0	0	1	0	0	0	0	0	0	0	0
ABCD4	ENSFCAG00000006206	ENSFCAT00000050440	0	0	1	0	0	0	0	0	0	0	0	0	0	2
ABCF1	ENSFCAG00000007680	ENSFCAT00000007682	0	0	1	0	0	1	0	0	0	0	0	0	0	0
ABCF1	ENSFCAG00000007680	ENSFCAT00000056554	0	0	1	0	0	1	0	0	0	0	0	0	0	0
ABCF3	ENSFCAG00000007790	ENSFCAT00000007792	0	0	2	0	0	0	0	0	0	0	0	0	0	4
ABCG1	ENSFCAG00000012701	ENSFCAT00000012704	0	0	0	0	0	5	0	0	0	0	0	0	0	0
ABCG1	ENSFCAG00000012701	ENSFCAT00000045350	0	0	0	0	0	4	0	0	0	0	0	0	0	1
ABCG4	ENSFCAG00000001166	ENSFCAT00000001166	1	0	1	0	0	8	0	0	0	0	0	0	0	1
ABCG5	ENSFCAG00000013466	ENSFCAT00000013470	0	0	0	0	0	0	0	0	0	0	0	0	0	2
ABCG5	ENSFCAG00000013466	ENSFCAT00000051239	0	0	0	0	0	0	0	0	0	0	0	0	0	1
ABCG8	ENSFCAG00000013467	ENSFCAT00000013471	0	0	0	0	0	2	0	0	0	0	0	0	0	0
ABHD1	ENSFCAG00000005144	ENSFCAT00000005147	0	0	0	0	0	1	0	0	0	0	0	0	0	0
ABHD11	ENSFCAG00000004744	ENSFCAT00000004745	0	0	1	0	0	0	0	0	0	0	0	0	0	1
ABHD12	ENSFCAG00000008419	ENSFCAT00000044165	0	1	0	0	0	5	0	0	0	0	0	0	0	0
ABHD12B	ENSFCAG00000002777	ENSFCAT00000002777	0	0	0	0	0	0	0	0	0	0	0	0	0	1
ABHD13	ENSFCAG00000015530	ENSFCAT00000015534	0	0	4	0	0	0	0	0	0	0	0	0	0	0
ABHD15	ENSFCAG00000002756	ENSFCAT00000002756	0	0	0	0	0	1	0	0	0	0	0	0	0	0
ABHD16A	ENSFCAG00000004504	ENSFCAT00000004505	0	0	0	0	0	5	0	0	0	0	0	0	0	0
ABHD16A	ENSFCAG00000004504	ENSFCAT00000050305	0	0	0	0	0	5	0	0	0	0	0	0	0	0
ABHD17A	ENSFCAG00000002443	ENSFCAT00000002443	1	0	0	0	0	0	0	0	0	0	0	0	0	0
ABHD17B	ENSFCAG00000026645	ENSFCAT00000029642	0	0	0	0	0	6	0	0	0	0	0	0	0	0
ABHD17B	ENSFCAG00000026645	ENSFCAT00000034105	0	0	0	0	0	1	0	0	0	0	0	0	0	0
ABHD17B	ENSFCAG00000026645	ENSFCAT00000064511	0	0	0	0	0	6	0	0	0	0	0	0	0	0
ABHD17C	ENSFCAG00000024683	ENSFCAT00000030340	0	0	5	0	0	7	0	0	0	0	0	0	0	0
ABHD18	ENSFCAG00000025881	ENSFCAT00000026421	0	0	0	0	0	1	0	0	0	0	0	0	0	0
ABHD18	ENSFCAG00000025881	ENSFCAT00000056626	0	0	0	0	0	1	0	0	0	0	0	0	0	0
ABHD2	ENSFCAG00000012882	ENSFCAT00000012886	0	0	0	0	0	25	0	0	0	0	0	0	0	4
ABHD3	ENSFCAG00000027720	ENSFCAT00000029320	0	0	0	0	0	1	0	0	0	0	0	0	0	1
ABHD3	ENSFCAG00000027720	ENSFCAT00000031584	0	0	0	0	0	1	0	0	0	0	0	0	0	1
ABHD3	ENSFCAG00000027720	ENSFCAT00000052136	0	0	0	0	0	1	0	0	0	0	0	0	0	0
ABHD4	ENSFCAG00000003046	ENSFCAT00000003045	0	0	0	0	0	0	0	0	0	0	0	0	0	5
ABHD5	ENSFCAG00000008874	ENSFCAT00000008876	0	0	1	0	0	4	0	0	0	0	0	0	0	4
ABHD5	ENSFCAG00000008874	ENSFCAT00000054149	0	0	1	0	0	4	0	0	0	0	0	0	0	4
ABHD6	ENSFCAG00000006524	ENSFCAT00000006526	0	0	0	0	0	5	0	0	0	0	0	0	0	0
ABI1	ENSFCAG00000029513	ENSFCAT00000025833	0	0	0	0	0	25	0	0	0	0	0	0	0	0
ABI1	ENSFCAG00000029513	ENSFCAT00000035591	0	0	0	0	0	25	0	0	0	0	0	0	0	0
ABI1	ENSFCAG00000029513	ENSFCAT00000043884	0	0	0	0	0	25	0	0	0	0	0	0	0	0
ABI1	ENSFCAG00000029513	ENSFCAT00000049734	0	0	0	0	0	25	0	0	0	0	0	0	0	0
ABI1	ENSFCAG00000029513	ENSFCAT00000058595	0	0	0	0	0	25	0	0	0	0	0	0	0	0
ABI1	ENSFCAG00000029513	ENSFCAT00000062413	0	0	0	0	0	25	0	0	0	0	0	0	0	0
ABI1	ENSFCAG00000029513	ENSFCAT00000066288	0	0	0	0	0	25	0	0	0	0	0	0	0	0
ABI2	ENSFCAG00000012982	ENSFCAT00000012986	0	0	0	0	0	13	0	0	0	0	0	0	0	0
ABI2	ENSFCAG00000012982	ENSFCAT00000035307	0	0	0	0	0	13	0	0	0	0	0	0	0	0
ABI2	ENSFCAG00000012982	ENSFCAT00000051568	0	0	0	0	0	13	0	0	0	0	0	0	0	0
ABI2	ENSFCAG00000012982	ENSFCAT00000057575	0	0	0	0	0	13	0	0	0	0	0	0	0	0
ABI3	ENSFCAG00000018571	ENSFCAT00000018218	0	0	0	0	0	2	0	0	0	0	0	0	0	1
ABI3BP	ENSFCAG00000014954	ENSFCAT00000014958	0	0	0	0	0	21	0	0	0	0	0	0	0	0
ABI3BP	ENSFCAG00000014954	ENSFCAT00000063150	0	0	0	0	0	21	0	0	0	0	0	0	0	0
ABL1	ENSFCAG00000005115	ENSFCAT00000005116	0	0	0	0	0	28	0	0	0	0	0	0	0	0
ABL1	ENSFCAG00000005115	ENSFCAT00000047636	0	0	0	0	0	1	0	0	0	0	0	0	0	0
ABL2	ENSFCAG00000005305	ENSFCAT00000005306	0	0	0	0	0	29	0	0	0	0	0	0	0	0
ABL2	ENSFCAG00000005305	ENSFCAT00000036835	0	0	0	0	0	11	0	0	0	0	0	0	0	0
ABL2	ENSFCAG00000005305	ENSFCAT00000047623	0	0	0	0	0	29	0	0	0	0	0	0	0	0
ABL2	ENSFCAG00000005305	ENSFCAT00000052556	0	0	0	0	0	29	0	0	0	0	0	0	0	0
ABLIM1	ENSFCAG00000000635	ENSFCAT00000000635	0	0	0	0	0	9	0	0	0	0	0	0	0	0
ABLIM1	ENSFCAG00000000635	ENSFCAT00000036238	0	0	0	0	0	26	0	0	0	0	0	0	0	0
ABLIM1	ENSFCAG00000000635	ENSFCAT00000038798	0	0	0	0	0	21	0	0	0	0	0	0	0	0
ABLIM1	ENSFCAG00000000635	ENSFCAT00000041915	0	0	0	0	0	9	0	0	0	0	0	0	0	0
ABLIM2	ENSFCAG00000015291	ENSFCAT00000015295	0	0	0	0	0	60	0	0	0	0	0	0	0	0
ABLIM2	ENSFCAG00000015291	ENSFCAT00000051570	0	0	0	0	0	52	0	0	0	0	0	0	0	0
ABLIM2	ENSFCAG00000015291	ENSFCAT00000055055	0	0	0	0	0	60	0	0	0	0	0	0	0	0
ABLIM2	ENSFCAG00000015291	ENSFCAT00000056060	0	0	0	0	0	60	0	0	0	0	0	0	0	0
ABLIM2	ENSFCAG00000015291	ENSFCAT00000057091	0	0	0	0	0	60	0	0	0	0	0	0	0	0
ABLIM2	ENSFCAG00000015291	ENSFCAT00000058426	0	0	0	0	0	52	0	0	0	0	0	0	0	0
ABLIM2	ENSFCAG00000015291	ENSFCAT00000060486	0	0	0	0	0	52	0	0	0	0	0	0	0	0
ABLIM2	ENSFCAG00000015291	ENSFCAT00000063194	0	0	0	0	0	52	0	0	0	0	0	0	0	0
ABLIM2	ENSFCAG00000015291	ENSFCAT00000064362	0	0	0	0	0	60	0	0	0	0	0	0	0	0
ABLIM2	ENSFCAG00000015291	ENSFCAT00000065481	0	0	0	0	0	60	0	0	0	0	0	0	0	0
ABLIM3	ENSFCAG00000003622	ENSFCAT00000003622	0	0	4	0	0	16	0	0	0	0	0	0	0	0
ABLIM3	ENSFCAG00000003622	ENSFCAT00000038281	0	0	4	0	0	16	0	0	0	0	0	0	0	0
ABLIM3	ENSFCAG00000003622	ENSFCAT00000042733	0	0	4	0	0	16	0	0	0	0	0	0	0	0
ABLIM3	ENSFCAG00000003622	ENSFCAT00000043665	0	0	4	0	0	16	0	0	0	0	0	0	0	0
ABLIM3	ENSFCAG00000003622	ENSFCAT00000046676	0	0	4	0	0	16	0	0	0	0	0	0	0	0
ABLIM3	ENSFCAG00000003622	ENSFCAT00000059672	0	0	0	0	0	16	0	0	0	0	0	0	0	0
ABR	ENSFCAG00000012073	ENSFCAT00000012077	0	0	0	0	0	29	0	0	0	0	0	0	0	0
ABR	ENSFCAG00000012073	ENSFCAT00000038529	0	0	0	0	0	2	0	0	0	0	0	0	0	0
ABR	ENSFCAG00000012073	ENSFCAT00000048055	0	0	0	0	0	14	0	0	0	0	0	0	0	0
ABR	ENSFCAG00000012073	ENSFCAT00000051897	0	0	0	0	0	1	0	0	0	0	0	0	0	0
ABR	ENSFCAG00000012073	ENSFCAT00000054738	0	0	0	0	0	1	0	0	0	0	0	0	0	0
ABRA	ENSFCAG00000036061	ENSFCAT00000035075	0	0	3	0	0	0	0	0	0	0	0	0	0	3
ABRACL	ENSFCAG00000030650	ENSFCAT00000030554	0	0	0	0	0	2	0	0	0	0	0	0	0	0
ABRACL	ENSFCAG00000030650	ENSFCAT00000054284	0	0	0	0	0	2	0	0	0	0	0	0	0	1
ABRAXAS1	ENSFCAG00000018503	ENSFCAT00000019154	0	0	1	0	0	2	0	0	0	0	0	0	0	0
ABRAXAS2	ENSFCAG00000022333	ENSFCAT00000026959	0	0	0	0	0	16	0	0	0	0	0	0	0	0
ABT1	ENSFCAG00000042818	ENSFCAT00000056664	0	0	1	0	0	0	0	0	0	0	0	0	0	1
ABTB2	ENSFCAG00000002029	ENSFCAT00000002029	0	0	0	0	0	14	0	0	0	0	0	0	0	5
ACAA1	ENSFCAG00000012872	ENSFCAT00000012875	0	0	1	0	0	0	0	0	0	0	0	0	0	0
ACAA1	ENSFCAG00000012872	ENSFCAT00000054546	0	0	1	0	0	0	0	0	0	0	0	0	0	0
ACAA1	ENSFCAG00000012872	ENSFCAT00000055245	0	0	1	0	0	0	0	0	0	0	0	0	0	0
ACACA	ENSFCAG00000010568	ENSFCAT00000010571	0	0	0	0	0	22	0	0	0	0	0	0	0	0
ACACA	ENSFCAG00000010568	ENSFCAT00000034423	0	0	0	0	0	14	0	0	0	0	0	0	0	0
ACACA	ENSFCAG00000010568	ENSFCAT00000043847	0	0	0	0	0	27	0	0	0	0	0	0	0	1
ACACA	ENSFCAG00000010568	ENSFCAT00000043951	0	0	0	0	0	15	0	0	0	0	0	0	0	1
ACACA	ENSFCAG00000010568	ENSFCAT00000044552	0	0	0	0	0	14	0	0	0	0	0	0	0	0
ACACA	ENSFCAG00000010568	ENSFCAT00000045934	0	0	0	0	0	27	0	0	0	0	0	0	0	1
ACACA	ENSFCAG00000010568	ENSFCAT00000049448	0	0	0	0	0	17	0	0	0	0	0	0	0	5
ACACB	ENSFCAG00000008350	ENSFCAT00000008352	0	0	0	0	0	22	0	0	0	0	0	0	0	1
ACACB	ENSFCAG00000008350	ENSFCAT00000048508	0	0	0	0	0	3	0	0	0	0	0	0	0	0
ACAD11	ENSFCAG00000026667	ENSFCAT00000029480	1	0	4	0	0	20	0	0	0	0	1	0	0	2
ACAD8	ENSFCAG00000007420	ENSFCAT00000007422	0	0	1	0	0	0	0	0	0	0	0	0	0	0
ACAD8	ENSFCAG00000007420	ENSFCAT00000064849	0	0	1	0	0	0	0	0	0	0	0	0	0	0
ACAD9	ENSFCAG00000008660	ENSFCAT00000008662	0	0	1	0	0	5	0	0	0	0	0	0	0	0
ACADL	ENSFCAG00000024046	ENSFCAT00000028354	0	0	0	0	0	7	0	0	0	0	0	0	0	1
ACADM	ENSFCAG00000026468	ENSFCAT00000025289	0	0	4	0	0	4	0	0	0	0	0	0	0	0
ACADM	ENSFCAG00000026468	ENSFCAT00000050442	0	0	4	0	0	4	0	0	0	0	0	0	0	0
ACADS	ENSFCAG00000002402	ENSFCAT00000002402	0	0	2	0	0	0	0	0	0	0	0	0	0	0
ACADS	ENSFCAG00000002402	ENSFCAT00000026478	0	0	2	0	0	0	0	0	0	0	0	0	0	0
ACADS	ENSFCAG00000002402	ENSFCAT00000063487	0	0	2	0	0	0	0	0	0	0	0	0	0	0
ACADSB	ENSFCAG00000003421	ENSFCAT00000003421	0	0	0	0	0	4	0	0	0	0	0	0	0	1
ACAP2	ENSFCAG00000002057	ENSFCAT00000002059	0	0	0	0	0	23	0	0	0	0	0	0	0	0
ACAP2	ENSFCAG00000002057	ENSFCAT00000034215	0	0	0	0	0	23	0	0	0	0	0	0	0	0
ACAP2	ENSFCAG00000002057	ENSFCAT00000042174	0	0	0	0	0	23	0	0	0	0	0	0	0	0
ACAP2	ENSFCAG00000002057	ENSFCAT00000049478	0	0	0	0	0	23	0	0	0	0	0	0	0	0
ACAP2	ENSFCAG00000002057	ENSFCAT00000050109	0	0	0	0	0	23	0	0	0	0	0	0	0	0
ACAP2	ENSFCAG00000002057	ENSFCAT00000055329	0	0	0	0	0	23	0	0	0	0	0	0	0	0
ACAT1	ENSFCAG00000012428	ENSFCAT00000012431	0	0	1	0	0	9	0	0	0	0	0	0	0	8
ACAT2	ENSFCAG00000002845	ENSFCAT00000002845	0	0	3	0	0	5	0	0	0	0	0	0	0	0
ACBD3	ENSFCAG00000030208	ENSFCAT00000032058	0	0	0	0	0	4	0	0	0	0	0	0	0	0
ACBD5	ENSFCAG00000012444	ENSFCAT00000012449	0	0	0	0	0	5	0	0	0	0	0	0	0	0
ACBD6	ENSFCAG00000030568	ENSFCAT00000022016	0	0	1	0	0	29	0	0	0	0	0	0	0	0
ACBD7	ENSFCAG00000027337	ENSFCAT00000023811	0	0	0	0	0	2	0	0	0	0	0	0	0	4
ACCS	ENSFCAG00000005618	ENSFCAT00000005620	0	0	2	0	0	0	0	0	0	0	0	0	0	0
ACCSL	ENSFCAG00000005617	ENSFCAT00000005619	0	0	0	0	0	1	0	0	0	0	0	0	0	0
ACE2	ENSFCAG00000009320	ENSFCAT00000009326	0	0	0	0	0	2	0	0	0	0	0	0	0	0
ACER1	ENSFCAG00000040566	ENSFCAT00000057390	0	0	0	0	0	5	0	0	0	0	0	0	0	0
ACER2	ENSFCAG00000002540	ENSFCAT00000002539	0	0	0	0	0	13	0	0	0	0	0	0	0	0
ACER3	ENSFCAG00000031003	ENSFCAT00000031005	0	0	0	0	0	50	0	0	0	0	0	0	0	2
ACER3	ENSFCAG00000031003	ENSFCAT00000062300	0	0	0	0	0	50	0	0	0	0	0	0	0	2
ACER3	ENSFCAG00000031003	ENSFCAT00000066339	0	0	0	0	0	50	0	0	0	0	0	0	0	2
ACKR1	ENSFCAG00000018619	ENSFCAT00000055070	0	0	0	0	0	0	0	0	0	0	0	0	0	3
ACKR2	ENSFCAG00000001913	ENSFCAT00000048951	0	0	0	0	0	4	0	0	0	0	0	0	0	0
ACKR3	ENSFCAG00000012557	ENSFCAT00000012560	0	0	1	0	0	0	0	0	0	0	0	0	0	2
ACKR4	ENSFCAG00000003875	ENSFCAT00000003876	0	0	2	0	0	0	0	0	0	0	0	0	0	0
ACLY	ENSFCAG00000002140	ENSFCAT00000002140	0	0	0	0	0	4	0	0	0	0	0	0	0	0
ACLY	ENSFCAG00000002140	ENSFCAT00000036488	0	0	0	0	0	4	0	0	0	0	0	0	0	0
ACLY	ENSFCAG00000002140	ENSFCAT00000044232	0	0	0	0	0	4	0	0	0	0	0	0	0	0
ACLY	ENSFCAG00000002140	ENSFCAT00000064325	0	0	0	0	0	4	0	0	0	0	0	0	0	0
ACMSD	ENSFCAG00000003955	ENSFCAT00000003956	0	0	1	0	0	1	0	0	0	0	0	0	0	0
ACMSD	ENSFCAG00000003955	ENSFCAT00000066369	0	0	1	0	0	1	0	0	0	0	0	0	0	1
ACO1	ENSFCAG00000001293	ENSFCAT00000001293	0	0	9	0	0	1	0	0	0	0	0	0	0	0
ACO1	ENSFCAG00000001293	ENSFCAT00000056069	0	0	9	0	0	3	0	0	0	0	0	0	0	0
ACO2	ENSFCAG00000018526	ENSFCAT00000019354	0	0	0	0	0	3	0	0	0	0	0	0	0	0
ACOT11	ENSFCAG00000003983	ENSFCAT00000003984	0	0	0	0	0	7	0	0	0	0	0	0	0	2
ACOT11	ENSFCAG00000003983	ENSFCAT00000054174	0	0	0	0	0	9	0	0	0	0	0	0	0	0
ACOT12	ENSFCAG00000009827	ENSFCAT00000009830	0	0	0	0	0	7	0	0	0	0	0	0	0	0
ACOT13	ENSFCAG00000043454	ENSFCAT00000063676	0	0	4	0	0	0	0	0	0	0	0	0	0	0
ACOT4	ENSFCAG00000008139	ENSFCAT00000060601	0	0	0	0	0	1	0	0	0	0	0	0	0	0
ACOT8	ENSFCAG00000001888	ENSFCAT00000001888	0	0	1	0	0	1	0	0	0	0	0	0	0	0
ACOT9	ENSFCAG00000004030	ENSFCAT00000004031	0	0	0	0	0	1	0	0	0	0	0	0	0	0
ACOT9	ENSFCAG00000004030	ENSFCAT00000036981	0	0	0	0	0	1	0	0	0	0	0	0	0	0
ACOT9	ENSFCAG00000004030	ENSFCAT00000063128	0	0	0	0	0	1	0	0	0	0	0	0	0	0
ACOT9	ENSFCAG00000004030	ENSFCAT00000067239	0	0	0	0	0	1	0	0	0	0	0	0	0	0
ACOX1	ENSFCAG00000005765	ENSFCAT00000005767	0	0	1	0	0	5	0	0	0	0	0	0	0	1
ACOX1	ENSFCAG00000005765	ENSFCAT00000032036	0	0	1	0	0	5	0	0	0	0	0	0	0	1
ACOX3	ENSFCAG00000015294	ENSFCAT00000015298	0	0	4	0	0	0	0	0	0	0	0	0	0	1
ACOXL	ENSFCAG00000041937	ENSFCAT00000064515	0	0	0	0	0	34	0	0	0	0	0	0	0	8
ACP2	ENSFCAG00000002527	ENSFCAT00000002527	0	0	4	0	0	0	0	0	0	0	0	0	0	1
ACP2	ENSFCAG00000002527	ENSFCAT00000045952	4	0	0	0	0	0	0	0	0	0	0	0	0	1
ACP2	ENSFCAG00000002527	ENSFCAT00000056372	0	0	4	0	0	0	0	0	0	0	0	0	0	1
ACP2	ENSFCAG00000002527	ENSFCAT00000060603	0	0	4	0	0	0	0	0	0	0	0	0	0	1
ACP2	ENSFCAG00000002527	ENSFCAT00000063211	0	0	4	0	0	0	0	0	0	0	0	0	0	1
ACP4	ENSFCAG00000018727	ENSFCAT00000019264	0	0	2	0	0	0	0	0	0	0	0	0	0	0
ACP5	ENSFCAG00000042335	ENSFCAT00000057798	0	0	0	0	0	0	0	0	0	0	0	0	0	3
ACP6	ENSFCAG00000025430	ENSFCAT00000028774	0	0	0	0	0	2	0	0	0	0	0	0	0	0
ACP6	ENSFCAG00000025430	ENSFCAT00000056588	0	0	0	0	0	2	0	0	0	0	0	0	0	0
ACP7	ENSFCAG00000003175	ENSFCAT00000003175	0	0	0	0	0	2	0	0	0	0	0	0	0	1
ACPP	ENSFCAG00000007537	ENSFCAT00000007539	0	0	0	0	1	4	0	0	0	0	0	0	0	4
ACRV1	ENSFCAG00000046038	ENSFCAT00000041803	0	0	0	0	0	0	0	0	0	0	0	0	0	1
ACRV1	ENSFCAG00000046038	ENSFCAT00000051814	0	0	0	0	0	0	0	0	0	0	0	0	0	1
ACRV1	ENSFCAG00000046038	ENSFCAT00000064870	0	0	0	0	0	0	0	0	0	0	0	0	0	1
ACRV1	ENSFCAG00000046038	ENSFCAT00000065850	0	0	0	0	0	0	0	0	0	0	0	0	0	2
ACSBG2	ENSFCAG00000012505	ENSFCAT00000012508	0	0	0	0	0	1	0	0	0	0	0	0	0	0
ACSF2	ENSFCAG00000012334	ENSFCAT00000012337	0	0	0	0	0	7	0	0	0	0	0	0	0	0
ACSF2	ENSFCAG00000012334	ENSFCAT00000037813	0	0	0	0	0	7	0	0	0	0	0	0	0	0
ACSF2	ENSFCAG00000012334	ENSFCAT00000057981	0	0	0	0	0	7	0	0	0	0	0	0	0	0
ACSF3	ENSFCAG00000004199	ENSFCAT00000004200	0	0	0	0	0	8	0	0	0	0	0	0	0	4
ACSL1	ENSFCAG00000005085	ENSFCAT00000005088	0	0	4	0	0	11	0	0	0	0	0	0	0	0
ACSL1	ENSFCAG00000005085	ENSFCAT00000035634	0	0	4	0	0	11	0	0	0	0	0	0	0	0
ACSL1	ENSFCAG00000005085	ENSFCAT00000041578	0	0	0	0	0	11	0	0	0	0	0	0	0	0
ACSL1	ENSFCAG00000005085	ENSFCAT00000049540	0	0	4	0	0	11	0	0	0	0	0	0	0	0
ACSL3	ENSFCAG00000011809	ENSFCAT00000011812	0	0	0	0	0	12	0	0	0	0	0	0	0	0
ACSL4	ENSFCAG00000006754	ENSFCAT00000006757	0	0	0	0	0	4	0	0	0	0	0	0	0	4
ACSL4	ENSFCAG00000006754	ENSFCAT00000032919	0	0	0	0	0	3	0	0	0	0	0	0	0	0
ACSL4	ENSFCAG00000006754	ENSFCAT00000048525	0	0	0	0	0	9	0	0	0	0	0	0	0	0
ACSL4	ENSFCAG00000006754	ENSFCAT00000050203	0	0	0	0	0	3	0	0	0	0	0	0	0	1
ACSL5	ENSFCAG00000003196	ENSFCAT00000003196	0	0	0	0	0	0	0	0	0	0	0	0	0	1
ACSL5	ENSFCAG00000003196	ENSFCAT00000034271	0	0	0	0	0	0	0	0	0	0	0	0	0	1
ACSM1	ENSFCAG00000008109	ENSFCAT00000008112	0	0	8	0	0	7	0	0	0	0	0	0	0	0
ACSM1	ENSFCAG00000008109	ENSFCAT00000040261	0	0	0	0	0	4	0	0	0	0	0	0	0	0
ACSM1	ENSFCAG00000008109	ENSFCAT00000065458	0	0	0	0	0	4	0	0	0	0	0	0	0	0
ACSM3	ENSFCAG00000015159	ENSFCAT00000015163	0	0	1	0	0	3	0	0	0	0	0	0	0	1
ACSM4	ENSFCAG00000018304	ENSFCAT00000018905	0	0	0	0	0	0	0	0	0	0	0	0	0	1
ACSM5	ENSFCAG00000004382	ENSFCAT00000004383	0	0	0	0	0	1	0	0	0	0	0	0	0	0
ACSS2	ENSFCAG00000002309	ENSFCAT00000002309	0	0	0	0	0	3	0	0	0	0	0	0	0	0
ACSS2	ENSFCAG00000002309	ENSFCAT00000048394	0	0	0	0	0	3	0	0	0	0	0	0	0	0
ACSS3	ENSFCAG00000012992	ENSFCAT00000012996	0	0	0	0	0	26	0	0	0	0	0	0	0	1
ACSS3	ENSFCAG00000012992	ENSFCAT00000066889	0	0	0	0	0	26	0	0	0	0	0	0	0	1
ACTB	ENSFCAG00000006788	ENSFCAT00000022500	0	0	1	0	0	0	0	0	0	0	0	0	0	0
ACTG2	ENSFCAG00000012098	ENSFCAT00000012101	0	0	0	0	0	8	0	0	0	0	0	0	0	1
ACTG2	ENSFCAG00000012098	ENSFCAT00000057439	0	0	0	0	0	8	0	0	0	0	0	0	0	0
ACTL6A	ENSFCAG00000012364	ENSFCAT00000012367	0	0	1	0	0	1	0	0	0	0	0	0	0	2
ACTL6A	ENSFCAG00000012364	ENSFCAT00000057776	0	0	1	0	0	1	0	0	0	0	0	0	0	2
ACTL6B	ENSFCAG00000006846	ENSFCAT00000006848	0	0	0	0	0	1	0	0	0	0	0	0	0	0
ACTL8	ENSFCAG00000010189	ENSFCAT00000010192	0	0	0	0	0	1	0	0	0	0	0	0	0	0
ACTL9	ENSFCAG00000027714	ENSFCAT00000028258	0	0	0	0	0	0	0	0	0	0	0	0	0	4
ACTN1	ENSFCAG00000000832	ENSFCAT00000000832	0	0	0	0	0	13	0	0	0	0	0	0	0	0
ACTN1	ENSFCAG00000000832	ENSFCAT00000042484	0	0	0	0	0	13	0	0	0	0	0	0	0	0
ACTN1	ENSFCAG00000000832	ENSFCAT00000043026	0	0	0	0	0	3	0	0	0	0	0	0	0	0
ACTN1	ENSFCAG00000000832	ENSFCAT00000045363	0	0	0	0	0	13	0	0	0	0	0	0	0	0
ACTN2	ENSFCAG00000004445	ENSFCAT00000004449	0	0	1	0	0	9	0	0	0	0	0	0	0	1
ACTN2	ENSFCAG00000004445	ENSFCAT00000026246	0	0	1	0	0	3	0	0	0	0	0	0	0	0
ACTN2	ENSFCAG00000004445	ENSFCAT00000045451	0	0	1	0	0	9	0	0	0	0	0	0	0	1
ACTN2	ENSFCAG00000004445	ENSFCAT00000060038	0	0	1	0	0	9	0	0	0	0	0	0	0	1
ACTN4	ENSFCAG00000029959	ENSFCAT00000030080	0	0	0	0	0	7	0	0	0	0	0	0	0	1
ACTN4	ENSFCAG00000029959	ENSFCAT00000036202	0	0	0	0	0	7	0	0	0	0	0	0	0	1
ACTN4	ENSFCAG00000029959	ENSFCAT00000043287	0	0	0	0	0	7	0	0	0	0	0	0	0	1
ACTN4	ENSFCAG00000029959	ENSFCAT00000044696	0	0	0	0	0	7	0	0	0	0	0	0	0	1
ACTN4	ENSFCAG00000029959	ENSFCAT00000064595	0	0	0	0	0	7	0	0	0	0	0	0	0	1
ACTR10	ENSFCAG00000045749	ENSFCAT00000051798	0	0	1	0	0	3	0	0	0	0	0	0	0	0
ACTR1B	ENSFCAG00000030483	ENSFCAT00000023994	0	0	1	0	0	0	0	0	0	0	0	0	0	0
ACTR2	ENSFCAG00000004960	ENSFCAT00000004961	0	0	0	0	0	6	0	0	0	0	0	0	0	0
ACTR2	ENSFCAG00000004960	ENSFCAT00000036604	0	0	0	0	0	6	0	0	0	0	0	0	0	0
ACTR3	ENSFCAG00000013525	ENSFCAT00000013527	0	0	0	0	0	7	0	0	0	0	0	0	0	0
ACTR3	ENSFCAG00000013525	ENSFCAT00000062734	0	0	0	0	0	7	0	0	0	0	0	0	0	0
ACTR5	ENSFCAG00000015488	ENSFCAT00000015492	0	0	1	0	0	2	0	0	0	0	0	0	0	0
ACTR6	ENSFCAG00000025056	ENSFCAT00000027546	0	0	4	0	0	12	0	0	0	0	0	0	0	1
ACTR6	ENSFCAG00000025056	ENSFCAT00000054838	0	0	4	0	0	12	0	0	0	0	0	0	0	1
ACTR8	ENSFCAG00000013028	ENSFCAT00000013032	0	0	0	0	0	2	0	0	0	0	0	0	0	0
ACTR8	ENSFCAG00000013028	ENSFCAT00000061844	0	0	0	0	0	2	0	0	0	0	0	0	0	0
ACTRT2	ENSFCAG00000013479	ENSFCAT00000013483	0	0	1	0	0	0	0	0	0	0	0	0	0	0
ACTRT3	ENSFCAG00000037978	ENSFCAT00000042660	1	0	0	0	0	0	0	0	0	0	0	0	0	4
ACVR1	ENSFCAG00000008054	ENSFCAT00000008056	0	0	0	0	0	11	0	0	0	0	0	0	0	0
ACVR1	ENSFCAG00000008054	ENSFCAT00000048144	0	0	0	0	0	11	0	0	0	0	0	0	0	0
ACVR1C	ENSFCAG00000011271	ENSFCAT00000011273	0	0	0	0	0	2	0	0	0	0	0	0	0	0
ACVR1C	ENSFCAG00000011271	ENSFCAT00000044088	0	0	0	0	0	2	0	0	0	0	0	0	0	0
ACVR1C	ENSFCAG00000011271	ENSFCAT00000046886	0	0	0	0	0	2	0	0	0	0	0	0	0	1
ACVR2A	ENSFCAG00000023845	ENSFCAT00000030746	0	0	0	0	0	6	0	0	0	0	0	0	0	0
ACVR2A	ENSFCAG00000023845	ENSFCAT00000033873	0	0	0	0	0	6	0	0	0	0	0	0	0	0
ACVR2A	ENSFCAG00000023845	ENSFCAT00000037461	0	0	0	0	0	6	0	0	0	0	0	0	0	0
ACVR2B	ENSFCAG00000003157	ENSFCAT00000003157	0	0	0	0	0	3	0	0	0	0	0	0	0	2
ACVRL1	ENSFCAG00000000265	ENSFCAT00000045736	1	0	0	0	0	0	0	0	0	0	0	0	0	0
ACYP1	ENSFCAG00000022756	ENSFCAT00000027250	0	0	0	0	0	1	0	0	0	0	0	0	0	4
ADA	ENSFCAG00000002474	ENSFCAT00000002474	0	0	4	0	2	29	0	0	0	14	5	0	0	0
ADA	ENSFCAG00000002474	ENSFCAT00000056178	0	0	4	0	2	29	0	0	0	15	5	0	0	0
ADA2	ENSFCAG00000012168	ENSFCAT00000012170	0	0	1	0	0	1	0	0	0	0	0	0	0	0
ADA2	ENSFCAG00000012168	ENSFCAT00000037412	0	0	1	0	0	1	0	0	0	0	0	0	0	0
ADAD1	ENSFCAG00000019180	ENSFCAT00000030804	0	0	4	0	0	2	0	0	0	0	0	0	0	0
ADAD2	ENSFCAG00000030183	ENSFCAT00000026841	0	0	0	0	0	4	0	0	0	0	0	0	0	0
ADAL	ENSFCAG00000013329	ENSFCAT00000013331	0	0	0	0	0	4	0	0	0	0	0	0	0	0
ADAL	ENSFCAG00000013329	ENSFCAT00000057595	0	0	0	0	0	2	0	0	0	0	0	0	0	1
ADAM10	ENSFCAG00000023688	ENSFCAT00000039899	0	0	2	0	0	18	0	0	0	0	0	0	0	1
ADAM10	ENSFCAG00000023688	ENSFCAT00000050622	0	0	1	0	0	18	0	0	0	0	0	0	0	1
ADAM10	ENSFCAG00000023688	ENSFCAT00000052474	0	0	1	0	0	18	0	0	0	0	0	0	0	1
ADAM12	ENSFCAG00000000813	ENSFCAT00000000813	0	0	0	0	0	32	0	0	0	0	0	0	0	0
ADAM15	ENSFCAG00000012163	ENSFCAT00000012167	0	0	0	0	0	1	0	0	0	0	0	0	0	0
ADAM15	ENSFCAG00000012163	ENSFCAT00000056324	0	0	0	0	0	1	0	0	0	0	0	0	0	0
ADAM15	ENSFCAG00000012163	ENSFCAT00000057712	0	0	1	0	0	0	0	0	0	0	0	0	0	0
ADAM15	ENSFCAG00000012163	ENSFCAT00000058282	0	0	0	0	0	1	0	0	0	0	0	0	0	0
ADAM15	ENSFCAG00000012163	ENSFCAT00000061070	0	0	0	0	0	1	0	0	0	0	0	0	0	0
ADAM15	ENSFCAG00000012163	ENSFCAT00000061164	0	0	0	0	0	1	0	0	0	0	0	0	0	0
ADAM17	ENSFCAG00000007853	ENSFCAT00000007855	0	0	0	0	0	6	0	0	0	0	0	0	0	0
ADAM17	ENSFCAG00000007853	ENSFCAT00000065904	0	0	1	0	0	4	0	0	0	0	0	0	0	0
ADAM18	ENSFCAG00000022079	ENSFCAT00000026594	0	0	0	0	0	23	0	0	0	0	0	0	0	0
ADAM18	ENSFCAG00000022079	ENSFCAT00000066640	0	0	0	0	0	23	0	0	0	0	0	0	0	0
ADAM19	ENSFCAG00000009956	ENSFCAT00000009959	0	0	0	0	0	1	0	0	0	0	0	0	0	0
ADAM2	ENSFCAG00000023373	ENSFCAT00000024519	0	0	0	0	0	24	0	0	0	0	0	0	0	0
ADAM20	ENSFCAG00000043793	ENSFCAT00000056847	0	0	0	0	0	0	0	0	0	0	0	0	0	6
ADAM21	ENSFCAG00000029196	ENSFCAT00000023001	0	0	0	0	0	0	0	0	0	0	0	0	0	2
ADAM22	ENSFCAG00000025413	ENSFCAT00000027901	0	0	0	0	0	24	0	0	0	0	0	0	0	0
ADAM22	ENSFCAG00000025413	ENSFCAT00000039378	0	0	0	0	0	24	0	0	0	0	0	0	0	0
ADAM22	ENSFCAG00000025413	ENSFCAT00000044907	0	0	0	0	0	24	0	0	0	0	0	0	0	0
ADAM22	ENSFCAG00000025413	ENSFCAT00000046056	0	0	0	0	0	24	0	0	0	0	0	0	0	0
ADAM22	ENSFCAG00000025413	ENSFCAT00000056129	0	0	0	0	0	24	0	0	0	0	0	0	0	0
ADAM22	ENSFCAG00000025413	ENSFCAT00000058761	0	0	0	0	0	24	0	0	0	0	0	0	0	0
ADAM22	ENSFCAG00000025413	ENSFCAT00000060799	0	0	0	0	0	24	0	0	0	0	0	0	0	0
ADAM22	ENSFCAG00000025413	ENSFCAT00000062341	0	0	0	0	0	24	0	0	0	0	0	0	0	0
ADAM22	ENSFCAG00000025413	ENSFCAT00000062727	0	0	0	0	0	24	0	0	0	0	0	0	0	0
ADAM22	ENSFCAG00000025413	ENSFCAT00000067100	0	0	0	0	0	24	0	0	0	0	0	0	0	0
ADAM23	ENSFCAG00000018551	ENSFCAT00000019219	0	0	0	0	0	11	0	0	0	0	0	0	0	0
ADAM23	ENSFCAG00000018551	ENSFCAT00000035701	0	0	0	0	0	11	0	0	0	0	0	0	0	0
ADAM23	ENSFCAG00000018551	ENSFCAT00000045374	0	0	0	0	0	11	0	0	0	0	0	0	0	0
ADAM23	ENSFCAG00000018551	ENSFCAT00000063337	0	0	0	0	0	11	0	0	0	0	0	0	0	0
ADAM28	ENSFCAG00000008957	ENSFCAT00000008959	0	0	1	0	0	15	0	0	0	0	0	0	0	2
ADAM28	ENSFCAG00000008957	ENSFCAT00000049853	0	0	1	0	0	15	0	0	0	0	0	0	0	2
ADAM28	ENSFCAG00000008957	ENSFCAT00000054681	0	0	1	0	0	15	0	0	0	0	0	0	0	2
ADAM28	ENSFCAG00000008957	ENSFCAT00000064591	0	0	1	0	0	15	0	0	0	0	0	0	0	2
ADAM28	ENSFCAG00000008957	ENSFCAT00000066439	0	0	1	0	0	9	0	0	0	0	0	0	0	0
ADAM28	ENSFCAG00000008957	ENSFCAT00000066898	0	0	1	0	0	15	0	0	0	0	0	0	0	2
ADAM32	ENSFCAG00000030919	ENSFCAT00000024289	0	0	0	0	0	33	0	0	0	0	0	0	0	1
ADAM32	ENSFCAG00000030919	ENSFCAT00000029945	0	0	0	0	0	33	0	0	0	0	0	0	0	1
ADAM33	ENSFCAG00000006341	ENSFCAT00000006343	0	0	0	0	0	1	0	0	0	0	0	0	0	8
ADAM33	ENSFCAG00000006341	ENSFCAT00000057182	0	0	0	0	0	1	0	0	0	0	0	0	0	8
ADAM33	ENSFCAG00000006341	ENSFCAT00000057392	0	0	0	0	0	1	0	0	0	0	0	0	0	8
ADAM9	ENSFCAG00000002595	ENSFCAT00000002595	0	0	1	0	0	21	0	0	0	0	0	0	0	0
ADAM9	ENSFCAG00000002595	ENSFCAT00000054691	0	0	0	0	0	6	0	0	0	0	0	0	0	0
ADAMDEC1	ENSFCAG00000003531	ENSFCAT00000003531	0	0	5	0	0	1	0	0	0	0	0	0	0	0
ADAMTS12	ENSFCAG00000036378	ENSFCAT00000039057	0	0	0	0	0	36	0	0	0	0	0	0	0	4
ADAMTS12	ENSFCAG00000036378	ENSFCAT00000055406	0	0	0	0	0	36	0	0	0	0	0	0	0	4
ADAMTS12	ENSFCAG00000036378	ENSFCAT00000057317	0	0	0	0	0	36	0	0	0	0	0	0	0	4
ADAMTS14	ENSFCAG00000001232	ENSFCAT00000001232	0	0	0	0	0	13	0	0	0	0	0	0	0	0
ADAMTS15	ENSFCAG00000008344	ENSFCAT00000008346	0	0	0	0	0	0	0	0	0	0	0	0	0	2
ADAMTS16	ENSFCAG00000003777	ENSFCAT00000003778	0	0	0	0	0	34	0	0	0	0	0	0	0	0
ADAMTS16	ENSFCAG00000003777	ENSFCAT00000053657	0	0	0	0	0	34	0	0	0	0	0	0	0	0
ADAMTS17	ENSFCAG00000015286	ENSFCAT00000015290	0	0	0	0	0	25	0	0	0	0	0	0	0	0
ADAMTS17	ENSFCAG00000015286	ENSFCAT00000044682	0	0	0	0	0	25	0	0	0	0	0	0	0	0
ADAMTS18	ENSFCAG00000010408	ENSFCAT00000010412	2	0	5	0	0	16	0	0	0	0	0	0	0	0
ADAMTS19	ENSFCAG00000032620	ENSFCAT00000038536	1	0	0	1	0	43	0	0	0	0	0	0	0	0
ADAMTS19	ENSFCAG00000032620	ENSFCAT00000064181	1	0	0	1	0	43	0	0	0	0	0	0	0	0
ADAMTS19	ENSFCAG00000032620	ENSFCAT00000066851	1	0	0	1	0	43	0	0	0	0	0	0	0	0
ADAMTS2	ENSFCAG00000019013	ENSFCAT00000018318	0	0	1	0	0	20	0	0	0	0	0	0	0	0
ADAMTS20	ENSFCAG00000010889	ENSFCAT00000010894	0	0	2	0	0	26	0	0	0	0	0	0	0	0
ADAMTS3	ENSFCAG00000004945	ENSFCAT00000004950	0	0	1	0	0	34	0	0	0	0	0	0	0	0
ADAMTS4	ENSFCAG00000000494	ENSFCAT00000046915	0	0	0	0	0	0	0	0	0	0	0	0	0	2
ADAMTS5	ENSFCAG00000002300	ENSFCAT00000002302	0	0	0	0	0	3	0	0	0	0	0	0	0	0
ADAMTS6	ENSFCAG00000039772	ENSFCAT00000034511	0	0	0	0	0	4	0	0	0	0	0	0	0	0
ADAMTS6	ENSFCAG00000039772	ENSFCAT00000063947	0	0	0	0	0	16	0	0	0	0	0	0	0	0
ADAMTS8	ENSFCAG00000027680	ENSFCAT00000029272	0	0	0	0	1	1	0	0	0	0	0	0	0	0
ADAMTS8	ENSFCAG00000027680	ENSFCAT00000055813	0	0	0	0	1	1	0	0	0	0	0	0	0	1
ADAMTS9	ENSFCAG00000001564	ENSFCAT00000001564	0	0	0	0	0	19	0	0	0	0	0	0	0	1
ADAMTS9	ENSFCAG00000001564	ENSFCAT00000061296	0	0	0	0	0	19	0	0	0	0	0	0	0	1
ADAMTSL1	ENSFCAG00000004840	ENSFCAT00000004841	0	0	0	0	0	50	0	0	0	0	0	0	0	0
ADAMTSL1	ENSFCAG00000004840	ENSFCAT00000044406	0	0	0	0	0	50	0	0	0	0	0	0	0	0
ADAMTSL1	ENSFCAG00000004840	ENSFCAT00000045907	0	0	0	0	0	50	0	0	0	0	0	0	0	0
ADAMTSL2	ENSFCAG00000019127	ENSFCAT00000019367	0	0	0	0	0	4	0	0	0	0	0	0	0	0
ADAMTSL2	ENSFCAG00000019127	ENSFCAT00000050781	0	0	0	0	0	4	0	0	0	0	0	0	0	0
ADAMTSL2	ENSFCAG00000019127	ENSFCAT00000059573	0	0	0	0	0	4	0	0	0	0	0	0	0	0
ADAMTSL3	ENSFCAG00000001257	ENSFCAT00000001257	0	0	1	0	0	53	0	0	0	0	0	0	0	4
ADAMTSL5	ENSFCAG00000001783	ENSFCAT00000001783	0	0	4	0	0	0	0	0	0	0	0	0	0	0
ADAP1	ENSFCAG00000010107	ENSFCAT00000010110	0	0	1	0	0	4	0	0	0	0	0	0	0	0
ADAP1	ENSFCAG00000010107	ENSFCAT00000050194	0	0	1	0	0	4	0	0	0	0	0	0	0	0
ADAP1	ENSFCAG00000010107	ENSFCAT00000065968	0	0	0	0	0	4	0	0	0	0	0	0	0	0
ADAP2	ENSFCAG00000012459	ENSFCAT00000012462	0	0	6	0	0	8	0	0	0	0	0	0	0	0
ADAR	ENSFCAG00000001341	ENSFCAT00000001341	0	0	0	0	0	9	0	0	0	0	0	0	0	0
ADAR	ENSFCAG00000001341	ENSFCAT00000048576	0	0	0	0	0	9	0	0	0	0	0	0	0	0
ADARB1	ENSFCAG00000009665	ENSFCAT00000009667	0	0	0	0	0	9	0	0	0	0	0	0	0	0
ADARB1	ENSFCAG00000009665	ENSFCAT00000043948	0	0	0	0	0	7	0	0	0	0	0	0	0	1
ADARB2	ENSFCAG00000003296	ENSFCAT00000003296	0	0	0	0	0	52	0	0	0	0	0	0	0	0
ADARB2	ENSFCAG00000003296	ENSFCAT00000066345	0	0	0	0	0	24	0	0	0	0	0	0	0	1
ADAT1	ENSFCAG00000031932	ENSFCAT00000025875	0	0	0	0	0	2	0	0	0	0	0	0	0	0
ADAT1	ENSFCAG00000031932	ENSFCAT00000053054	0	0	0	0	0	2	0	0	0	0	0	0	0	0
ADAT2	ENSFCAG00000023296	ENSFCAT00000030213	0	0	1	0	0	5	0	0	0	0	0	0	0	0
ADCK1	ENSFCAG00000001639	ENSFCAT00000001639	0	0	0	0	0	7	0	0	0	0	0	0	0	0
ADCK1	ENSFCAG00000001639	ENSFCAT00000037743	0	0	0	0	0	7	0	0	0	0	0	0	0	0
ADCK2	ENSFCAG00000028490	ENSFCAT00000024468	0	0	0	0	0	1	0	0	0	0	0	0	0	1
ADCY1	ENSFCAG00000011140	ENSFCAT00000011145	0	0	0	0	0	1	0	0	0	0	0	0	0	0
ADCY1	ENSFCAG00000011140	ENSFCAT00000049481	0	0	0	0	0	1	0	0	0	0	0	0	0	0
ADCY10	ENSFCAG00000015043	ENSFCAT00000015047	0	0	0	0	0	31	0	0	0	0	0	0	0	0
ADCY2	ENSFCAG00000015101	ENSFCAT00000015106	0	0	0	0	0	58	0	0	0	0	0	0	0	0
ADCY2	ENSFCAG00000015101	ENSFCAT00000050431	0	0	0	0	0	58	0	0	0	0	0	0	0	0
ADCY2	ENSFCAG00000015101	ENSFCAT00000052817	0	0	0	0	0	58	0	0	0	0	0	0	0	0
ADCY2	ENSFCAG00000015101	ENSFCAT00000054417	0	0	0	0	0	58	0	0	0	0	0	0	0	0
ADCY3	ENSFCAG00000003651	ENSFCAT00000003652	0	0	0	0	0	12	0	0	0	0	0	0	0	0
ADCY5	ENSFCAG00000000939	ENSFCAT00000058313	0	0	0	0	0	10	0	0	0	0	0	0	0	0
ADCY6	ENSFCAG00000000079	ENSFCAT00000036016	0	0	0	0	0	7	0	0	0	0	0	0	0	0
ADCY7	ENSFCAG00000029424	ENSFCAT00000049677	0	0	0	0	0	1	0	0	0	0	0	0	0	1
ADCY8	ENSFCAG00000006436	ENSFCAT00000006438	0	0	0	0	0	20	0	0	0	0	0	0	0	2
ADCY8	ENSFCAG00000006436	ENSFCAT00000047574	0	0	0	0	0	20	0	0	0	0	0	0	0	2
ADCY8	ENSFCAG00000006436	ENSFCAT00000047868	0	0	0	0	0	20	0	0	0	0	0	0	0	1
ADCY8	ENSFCAG00000006436	ENSFCAT00000053241	0	0	0	0	0	20	0	0	0	0	0	0	0	2
ADCY9	ENSFCAG00000024244	ENSFCAT00000025038	0	0	0	0	0	20	0	0	0	0	0	0	0	0
ADCYAP1R1	ENSFCAG00000002544	ENSFCAT00000002544	0	0	0	0	0	3	0	0	0	0	0	0	0	1
ADCYAP1R1	ENSFCAG00000002544	ENSFCAT00000046354	0	0	0	0	0	4	0	0	0	0	0	0	0	0
ADCYAP1R1	ENSFCAG00000002544	ENSFCAT00000059199	0	0	0	0	0	4	0	0	0	0	0	0	0	0
ADCYAP1R1	ENSFCAG00000002544	ENSFCAT00000061934	0	0	0	0	0	3	0	0	0	0	0	0	0	1
ADCYAP1R1	ENSFCAG00000002544	ENSFCAT00000062893	0	0	0	0	0	4	0	0	0	0	0	0	0	0
ADCYAP1R1	ENSFCAG00000002544	ENSFCAT00000066845	0	0	0	0	0	4	0	0	0	0	0	0	0	0
ADD1	ENSFCAG00000024752	ENSFCAT00000022136	0	0	0	0	0	9	0	0	0	0	0	0	0	0
ADD1	ENSFCAG00000024752	ENSFCAT00000047964	0	0	0	0	0	9	0	0	0	0	0	0	0	0
ADD2	ENSFCAG00000023197	ENSFCAT00000032236	0	0	0	0	0	1	0	0	0	0	0	0	0	1
ADD2	ENSFCAG00000023197	ENSFCAT00000033614	0	0	0	0	0	16	0	0	0	0	0	0	0	0
ADD3	ENSFCAG00000004880	ENSFCAT00000004881	0	0	0	0	0	1	0	0	0	0	0	0	0	0
ADD3	ENSFCAG00000004880	ENSFCAT00000033449	0	0	0	0	0	1	0	0	0	0	0	0	0	0
ADD3	ENSFCAG00000004880	ENSFCAT00000053195	0	0	0	0	0	1	0	0	0	0	0	0	0	0
ADGB	ENSFCAG00000022331	ENSFCAT00000011541	0	0	0	0	0	43	0	0	0	0	0	0	0	0
ADGRA1	ENSFCAG00000040404	ENSFCAT00000052609	0	0	1	0	0	14	0	0	0	0	0	0	0	0
ADGRA2	ENSFCAG00000015536	ENSFCAT00000015540	0	0	0	0	0	3	0	0	0	0	0	0	0	0
ADGRA2	ENSFCAG00000015536	ENSFCAT00000062531	0	0	0	0	0	3	0	0	0	0	0	0	0	0
ADGRA3	ENSFCAG00000027302	ENSFCAT00000029757	0	0	0	0	0	22	0	0	0	0	0	0	0	0
ADGRA3	ENSFCAG00000027302	ENSFCAT00000063907	0	0	0	0	0	22	0	0	0	0	0	0	0	0
ADGRB1	ENSFCAG00000005068	ENSFCAT00000005077	0	0	4	0	0	18	0	0	0	0	0	0	0	0
ADGRB2	ENSFCAG00000015677	ENSFCAT00000035697	0	0	0	0	0	6	0	0	0	0	0	0	0	0
ADGRB2	ENSFCAG00000015677	ENSFCAT00000038268	0	0	0	0	0	6	0	0	0	0	0	0	0	0
ADGRB2	ENSFCAG00000015677	ENSFCAT00000040576	0	0	0	0	0	6	0	0	0	0	0	0	0	0
ADGRB2	ENSFCAG00000015677	ENSFCAT00000045845	0	0	0	0	0	6	0	0	0	0	0	0	0	0
ADGRB2	ENSFCAG00000015677	ENSFCAT00000059888	0	0	0	0	0	6	0	0	0	0	0	0	0	0
ADGRB2	ENSFCAG00000015677	ENSFCAT00000064891	0	0	0	0	0	6	0	0	0	0	0	0	0	0
ADGRB3	ENSFCAG00000002654	ENSFCAT00000002654	0	0	0	0	0	15	0	0	0	0	0	0	0	0
ADGRB3	ENSFCAG00000002654	ENSFCAT00000036346	0	0	0	0	0	93	0	0	0	0	0	0	0	4
ADGRD1	ENSFCAG00000014334	ENSFCAT00000014339	1	0	4	0	0	19	0	0	0	0	0	0	0	2
ADGRD1	ENSFCAG00000014334	ENSFCAT00000048458	1	0	4	0	0	19	0	0	0	0	0	0	0	2
ADGRD1	ENSFCAG00000014334	ENSFCAT00000064676	0	0	5	0	0	2	0	0	0	0	0	0	0	0
ADGRE1	ENSFCAG00000005054	ENSFCAT00000005055	0	0	2	0	0	17	0	0	0	0	0	0	0	3
ADGRE1	ENSFCAG00000005054	ENSFCAT00000053869	0	0	2	0	0	7	0	0	0	0	0	0	0	4
ADGRE1	ENSFCAG00000005054	ENSFCAT00000057952	0	0	2	0	0	17	0	0	0	0	0	0	0	3
ADGRE1	ENSFCAG00000005054	ENSFCAT00000059760	0	0	2	0	0	11	0	0	0	0	0	0	0	0
ADGRE1	ENSFCAG00000005054	ENSFCAT00000064858	0	0	2	0	0	7	0	0	0	0	0	0	0	4
ADGRE3	ENSFCAG00000015628	ENSFCAT00000015632	0	0	1	0	0	9	0	0	0	0	0	0	0	0
ADGRE3	ENSFCAG00000015628	ENSFCAT00000032813	0	0	1	0	0	9	0	0	0	0	0	0	0	0
ADGRE3	ENSFCAG00000015628	ENSFCAT00000037332	0	0	1	0	0	9	0	0	0	0	0	0	0	0
ADGRF1	ENSFCAG00000009304	ENSFCAT00000009306	0	0	0	0	0	4	0	0	0	0	0	0	0	0
ADGRF1	ENSFCAG00000009304	ENSFCAT00000038950	0	0	0	0	0	0	0	0	0	0	0	0	0	4
ADGRF2	ENSFCAG00000044315	ENSFCAT00000065247	0	0	0	0	0	2	0	0	0	0	0	0	0	0
ADGRF3	ENSFCAG00000009009	ENSFCAT00000009013	0	0	1	0	0	0	0	0	0	0	0	0	0	1
ADGRF3	ENSFCAG00000009009	ENSFCAT00000053803	0	0	1	0	0	0	0	0	0	0	0	0	0	1
ADGRF3	ENSFCAG00000009009	ENSFCAT00000059410	0	0	1	0	0	8	0	0	0	0	0	0	0	0
ADGRF4	ENSFCAG00000002460	ENSFCAT00000002460	0	0	0	0	0	1	0	0	0	0	0	0	0	0
ADGRF4	ENSFCAG00000002460	ENSFCAT00000036246	0	0	0	0	0	1	0	0	0	0	0	0	0	0
ADGRF5	ENSFCAG00000009300	ENSFCAT00000034522	0	0	1	0	0	9	0	0	0	0	0	0	0	4
ADGRG2	ENSFCAG00000018328	ENSFCAT00000018067	0	0	0	0	0	4	0	0	0	0	0	0	0	5
ADGRG2	ENSFCAG00000018328	ENSFCAT00000041842	0	0	0	0	0	4	0	0	0	0	0	0	0	5
ADGRG2	ENSFCAG00000018328	ENSFCAT00000047796	0	0	0	0	0	4	0	0	0	0	0	0	0	5
ADGRG2	ENSFCAG00000018328	ENSFCAT00000053104	0	0	0	0	0	4	0	0	0	0	0	0	0	5
ADGRG2	ENSFCAG00000018328	ENSFCAT00000062551	0	0	0	0	0	4	0	0	0	0	0	0	0	5
ADGRG3	ENSFCAG00000007756	ENSFCAT00000007760	0	0	5	0	0	0	0	0	0	0	0	0	0	0
ADGRG3	ENSFCAG00000007756	ENSFCAT00000051149	0	0	5	0	0	0	0	0	0	0	0	0	0	0
ADGRG4	ENSFCAG00000027861	ENSFCAT00000024610	0	0	1	0	0	18	0	0	0	0	0	0	0	0
ADGRG4	ENSFCAG00000027861	ENSFCAT00000064115	0	0	1	0	0	18	0	0	0	0	0	0	0	0
ADGRG5	ENSFCAG00000002685	ENSFCAT00000002685	0	0	0	0	0	7	0	0	0	0	0	0	0	1
ADGRG5	ENSFCAG00000002685	ENSFCAT00000060605	0	0	0	0	0	7	0	0	0	0	0	0	0	1
ADGRG6	ENSFCAG00000024629	ENSFCAT00000010354	0	0	0	0	0	10	0	0	0	0	0	0	0	0
ADGRG6	ENSFCAG00000024629	ENSFCAT00000023530	0	0	0	0	0	10	0	0	0	0	0	0	0	0
ADGRG6	ENSFCAG00000024629	ENSFCAT00000036719	0	0	0	0	0	10	0	0	0	0	0	0	0	0
ADGRG7	ENSFCAG00000010466	ENSFCAT00000010469	0	0	0	0	0	18	0	0	0	0	0	0	0	0
ADGRG7	ENSFCAG00000010466	ENSFCAT00000038863	0	0	0	0	0	13	0	0	0	0	0	0	0	4
ADGRL1	ENSFCAG00000003727	ENSFCAT00000038431	0	0	0	0	0	0	0	0	0	0	0	0	0	2
ADGRL2	ENSFCAG00000025759	ENSFCAT00000025426	0	0	0	0	0	19	0	0	0	0	0	0	0	0
ADGRL2	ENSFCAG00000025759	ENSFCAT00000039275	0	0	0	0	0	19	0	0	0	0	0	0	0	0
ADGRL2	ENSFCAG00000025759	ENSFCAT00000044007	0	0	0	0	0	19	0	0	0	0	0	0	0	0
ADGRL2	ENSFCAG00000025759	ENSFCAT00000045491	0	0	0	0	0	20	0	0	0	0	0	0	0	0
ADGRL2	ENSFCAG00000025759	ENSFCAT00000046344	0	0	0	0	0	19	0	0	0	0	0	0	0	0
ADGRL2	ENSFCAG00000025759	ENSFCAT00000049533	0	0	0	0	0	14	0	0	0	0	0	0	0	1
ADGRL2	ENSFCAG00000025759	ENSFCAT00000052547	0	0	0	0	0	19	0	0	0	0	0	0	0	0
ADGRL2	ENSFCAG00000025759	ENSFCAT00000053434	0	0	0	0	0	19	0	0	0	0	0	0	0	0
ADGRL2	ENSFCAG00000025759	ENSFCAT00000053532	0	0	0	0	0	19	0	0	0	0	0	0	0	0
ADGRL3	ENSFCAG00000006176	ENSFCAT00000006178	0	0	0	0	0	68	0	0	0	0	0	0	0	0
ADGRL3	ENSFCAG00000006176	ENSFCAT00000026597	0	0	0	0	0	68	0	0	0	0	0	0	0	0
ADGRL3	ENSFCAG00000006176	ENSFCAT00000030979	0	0	0	0	0	68	0	0	0	0	0	0	0	0
ADGRL3	ENSFCAG00000006176	ENSFCAT00000035086	0	0	0	0	0	68	0	0	0	0	0	0	0	0
ADGRL3	ENSFCAG00000006176	ENSFCAT00000035579	0	0	0	0	0	68	0	0	0	0	0	0	0	0
ADGRL3	ENSFCAG00000006176	ENSFCAT00000048481	0	0	0	0	0	68	0	0	0	0	0	0	0	0
ADGRL4	ENSFCAG00000031487	ENSFCAT00000022984	0	0	0	0	0	18	0	0	0	0	0	0	0	0
ADGRL4	ENSFCAG00000031487	ENSFCAT00000063240	0	0	0	0	0	18	0	0	0	0	0	0	0	0
ADGRV1	ENSFCAG00000012405	ENSFCAT00000012408	0	0	0	0	0	51	0	0	0	0	0	0	0	0
ADGRV1	ENSFCAG00000012405	ENSFCAT00000040837	0	0	0	0	0	15	0	0	0	0	0	0	0	1
ADH4	ENSFCAG00000005009	ENSFCAT00000005009	0	0	0	0	0	2	0	0	0	0	0	0	0	2
ADH5	ENSFCAG00000005005	ENSFCAT00000005004	0	0	0	0	0	1	0	0	0	0	0	0	0	0
ADH5	ENSFCAG00000005005	ENSFCAT00000062978	0	0	0	0	0	1	0	0	0	0	0	0	0	0
ADI1	ENSFCAG00000025763	ENSFCAT00000023916	0	0	0	0	0	1	0	0	0	0	0	0	0	1
ADIG	ENSFCAG00000034815	ENSFCAT00000038332	0	0	3	0	0	0	0	0	0	0	0	0	0	1
ADIG	ENSFCAG00000034815	ENSFCAT00000063971	0	0	0	0	0	0	0	0	0	0	0	0	0	1
ADIPOQ	ENSFCAG00000013885	ENSFCAT00000013889	0	0	1	0	0	1	0	0	0	0	0	0	0	0
ADIPOR2	ENSFCAG00000025040	ENSFCAT00000025579	0	0	4	0	0	1	0	0	0	0	0	0	0	1
ADK	ENSFCAG00000015570	ENSFCAT00000015574	0	0	1	0	0	56	0	0	0	0	0	0	0	0
ADK	ENSFCAG00000015570	ENSFCAT00000041298	0	0	1	0	0	62	0	0	0	0	0	0	0	4
ADK	ENSFCAG00000015570	ENSFCAT00000055362	0	0	1	0	0	56	0	0	0	0	0	0	0	0
ADK	ENSFCAG00000015570	ENSFCAT00000061071	0	0	1	0	0	62	0	0	0	0	0	0	0	4
ADORA1	ENSFCAG00000013109	ENSFCAT00000013113	0	0	0	0	0	0	0	0	0	0	0	0	0	1
ADORA1	ENSFCAG00000013109	ENSFCAT00000037750	0	0	0	0	0	6	0	0	0	0	0	0	0	1
ADORA2A	ENSFCAG00000028685	ENSFCAT00000030561	0	0	1	0	0	4	0	0	0	0	0	0	0	0
ADORA2B	ENSFCAG00000045676	ENSFCAT00000030079	0	0	0	0	0	6	0	0	0	0	0	0	0	4
ADORA3	ENSFCAG00000029569	ENSFCAT00000028496	0	0	1	0	0	0	0	0	0	0	0	0	0	0
ADPGK	ENSFCAG00000012250	ENSFCAT00000012252	0	0	0	0	0	2	0	0	0	0	0	0	0	0
ADPRHL2	ENSFCAG00000012465	ENSFCAT00000012467	0	0	0	0	0	0	0	0	0	0	0	0	0	1
ADPRM	ENSFCAG00000003960	ENSFCAT00000003961	0	0	0	0	0	1	0	0	0	0	0	0	0	0
ADRA1A	ENSFCAG00000023739	ENSFCAT00000023179	0	0	0	0	0	18	0	0	0	0	0	0	0	4
ADRA1A	ENSFCAG00000023739	ENSFCAT00000043487	0	0	0	0	0	18	0	0	0	0	0	0	0	4
ADRA1A	ENSFCAG00000023739	ENSFCAT00000045814	0	0	0	0	0	18	0	0	0	0	0	0	0	4
ADRA1A	ENSFCAG00000023739	ENSFCAT00000051761	0	0	4	0	0	14	0	0	0	0	0	0	0	4
ADRA1B	ENSFCAG00000011146	ENSFCAT00000011148	0	0	4	0	0	6	0	0	0	0	0	0	0	0
ADRA1D	ENSFCAG00000029041	ENSFCAT00000024833	0	0	0	0	0	2	0	0	0	0	0	0	0	4
ADRA2B	ENSFCAG00000022120	ENSFCAT00000027008	0	0	0	0	0	0	0	0	0	0	0	0	0	5
ADRB1	ENSFCAG00000045161	ENSFCAT00000053422	0	0	6	0	0	0	0	0	0	0	0	0	0	1
ADRB3	ENSFCAG00000010422	ENSFCAT00000010426	0	0	0	0	0	0	0	0	0	0	0	0	0	4
ADSL	ENSFCAG00000004798	ENSFCAT00000004798	0	0	2	0	0	2	0	0	0	0	0	0	0	0
ADSL	ENSFCAG00000004798	ENSFCAT00000058909	0	0	1	0	0	2	0	0	0	0	0	0	0	0
ADSS	ENSFCAG00000025698	ENSFCAT00000031347	0	0	0	0	0	4	0	0	0	0	0	0	0	0
ADSS	ENSFCAG00000025698	ENSFCAT00000040540	0	0	0	0	0	4	0	0	0	0	0	0	0	0
ADSSL1	ENSFCAG00000042471	ENSFCAT00000057403	0	0	0	0	0	3	0	0	0	0	0	0	0	4
ADTRP	ENSFCAG00000009171	ENSFCAT00000009173	0	0	0	0	0	3	0	0	0	0	0	0	0	0
AEBP2	ENSFCAG00000031640	ENSFCAT00000027434	0	0	0	0	0	8	0	0	0	0	0	0	0	0
AEBP2	ENSFCAG00000031640	ENSFCAT00000052162	0	0	0	0	0	37	0	0	0	0	0	0	0	0
AEBP2	ENSFCAG00000031640	ENSFCAT00000060673	0	0	0	0	0	8	0	0	0	0	0	0	0	0
AEBP2	ENSFCAG00000031640	ENSFCAT00000061240	0	0	1	0	0	8	0	0	0	0	0	0	0	0
AEN	ENSFCAG00000023571	ENSFCAT00000031516	0	0	1	0	0	1	0	0	0	0	0	0	0	0
AES	ENSFCAG00000039147	ENSFCAT00000045850	0	0	0	0	0	0	0	0	0	0	0	0	0	1
AES	ENSFCAG00000039147	ENSFCAT00000065701	0	0	0	0	0	0	0	0	0	0	0	0	0	1
AFAP1	ENSFCAG00000015289	ENSFCAT00000043155	0	0	4	0	0	17	0	0	0	0	0	0	0	0
AFAP1	ENSFCAG00000015289	ENSFCAT00000049765	0	0	4	0	0	17	0	0	0	0	0	0	0	0
AFAP1L1	ENSFCAG00000003623	ENSFCAT00000003623	0	0	0	0	0	6	0	0	0	0	0	0	0	1
AFAP1L1	ENSFCAG00000003623	ENSFCAT00000056942	0	0	0	0	0	6	0	0	0	0	0	0	0	1
AFAP1L2	ENSFCAG00000000634	ENSFCAT00000000634	0	0	0	0	0	1	0	0	0	0	0	0	0	0
AFDN	ENSFCAG00000000864	ENSFCAT00000000864	0	0	0	0	0	21	0	0	0	0	0	0	0	1
AFDN	ENSFCAG00000000864	ENSFCAT00000023778	0	0	0	0	0	21	0	0	0	0	0	0	0	1
AFDN	ENSFCAG00000000864	ENSFCAT00000043391	0	0	0	0	0	21	0	0	0	0	0	0	0	1
AFF1	ENSFCAG00000029806	ENSFCAT00000029186	0	0	1	0	0	15	0	0	0	0	0	0	0	1
AFF2	ENSFCAG00000004117	ENSFCAT00000004119	0	0	0	0	0	25	0	0	0	0	0	0	0	4
AFF2	ENSFCAG00000004117	ENSFCAT00000062550	0	0	0	0	0	25	0	0	0	0	0	0	0	4
AFF3	ENSFCAG00000029975	ENSFCAT00000022195	0	0	0	0	0	73	0	0	0	0	0	0	0	0
AFF3	ENSFCAG00000029975	ENSFCAT00000034262	0	0	0	0	0	73	0	0	0	0	0	0	0	0
AFF4	ENSFCAG00000012425	ENSFCAT00000012428	0	0	0	0	0	9	0	0	0	0	0	0	0	2
AFF4	ENSFCAG00000012425	ENSFCAT00000044909	0	0	0	0	0	15	0	0	0	0	0	0	0	0
AFG1L	ENSFCAG00000003437	ENSFCAT00000003437	0	0	0	0	0	34	0	0	0	0	0	0	0	0
AFM	ENSFCAG00000039116	ENSFCAT00000035107	0	0	0	0	0	1	0	0	0	0	0	0	0	0
AFMID	ENSFCAG00000030555	ENSFCAT00000030154	0	0	3	0	4	2	0	0	0	0	0	0	0	4
AFMID	ENSFCAG00000030555	ENSFCAT00000064623	0	0	3	0	4	2	0	0	0	0	0	0	0	4
AFP	ENSFCAG00000029224	ENSFCAT00000025476	0	0	0	0	0	2	0	0	0	0	0	0	0	1
AFTPH	ENSFCAG00000028719	ENSFCAT00000048766	0	0	0	0	0	1	0	0	0	0	0	0	0	5
AGA	ENSFCAG00000022643	ENSFCAT00000030928	0	0	5	0	0	1	0	0	0	0	0	0	0	0
AGAP1	ENSFCAG00000000441	ENSFCAT00000000441	0	0	0	0	0	87	0	0	0	0	0	0	0	0
AGAP1	ENSFCAG00000000441	ENSFCAT00000040281	0	0	0	0	0	89	0	0	0	0	0	0	0	0
AGAP1	ENSFCAG00000000441	ENSFCAT00000056616	0	0	0	0	0	63	0	0	0	0	0	0	0	0
AGAP1	ENSFCAG00000000441	ENSFCAT00000060180	0	0	4	0	0	23	0	0	0	0	0	0	0	0
AGAP1	ENSFCAG00000000441	ENSFCAT00000064762	0	0	0	0	0	63	0	0	0	0	0	0	0	0
AGAP1	ENSFCAG00000000441	ENSFCAT00000065624	0	0	0	0	0	63	0	0	0	0	0	0	0	0
AGAP1	ENSFCAG00000000441	ENSFCAT00000065688	0	0	0	0	0	63	0	0	0	0	0	0	0	0
AGAP3	ENSFCAG00000013200	ENSFCAT00000065626	0	0	1	0	0	0	0	0	0	0	0	0	0	0
AGBL1	ENSFCAG00000011845	ENSFCAT00000040175	0	0	1	0	0	35	0	0	0	0	0	0	0	0
AGBL2	ENSFCAG00000013803	ENSFCAT00000013808	0	0	0	0	0	4	0	0	0	0	0	0	0	0
AGBL2	ENSFCAG00000013803	ENSFCAT00000044732	0	0	0	0	0	4	0	0	0	0	0	0	0	0
AGBL2	ENSFCAG00000013803	ENSFCAT00000058174	0	0	0	0	0	4	0	0	0	0	0	0	0	0
AGBL3	ENSFCAG00000022109	ENSFCAT00000025111	0	0	0	0	0	9	0	0	0	0	0	0	0	0
AGBL3	ENSFCAG00000022109	ENSFCAT00000065651	0	0	0	0	0	11	0	0	0	0	0	0	0	0
AGBL5	ENSFCAG00000009884	ENSFCAT00000009887	0	0	1	0	0	4	0	0	0	0	0	0	0	0
AGFG1	ENSFCAG00000010091	ENSFCAT00000010094	0	0	0	0	0	10	0	0	0	0	0	0	0	0
AGFG1	ENSFCAG00000010091	ENSFCAT00000042025	0	0	0	0	0	10	0	0	0	0	0	0	0	0
AGFG1	ENSFCAG00000010091	ENSFCAT00000066712	0	0	0	0	0	10	0	0	0	0	0	0	0	0
AGK	ENSFCAG00000005448	ENSFCAT00000005450	0	0	0	0	0	14	0	0	0	0	0	0	0	5
AGK	ENSFCAG00000005448	ENSFCAT00000052589	0	0	1	0	0	19	0	0	0	0	0	0	0	0
AGK	ENSFCAG00000005448	ENSFCAT00000061973	0	0	0	0	0	20	0	0	0	0	0	0	0	0
AGL	ENSFCAG00000028586	ENSFCAT00000029112	0	0	1	0	0	25	0	0	0	0	0	0	0	0
AGL	ENSFCAG00000028586	ENSFCAT00000059263	0	0	1	0	0	25	0	0	0	0	0	0	0	0
AGMAT	ENSFCAG00000011584	ENSFCAT00000011586	0	0	0	0	0	1	0	0	0	0	0	0	0	1
AGMO	ENSFCAG00000018846	ENSFCAT00000018753	0	0	4	0	0	40	0	0	0	0	0	0	0	2
AGMO	ENSFCAG00000018846	ENSFCAT00000034209	0	0	4	0	0	40	0	0	0	0	0	0	0	2
AGO1	ENSFCAG00000000746	ENSFCAT00000000746	0	0	0	0	0	2	0	0	0	0	0	0	0	4
AGO1	ENSFCAG00000000746	ENSFCAT00000000747	0	0	0	0	0	2	0	0	0	0	0	0	0	4
AGO2	ENSFCAG00000002782	ENSFCAT00000002782	0	0	0	0	0	9	0	0	0	0	0	0	0	0
AGO2	ENSFCAG00000002782	ENSFCAT00000042736	0	0	0	0	0	9	0	0	0	0	0	0	0	1
AGO2	ENSFCAG00000002782	ENSFCAT00000042793	0	0	0	0	0	10	0	0	0	0	0	0	0	0
AGO2	ENSFCAG00000002782	ENSFCAT00000048281	0	0	0	0	0	8	0	0	0	0	0	0	0	0
AGO2	ENSFCAG00000002782	ENSFCAT00000052394	0	0	0	0	0	10	0	0	0	0	0	0	0	0
AGO2	ENSFCAG00000002782	ENSFCAT00000064358	0	0	0	0	0	10	0	0	0	0	0	0	0	0
AGO4	ENSFCAG00000006218	ENSFCAT00000006220	0	0	0	0	0	6	0	0	0	0	0	0	0	0
AGPAT2	ENSFCAG00000011607	ENSFCAT00000011610	0	0	1	0	0	2	0	0	0	0	0	0	0	4
AGPAT3	ENSFCAG00000008438	ENSFCAT00000008440	0	0	0	0	0	2	0	0	0	0	0	0	0	0
AGPAT3	ENSFCAG00000008438	ENSFCAT00000044565	0	0	0	0	0	2	0	0	0	0	0	0	0	0
AGPAT3	ENSFCAG00000008438	ENSFCAT00000051600	0	0	0	0	0	14	0	0	0	0	0	0	0	0
AGPAT3	ENSFCAG00000008438	ENSFCAT00000060227	0	0	0	0	0	1	0	0	0	0	0	0	0	0
AGPAT4	ENSFCAG00000000357	ENSFCAT00000000357	0	0	1	0	0	16	0	0	0	0	0	0	0	0
AGPAT4	ENSFCAG00000000357	ENSFCAT00000052312	0	0	1	0	0	16	0	0	0	0	0	0	0	0
AGPAT5	ENSFCAG00000013854	ENSFCAT00000013856	1	0	0	0	0	17	0	0	0	0	0	0	0	1
AGPS	ENSFCAG00000022316	ENSFCAT00000021999	0	0	0	0	0	23	0	0	0	0	0	0	0	0
AGPS	ENSFCAG00000022316	ENSFCAT00000023019	0	0	0	0	0	23	0	0	0	0	0	0	0	0
AGPS	ENSFCAG00000022316	ENSFCAT00000055095	0	0	0	0	0	23	0	0	0	0	0	0	0	0
AGR2	ENSFCAG00000005428	ENSFCAT00000005429	0	0	0	0	0	0	0	0	0	0	0	0	0	2
AGR2	ENSFCAG00000005428	ENSFCAT00000065371	0	0	0	0	0	0	0	0	0	0	0	0	0	2
AGR3	ENSFCAG00000041727	ENSFCAT00000061875	0	0	1	0	0	5	0	0	0	0	0	0	0	1
AGRP	ENSFCAG00000037497	ENSFCAT00000033345	0	0	4	0	0	0	0	0	0	0	0	0	0	0
AGT	ENSFCAG00000028422	ENSFCAT00000024803	0	0	0	0	0	0	0	0	0	0	0	0	0	1
AGT	ENSFCAG00000028422	ENSFCAT00000046382	0	0	0	0	0	1	0	0	0	0	0	0	0	0
AGTPBP1	ENSFCAG00000028018	ENSFCAT00000024426	0	0	0	0	0	39	0	0	0	0	0	0	0	0
AGTPBP1	ENSFCAG00000028018	ENSFCAT00000033048	0	0	0	0	0	21	0	0	0	0	0	0	0	5
AGTPBP1	ENSFCAG00000028018	ENSFCAT00000054261	0	0	0	0	0	21	0	0	0	0	0	0	0	5
AGTPBP1	ENSFCAG00000028018	ENSFCAT00000055263	0	0	0	0	0	21	0	0	0	0	0	0	0	5
AGTPBP1	ENSFCAG00000028018	ENSFCAT00000065314	0	0	0	0	0	21	0	0	0	0	0	0	0	5
AGTR1	ENSFCAG00000000717	ENSFCAT00000000716	0	0	0	0	0	0	0	0	0	0	0	0	0	2
AGTR1	ENSFCAG00000000717	ENSFCAT00000055826	0	0	0	0	0	0	0	0	0	0	0	0	0	2
AGTR2	ENSFCAG00000014073	ENSFCAT00000014076	0	0	1	0	0	0	0	0	0	0	0	0	0	4
AGXT	ENSFCAG00000010448	ENSFCAT00000043147	0	0	0	0	1	1	0	0	0	0	0	0	0	1
AGXT2	ENSFCAG00000008826	ENSFCAT00000008828	0	0	0	0	0	3	0	0	0	0	0	0	0	0
AHCTF1	ENSFCAG00000014392	ENSFCAT00000014398	0	0	0	0	0	5	0	0	0	0	0	0	0	0
AHCY	ENSFCAG00000007301	ENSFCAT00000035410	0	0	2	0	0	0	0	0	0	0	0	0	0	0
AHCYL1	ENSFCAG00000005149	ENSFCAT00000005152	0	0	0	0	0	1	0	0	0	0	0	0	0	0
AHCYL2	ENSFCAG00000028700	ENSFCAT00000030934	0	0	0	0	0	7	0	0	0	0	0	0	0	0
AHCYL2	ENSFCAG00000028700	ENSFCAT00000037214	0	0	0	0	0	7	0	0	0	0	0	0	0	1
AHCYL2	ENSFCAG00000028700	ENSFCAT00000052406	0	0	0	0	0	27	0	0	0	0	0	0	0	0
AHI1	ENSFCAG00000001813	ENSFCAT00000001812	0	0	0	0	0	7	0	0	0	0	0	0	0	0
AHI1	ENSFCAG00000001813	ENSFCAT00000042235	0	0	1	0	0	2	0	0	0	0	0	0	0	0
AHNAK	ENSFCAG00000045898	ENSFCAT00000036445	0	0	1	0	0	15	0	0	0	0	0	0	0	1
AHNAK	ENSFCAG00000045898	ENSFCAT00000039791	0	0	1	0	0	15	0	0	0	0	0	0	0	1
AHNAK	ENSFCAG00000045898	ENSFCAT00000065907	0	0	0	0	6	4	0	0	0	0	0	0	0	1
AHSG	ENSFCAG00000045392	ENSFCAT00000065436	0	0	1	0	0	1	0	0	0	0	0	0	0	0
AHSP	ENSFCAG00000007857	ENSFCAT00000007859	0	0	1	0	0	0	0	0	0	0	0	0	0	0
AHSP	ENSFCAG00000007857	ENSFCAT00000043037	0	0	1	0	0	0	0	0	0	0	0	0	0	0
AICDA	ENSFCAG00000006052	ENSFCAT00000046179	0	0	0	0	0	1	0	0	0	0	0	0	0	0
AIDA	ENSFCAG00000002260	ENSFCAT00000002260	0	0	0	0	0	4	0	0	0	0	0	0	0	0
AIDA	ENSFCAG00000002260	ENSFCAT00000060974	0	0	0	0	0	4	0	0	0	0	0	0	0	0
AIF1	ENSFCAG00000040564	ENSFCAT00000055831	0	0	0	0	0	0	0	0	0	0	0	0	0	1
AIF1L	ENSFCAG00000032353	ENSFCAT00000035119	0	0	0	0	0	1	0	0	0	0	0	0	0	0
AIFM2	ENSFCAG00000001226	ENSFCAT00000001226	0	0	0	0	0	0	0	0	0	0	0	0	0	5
AIG1	ENSFCAG00000005364	ENSFCAT00000005365	0	0	0	0	0	26	0	0	0	0	0	0	0	4
AIG1	ENSFCAG00000005364	ENSFCAT00000053591	0	0	2	0	0	0	0	0	0	0	0	0	0	4
AIG1	ENSFCAG00000005364	ENSFCAT00000058232	0	0	0	0	0	26	0	0	0	0	0	0	0	4
AIG1	ENSFCAG00000005364	ENSFCAT00000064146	0	0	0	0	0	10	0	0	0	0	0	0	0	4
AIMP1	ENSFCAG00000012896	ENSFCAT00000012900	0	0	0	0	0	1	0	0	0	0	0	0	0	0
AIMP2	ENSFCAG00000022896	ENSFCAT00000031592	0	0	0	0	0	1	0	0	0	0	0	0	0	0
AIMP2	ENSFCAG00000022896	ENSFCAT00000051689	0	0	0	0	0	1	0	0	0	0	0	0	0	0
AIMP2	ENSFCAG00000022896	ENSFCAT00000062986	0	0	0	0	0	1	0	0	0	0	0	0	0	0
AIP	ENSFCAG00000001749	ENSFCAT00000001749	0	0	0	0	0	1	0	0	0	0	0	0	0	0
AIPL1	ENSFCAG00000023174	ENSFCAT00000026958	0	0	1	0	0	1	0	0	0	0	0	0	0	0
AIRE	ENSFCAG00000007933	ENSFCAT00000007935	0	0	1	0	0	0	0	0	0	0	0	0	0	0
AJAP1	ENSFCAG00000045902	ENSFCAT00000059055	0	0	0	0	0	23	0	0	0	0	0	0	0	0
AJM1	ENSFCAG00000046588	ENSFCAT00000054610	0	0	1	0	0	0	0	0	0	0	0	0	0	0
AK1	ENSFCAG00000023313	ENSFCAT00000026974	0	0	0	0	0	1	0	0	0	0	0	0	0	0
AK1	ENSFCAG00000023313	ENSFCAT00000060438	0	0	0	0	0	0	0	0	0	0	0	0	0	1
AK2	ENSFCAG00000024237	ENSFCAT00000025659	0	0	0	0	0	8	0	0	0	0	0	0	0	0
AK2	ENSFCAG00000024237	ENSFCAT00000050946	0	0	0	0	0	8	0	0	0	0	0	0	0	0
AK2	ENSFCAG00000024237	ENSFCAT00000054167	0	0	4	0	0	0	0	0	0	0	0	0	0	0
AK2	ENSFCAG00000024237	ENSFCAT00000056027	0	0	0	0	0	8	0	0	0	0	0	0	0	0
AK2	ENSFCAG00000024237	ENSFCAT00000060644	0	0	0	0	0	8	0	0	0	0	0	0	0	0
AK2	ENSFCAG00000024237	ENSFCAT00000061827	0	0	0	0	0	8	0	0	0	0	0	0	0	0
AK4	ENSFCAG00000033540	ENSFCAT00000044587	0	0	0	0	0	14	0	0	0	0	0	0	0	0
AK4	ENSFCAG00000033540	ENSFCAT00000053556	0	0	0	0	0	14	0	0	0	0	0	0	0	0
AK5	ENSFCAG00000001412	ENSFCAT00000001413	0	0	0	0	0	36	0	0	0	0	0	0	0	0
AK6	ENSFCAG00000031227	ENSFCAT00000028701	0	0	1	0	0	7	0	0	0	0	0	0	0	0
AK6	ENSFCAG00000031227	ENSFCAT00000051868	0	0	1	0	0	7	0	0	0	0	0	0	0	0
AK6	ENSFCAG00000031227	ENSFCAT00000055999	0	0	1	0	0	7	0	0	0	0	0	0	0	0
AK6	ENSFCAG00000031227	ENSFCAT00000064177	0	0	1	0	0	7	0	0	0	0	0	0	0	0
AK7	ENSFCAG00000006783	ENSFCAT00000006784	0	0	0	0	1	45	0	0	0	0	0	0	0	0
AK7	ENSFCAG00000006783	ENSFCAT00000063921	0	0	0	0	1	45	0	0	0	0	0	0	0	0
AK8	ENSFCAG00000023153	ENSFCAT00000044533	0	0	0	0	0	12	0	0	0	0	0	0	0	0
AKAIN1	ENSFCAG00000041689	ENSFCAT00000060685	0	0	0	0	0	11	0	0	0	0	0	0	0	0
AKAP10	ENSFCAG00000023100	ENSFCAT00000026673	0	0	1	0	0	23	0	0	0	0	0	0	0	0
AKAP10	ENSFCAG00000023100	ENSFCAT00000057781	0	0	0	0	0	23	0	0	0	0	0	0	0	0
AKAP11	ENSFCAG00000005913	ENSFCAT00000034244	0	0	1	0	0	4	0	0	0	0	0	0	0	1
AKAP11	ENSFCAG00000005913	ENSFCAT00000042071	0	0	1	0	0	3	0	0	0	0	0	0	0	0
AKAP17A	ENSFCAG00000044606	ENSFCAT00000058848	0	0	0	0	0	9	0	0	0	0	0	0	0	3
AKAP3	ENSFCAG00000029824	ENSFCAT00000026599	0	0	0	0	0	12	0	0	0	0	0	0	0	0
AKAP6	ENSFCAG00000010934	ENSFCAT00000010937	0	0	0	0	0	43	0	0	0	0	0	0	0	0
AKAP6	ENSFCAG00000010934	ENSFCAT00000031410	0	0	1	0	0	51	0	0	0	0	0	0	0	0
AKAP6	ENSFCAG00000010934	ENSFCAT00000039078	0	0	0	0	0	43	0	0	0	0	0	0	0	0
AKAP7	ENSFCAG00000012005	ENSFCAT00000012009	0	0	0	0	0	12	0	0	0	0	0	0	0	2
AKAP7	ENSFCAG00000012005	ENSFCAT00000040849	0	0	0	0	0	12	0	0	0	0	0	0	0	0
AKAP7	ENSFCAG00000012005	ENSFCAT00000050692	0	0	0	0	0	5	0	0	0	0	0	0	0	1
AKAP7	ENSFCAG00000012005	ENSFCAT00000052784	0	0	0	0	0	5	0	0	0	0	0	0	0	1
AKAP7	ENSFCAG00000012005	ENSFCAT00000058911	0	0	0	0	0	12	0	0	0	0	0	0	0	2
AKAP8L	ENSFCAG00000034698	ENSFCAT00000043365	0	0	0	0	0	3	0	0	0	0	0	0	0	0
AKAP9	ENSFCAG00000019191	ENSFCAT00000019165	0	0	4	0	0	18	0	0	0	0	0	0	0	0
AKAP9	ENSFCAG00000019191	ENSFCAT00000057272	0	0	4	0	0	18	0	0	0	0	0	0	0	0
AKIRIN1	ENSFCAG00000030569	ENSFCAT00000022365	0	0	0	0	0	1	0	0	0	0	0	0	0	0
AKIRIN1	ENSFCAG00000030569	ENSFCAT00000061590	0	0	1	0	0	1	0	0	0	0	0	0	0	0
AKIRIN1	ENSFCAG00000030569	ENSFCAT00000065609	0	0	0	0	0	1	0	0	0	0	0	0	0	0
AKIRIN2	ENSFCAG00000018601	ENSFCAT00000018311	0	0	0	0	0	0	0	0	0	0	0	0	0	4
AKNA	ENSFCAG00000000167	ENSFCAT00000000168	0	0	4	0	0	2	0	0	0	0	0	0	0	0
AKR1A1	ENSFCAG00000002857	ENSFCAT00000002857	0	0	1	0	0	5	0	0	0	0	0	0	0	0
AKR1B1	ENSFCAG00000012894	ENSFCAT00000012898	0	0	1	0	0	1	0	0	0	0	0	0	0	4
AKR1D1	ENSFCAG00000006510	ENSFCAT00000006511	0	0	0	0	0	6	0	0	0	0	0	0	0	0
AKR1D1	ENSFCAG00000006510	ENSFCAT00000062996	0	0	0	0	0	6	0	0	0	0	0	0	0	0
AKR1E2	ENSFCAG00000019025	ENSFCAT00000018958	0	0	5	0	0	0	0	0	0	0	0	0	0	0
AKR7A2	ENSFCAG00000034234	ENSFCAT00000040269	0	0	4	0	0	0	0	0	0	0	0	0	0	1
AKR7A2	ENSFCAG00000034234	ENSFCAT00000041022	0	0	4	0	0	0	0	0	0	0	0	0	0	1
AKR7L	ENSFCAG00000008773	ENSFCAT00000008775	0	0	1	0	0	0	0	0	0	0	0	0	0	0
AKT1S1	ENSFCAG00000039788	ENSFCAT00000046831	0	0	1	0	0	0	0	0	0	0	0	0	0	0
AKT2	ENSFCAG00000012180	ENSFCAT00000042594	0	0	4	0	0	0	0	0	0	0	0	0	0	0
AKT2	ENSFCAG00000012180	ENSFCAT00000049926	0	0	4	0	0	0	0	0	0	0	0	0	0	0
AKT3	ENSFCAG00000003700	ENSFCAT00000003701	0	0	0	0	0	34	0	0	0	0	0	0	0	0
AKTIP	ENSFCAG00000009131	ENSFCAT00000009133	0	0	0	0	0	5	0	0	0	0	0	0	0	0
AKTIP	ENSFCAG00000009131	ENSFCAT00000042925	0	0	0	0	0	0	0	0	0	0	0	0	0	1
ALAD	ENSFCAG00000009244	ENSFCAT00000009247	0	0	0	0	0	4	0	0	0	0	0	0	0	0
ALAS1	ENSFCAG00000015705	ENSFCAT00000015709	0	0	0	0	0	2	0	0	0	1	0	0	0	0
ALB	ENSFCAG00000011854	ENSFCAT00000011858	0	0	2	0	0	0	0	0	0	0	0	0	0	0
ALCAM	ENSFCAG00000007030	ENSFCAT00000007032	4	0	0	0	0	35	0	0	0	0	0	0	0	0
ALCAM	ENSFCAG00000007030	ENSFCAT00000046364	4	0	0	0	0	35	0	0	0	0	0	0	0	0
ALDH16A1	ENSFCAG00000009193	ENSFCAT00000009194	0	0	4	0	0	2	0	0	0	0	0	0	0	4
ALDH16A1	ENSFCAG00000009193	ENSFCAT00000062281	0	0	4	0	0	2	0	0	0	0	0	0	0	4
ALDH16A1	ENSFCAG00000009193	ENSFCAT00000062353	0	0	4	0	0	2	0	0	0	0	0	0	0	4
ALDH18A1	ENSFCAG00000001422	ENSFCAT00000001422	0	0	0	0	0	15	0	0	0	0	0	0	0	0
ALDH18A1	ENSFCAG00000001422	ENSFCAT00000066932	0	0	0	0	0	19	0	0	0	0	0	0	0	5
ALDH1A1	ENSFCAG00000009133	ENSFCAT00000009137	0	0	1	0	0	1	0	0	0	0	0	0	0	2
ALDH1A2	ENSFCAG00000033553	ENSFCAT00000046971	0	0	0	0	0	20	0	0	0	0	0	0	0	0
ALDH1A2	ENSFCAG00000033553	ENSFCAT00000052040	0	0	0	0	0	20	0	0	0	0	0	0	0	0
ALDH1A2	ENSFCAG00000033553	ENSFCAT00000055875	0	0	0	0	0	45	0	0	0	0	0	0	0	0
ALDH1A2	ENSFCAG00000033553	ENSFCAT00000058773	4	0	0	0	0	16	0	0	0	0	0	0	0	0
ALDH1A2	ENSFCAG00000033553	ENSFCAT00000059812	0	0	0	0	0	20	0	0	0	0	0	0	0	0
ALDH1A3	ENSFCAG00000010734	ENSFCAT00000010737	0	0	0	0	0	2	0	0	0	0	0	0	0	0
ALDH1A3	ENSFCAG00000010734	ENSFCAT00000031537	0	0	0	0	0	2	0	0	0	0	0	0	0	0
ALDH1L2	ENSFCAG00000001459	ENSFCAT00000001459	0	0	0	0	0	10	0	0	0	0	0	0	0	4
ALDH3A1	ENSFCAG00000005186	ENSFCAT00000005189	0	0	1	0	0	0	0	0	0	0	0	0	0	4
ALDH3A2	ENSFCAG00000025303	ENSFCAT00000028408	0	0	1	0	0	2	0	0	0	0	0	0	0	0
ALDH3A2	ENSFCAG00000025303	ENSFCAT00000039393	0	0	1	0	0	2	0	0	0	0	0	0	0	0
ALDH3A2	ENSFCAG00000025303	ENSFCAT00000064983	0	0	0	0	0	2	0	0	0	0	0	0	0	0
ALDH4A1	ENSFCAG00000008767	ENSFCAT00000060000	0	0	1	0	0	0	0	0	0	0	0	0	0	0
ALDH5A1	ENSFCAG00000023906	ENSFCAT00000030850	0	0	0	0	0	2	0	0	0	0	0	0	0	4
ALDH5A1	ENSFCAG00000023906	ENSFCAT00000060113	0	0	0	0	0	2	0	0	0	0	0	0	0	4
ALDH6A1	ENSFCAG00000006202	ENSFCAT00000006204	0	0	0	0	0	6	0	0	0	0	0	0	0	4
ALDH7A1	ENSFCAG00000031152	ENSFCAT00000022378	0	0	1	0	0	19	0	0	0	0	0	0	0	1
ALDH7A1	ENSFCAG00000031152	ENSFCAT00000050475	0	0	0	0	0	19	0	0	0	0	0	0	0	1
ALDH7A1	ENSFCAG00000031152	ENSFCAT00000054998	0	0	0	0	0	19	0	0	0	0	0	0	0	1
ALDH7A1	ENSFCAG00000031152	ENSFCAT00000060433	0	0	0	0	0	19	0	0	0	0	0	0	0	1
ALDH7A1	ENSFCAG00000031152	ENSFCAT00000061272	0	0	0	0	0	19	0	0	0	0	0	0	0	1
ALDH7A1	ENSFCAG00000031152	ENSFCAT00000066949	0	0	0	0	0	20	0	0	0	0	0	0	0	1
ALDH9A1	ENSFCAG00000004312	ENSFCAT00000004313	0	0	1	0	0	1	0	0	0	0	0	0	0	1
ALG11	ENSFCAG00000026271	ENSFCAT00000023442	0	0	1	0	0	1	0	0	0	0	0	0	0	0
ALG12	ENSFCAG00000013153	ENSFCAT00000013157	0	0	0	0	0	0	0	0	0	0	0	0	0	1
ALG12	ENSFCAG00000013153	ENSFCAT00000036833	0	0	0	0	0	0	0	0	0	0	0	0	0	1
ALG12	ENSFCAG00000013153	ENSFCAT00000038744	0	0	0	0	0	0	0	0	0	0	0	0	0	1
ALG12	ENSFCAG00000013153	ENSFCAT00000061348	0	0	0	0	0	0	0	0	0	0	0	0	0	1
ALG14	ENSFCAG00000006021	ENSFCAT00000006022	0	0	2	0	0	15	0	0	0	0	0	0	0	0
ALG2	ENSFCAG00000015171	ENSFCAT00000015174	0	0	0	0	0	4	0	0	0	0	0	0	0	0
ALG5	ENSFCAG00000003814	ENSFCAT00000003815	0	0	4	0	0	9	0	0	0	0	0	0	0	0
ALG5	ENSFCAG00000003814	ENSFCAT00000052534	0	0	4	0	0	9	0	0	0	0	0	0	0	0
ALG6	ENSFCAG00000027407	ENSFCAT00000032360	0	0	0	0	0	7	0	0	0	0	0	0	0	1
ALG6	ENSFCAG00000027407	ENSFCAT00000034449	0	0	0	0	0	7	0	0	0	0	0	0	0	1
ALG8	ENSFCAG00000025308	ENSFCAT00000022509	0	0	0	0	0	2	0	0	0	0	0	0	0	0
ALK	ENSFCAG00000042185	ENSFCAT00000056001	0	0	0	0	0	63	0	0	0	0	0	0	0	0
ALKAL1	ENSFCAG00000041171	ENSFCAT00000065952	0	0	4	0	0	2	0	0	0	0	0	0	0	0
ALKAL1	ENSFCAG00000041171	ENSFCAT00000066178	0	0	4	0	0	2	0	0	0	0	0	0	0	0
ALKBH1	ENSFCAG00000037897	ENSFCAT00000037675	0	0	1	0	0	0	0	0	0	0	0	0	0	0
ALKBH2	ENSFCAG00000008348	ENSFCAT00000008350	0	1	0	0	0	0	0	0	0	0	0	0	0	1
ALKBH2	ENSFCAG00000008348	ENSFCAT00000044551	0	1	0	0	0	0	0	0	0	0	0	0	0	1
ALKBH3	ENSFCAG00000029461	ENSFCAT00000026617	0	0	0	0	0	1	0	0	0	0	0	0	0	0
ALKBH5	ENSFCAG00000033826	ENSFCAT00000046527	0	0	1	0	0	0	0	0	0	0	0	0	0	4
ALKBH6	ENSFCAG00000006619	ENSFCAT00000042830	0	0	1	0	0	0	0	0	0	0	0	0	0	2
ALKBH6	ENSFCAG00000006619	ENSFCAT00000056802	0	0	0	0	0	0	0	0	0	0	0	0	0	2
ALKBH6	ENSFCAG00000006619	ENSFCAT00000059505	0	0	0	0	0	0	0	0	0	0	0	0	0	2
ALKBH6	ENSFCAG00000006619	ENSFCAT00000060883	0	0	0	0	0	0	0	0	0	0	0	0	0	2
ALKBH8	ENSFCAG00000033583	ENSFCAT00000034935	0	0	0	0	0	4	0	0	0	0	0	0	0	4
ALKBH8	ENSFCAG00000033583	ENSFCAT00000055348	0	0	0	0	0	2	0	0	0	0	0	0	0	0
ALLC	ENSFCAG00000007504	ENSFCAT00000049972	0	0	0	0	0	0	0	0	0	0	0	0	0	1
ALOX12B	ENSFCAG00000015184	ENSFCAT00000015188	1	0	0	0	0	1	0	0	0	0	0	0	0	0
ALOX15B	ENSFCAG00000015182	ENSFCAT00000015186	0	0	1	0	0	1	0	0	0	1	0	0	0	2
ALOX15B	ENSFCAG00000015182	ENSFCAT00000054268	0	0	1	0	0	1	0	0	0	1	0	0	0	2
ALOX15B	ENSFCAG00000015182	ENSFCAT00000059545	0	0	1	0	0	1	0	0	0	1	0	0	0	2
ALOX5	ENSFCAG00000013124	ENSFCAT00000013130	0	5	0	0	0	5	0	0	0	0	0	0	0	5
ALOX5	ENSFCAG00000013124	ENSFCAT00000059528	0	0	0	0	0	5	0	0	0	0	0	0	0	9
ALOX5AP	ENSFCAG00000037195	ENSFCAT00000049183	0	0	0	0	0	9	0	0	0	0	0	0	0	0
ALOX5AP	ENSFCAG00000037195	ENSFCAT00000052961	0	0	0	0	0	9	0	0	0	0	0	0	0	1
ALOXE3	ENSFCAG00000015186	ENSFCAT00000015191	0	0	0	0	0	1	0	0	0	0	0	0	0	0
ALPK1	ENSFCAG00000010710	ENSFCAT00000010713	0	0	1	0	0	8	0	0	0	0	0	0	0	0
ALPK1	ENSFCAG00000010710	ENSFCAT00000046197	1	0	0	0	0	7	0	0	0	0	0	0	0	0
ALPK2	ENSFCAG00000002283	ENSFCAT00000038906	0	0	0	0	0	26	0	0	0	0	0	0	0	0
ALPL	ENSFCAG00000002960	ENSFCAT00000002960	0	0	0	0	0	13	0	0	0	0	0	0	0	2
ALS2	ENSFCAG00000004007	ENSFCAT00000039591	0	0	0	0	0	8	0	0	0	0	0	0	0	0
ALS2CL	ENSFCAG00000014510	ENSFCAT00000014516	0	0	0	0	1	0	0	0	0	0	0	0	0	0
ALS2CR12	ENSFCAG00000004546	ENSFCAT00000004547	0	0	0	0	0	5	0	0	0	0	0	0	0	0
ALX1	ENSFCAG00000034933	ENSFCAT00000033491	0	0	0	0	0	4	0	0	0	0	0	0	0	1
ALX3	ENSFCAG00000030151	ENSFCAT00000032729	0	0	0	0	0	0	0	0	0	0	0	0	0	1
ALX4	ENSFCAG00000005620	ENSFCAT00000005622	1	0	4	0	0	2	0	0	0	0	0	0	0	0
ALYREF	ENSFCAG00000022549	ENSFCAT00000042192	0	0	4	0	0	0	0	0	0	0	0	0	0	5
AMBN	ENSFCAG00000009206	ENSFCAT00000009209	0	0	0	0	0	0	0	0	0	0	0	0	0	1
AMBN	ENSFCAG00000009206	ENSFCAT00000034180	0	0	0	0	0	0	0	0	0	0	0	0	0	1
AMBRA1	ENSFCAG00000013635	ENSFCAT00000013639	0	0	0	0	0	27	0	0	0	0	0	0	0	1
AMBRA1	ENSFCAG00000013635	ENSFCAT00000034297	0	0	0	0	0	27	0	0	0	0	0	0	0	1
AMBRA1	ENSFCAG00000013635	ENSFCAT00000039826	0	0	0	0	0	27	0	0	0	0	0	0	0	1
AMBRA1	ENSFCAG00000013635	ENSFCAT00000065565	0	0	0	0	0	25	0	0	0	0	0	0	0	0
AMDHD1	ENSFCAG00000005404	ENSFCAT00000005404	0	0	0	0	0	2	0	0	0	0	0	0	0	0
AMER2	ENSFCAG00000046446	ENSFCAT00000066920	0	0	3	0	0	0	0	0	0	0	0	0	0	4
AMFR	ENSFCAG00000008668	ENSFCAT00000008670	4	0	0	0	0	5	0	0	0	0	0	0	0	0
AMH	ENSFCAG00000033020	ENSFCAT00000036376	0	0	8	0	0	0	0	0	0	0	0	0	0	0
AMHR2	ENSFCAG00000005894	ENSFCAT00000005896	0	0	0	0	0	1	0	0	0	0	0	0	0	0
AMIGO2	ENSFCAG00000001520	ENSFCAT00000001520	0	0	4	0	0	0	0	0	0	0	0	0	0	2
AMN	ENSFCAG00000043416	ENSFCAT00000063058	0	0	0	0	0	2	0	0	0	0	0	0	0	0
AMN	ENSFCAG00000043416	ENSFCAT00000064096	0	0	0	0	0	2	0	0	0	0	0	0	0	0
AMN1	ENSFCAG00000022702	ENSFCAT00000024050	0	0	0	0	0	8	0	0	0	0	0	0	0	1
AMN1	ENSFCAG00000022702	ENSFCAT00000050701	0	0	0	0	0	8	0	0	0	0	0	0	0	1
AMOT	ENSFCAG00000012495	ENSFCAT00000012497	0	0	0	0	0	1	0	0	0	0	0	0	0	0
AMOTL1	ENSFCAG00000010915	ENSFCAT00000010918	0	0	4	0	0	15	0	0	0	0	0	0	0	0
AMOTL1	ENSFCAG00000010915	ENSFCAT00000042853	0	0	4	0	0	9	0	0	0	0	0	0	0	4
AMPD1	ENSFCAG00000010509	ENSFCAT00000010513	0	0	0	0	0	0	0	0	0	0	0	0	0	1
AMPD2	ENSFCAG00000015597	ENSFCAT00000015601	0	0	0	0	0	0	0	0	0	0	0	0	0	1
AMPD2	ENSFCAG00000015597	ENSFCAT00000050503	0	0	0	0	0	0	0	0	0	0	0	0	0	1
AMPD2	ENSFCAG00000015597	ENSFCAT00000066468	0	0	0	0	0	0	0	0	0	0	0	0	0	1
AMPD3	ENSFCAG00000000400	ENSFCAT00000000400	0	0	0	0	0	2	0	0	0	0	0	0	0	0
AMPD3	ENSFCAG00000000400	ENSFCAT00000063214	0	0	0	0	0	2	0	0	0	0	0	0	0	0
AMPH	ENSFCAG00000003529	ENSFCAT00000045074	0	0	0	0	0	59	0	0	0	0	0	0	0	0
AMPH	ENSFCAG00000003529	ENSFCAT00000050035	0	0	0	0	0	59	0	0	0	0	0	0	0	0
AMTN	ENSFCAG00000007314	ENSFCAT00000007316	0	0	1	0	0	0	0	0	0	0	0	0	0	0
AMZ2	ENSFCAG00000019195	ENSFCAT00000019043	0	0	5	0	0	0	0	0	0	0	0	0	0	1
AMZ2	ENSFCAG00000019195	ENSFCAT00000061632	0	0	5	0	0	0	0	0	0	0	0	0	0	1
AMZ2	ENSFCAG00000019195	ENSFCAT00000063117	0	0	5	0	0	0	0	0	0	0	0	0	0	1
ANAPC1	ENSFCAG00000027305	ENSFCAT00000027656	0	0	0	0	0	6	0	0	0	0	0	0	0	0
ANAPC1	ENSFCAG00000027305	ENSFCAT00000054208	0	0	1	0	0	2	0	0	0	0	0	0	0	0
ANAPC13	ENSFCAG00000046099	ENSFCAT00000055748	0	0	2	0	0	4	0	0	0	0	0	0	0	0
ANAPC16	ENSFCAG00000010368	ENSFCAT00000033660	0	0	0	0	0	5	0	0	0	0	0	0	0	1
ANAPC16	ENSFCAG00000010368	ENSFCAT00000049932	0	0	0	0	0	1	0	0	0	0	0	0	0	4
ANAPC2	ENSFCAG00000010255	ENSFCAT00000010259	0	0	4	0	0	0	0	0	0	0	0	0	0	0
ANAPC4	ENSFCAG00000042946	ENSFCAT00000062746	0	0	0	0	0	3	0	0	0	0	0	0	0	0
ANAPC5	ENSFCAG00000012454	ENSFCAT00000012457	0	0	0	0	0	1	0	0	0	0	0	0	0	0
ANAPC7	ENSFCAG00000030018	ENSFCAT00000029950	0	0	4	0	0	5	0	0	0	0	0	0	0	0
ANG	ENSFCAG00000041462	ENSFCAT00000051745	0	0	0	0	0	0	0	0	0	0	0	0	0	4
ANGPT1	ENSFCAG00000045651	ENSFCAT00000062233	1	0	0	0	0	10	0	0	0	0	0	0	0	0
ANGPT2	ENSFCAG00000014372	ENSFCAT00000014376	0	0	5	0	0	11	0	0	0	0	0	0	0	0
ANGPT2	ENSFCAG00000014372	ENSFCAT00000054946	0	0	1	0	0	11	0	0	0	0	0	0	0	0
ANGPT4	ENSFCAG00000025365	ENSFCAT00000029433	0	0	0	0	0	1	0	0	0	0	0	0	0	0
ANGPTL2	ENSFCAG00000008697	ENSFCAT00000008699	0	0	9	0	0	2	0	0	0	0	0	0	0	0
ANGPTL3	ENSFCAG00000011284	ENSFCAT00000011287	0	0	2	0	0	1	0	0	0	0	0	0	0	0
ANGPTL4	ENSFCAG00000015215	ENSFCAT00000015219	0	0	0	0	0	1	0	0	0	0	0	0	0	1
ANGPTL5	ENSFCAG00000001675	ENSFCAT00000001675	0	0	4	0	0	0	0	0	0	0	0	0	0	4
ANGPTL6	ENSFCAG00000009387	ENSFCAT00000009389	0	0	1	0	0	1	0	0	0	0	0	0	0	0
ANGPTL7	ENSFCAG00000000055	ENSFCAT00000000055	0	0	0	0	0	1	0	0	0	0	0	0	0	0
ANGPTL8	ENSFCAG00000032442	ENSFCAT00000042427	0	0	4	0	0	0	0	0	0	0	0	0	0	0
ANK1	ENSFCAG00000012951	ENSFCAT00000037334	0	0	0	0	0	10	0	0	0	0	0	0	0	0
ANK2	ENSFCAG00000005384	ENSFCAT00000005385	0	0	0	0	0	38	0	0	0	0	0	0	0	0
ANK2	ENSFCAG00000005384	ENSFCAT00000023683	0	0	0	0	0	53	0	0	0	0	0	0	0	4
ANK2	ENSFCAG00000005384	ENSFCAT00000045227	0	0	0	0	0	8	0	0	0	0	0	0	0	0
ANK2	ENSFCAG00000005384	ENSFCAT00000056415	0	0	0	0	0	23	0	0	0	0	0	0	0	0
ANK2	ENSFCAG00000005384	ENSFCAT00000060908	0	0	0	0	0	23	0	0	0	0	0	0	0	0
ANK2	ENSFCAG00000005384	ENSFCAT00000062344	0	0	0	0	0	0	0	0	0	0	0	0	0	1
ANK3	ENSFCAG00000031392	ENSFCAT00000032393	0	0	0	0	0	27	0	0	0	0	0	0	0	0
ANK3	ENSFCAG00000031392	ENSFCAT00000032732	0	0	0	0	0	76	0	0	0	0	0	0	0	1
ANK3	ENSFCAG00000031392	ENSFCAT00000040392	0	0	0	0	0	1	0	0	0	0	0	0	0	0
ANK3	ENSFCAG00000031392	ENSFCAT00000047104	0	0	0	0	0	45	0	0	0	0	0	0	0	0
ANK3	ENSFCAG00000031392	ENSFCAT00000049689	0	0	0	0	0	2	0	0	0	0	0	0	0	0
ANKAR	ENSFCAG00000018865	ENSFCAT00000018744	0	0	1	0	0	12	0	0	0	0	0	0	0	0
ANKDD1A	ENSFCAG00000011452	ENSFCAT00000011455	0	0	0	0	0	1	0	0	0	0	0	0	0	0
ANKDD1A	ENSFCAG00000011452	ENSFCAT00000065285	0	0	0	0	0	1	0	0	0	0	0	0	0	0
ANKDD1B	ENSFCAG00000009659	ENSFCAT00000009661	0	0	0	0	0	9	0	0	0	0	0	0	0	0
ANKEF1	ENSFCAG00000009160	ENSFCAT00000009161	0	0	0	0	0	1	0	0	0	0	0	0	0	0
ANKEF1	ENSFCAG00000009160	ENSFCAT00000023246	0	0	0	0	0	1	0	0	0	0	0	0	0	5
ANKFN1	ENSFCAG00000045176	ENSFCAT00000053177	0	0	0	0	0	25	0	0	0	0	0	0	0	0
ANKFN1	ENSFCAG00000045176	ENSFCAT00000056639	0	0	0	0	0	25	0	0	0	0	0	0	0	0
ANKFN1	ENSFCAG00000045176	ENSFCAT00000062897	0	0	0	0	0	22	0	0	0	0	0	0	0	0
ANKFY1	ENSFCAG00000002269	ENSFCAT00000002269	0	0	0	0	0	3	0	0	0	0	0	0	0	0
ANKH	ENSFCAG00000012251	ENSFCAT00000012255	0	0	0	0	0	11	0	0	0	0	0	0	0	0
ANKIB1	ENSFCAG00000022205	ENSFCAT00000030459	0	0	0	0	0	7	0	0	0	0	0	0	0	0
ANKK1	ENSFCAG00000046677	ENSFCAT00000052919	0	0	0	0	0	0	0	0	0	0	0	0	0	1
ANKLE2	ENSFCAG00000002504	ENSFCAT00000002504	0	0	0	0	0	9	0	0	0	0	0	0	0	5
ANKMY1	ENSFCAG00000012464	ENSFCAT00000012469	0	0	0	0	0	2	0	0	0	0	0	0	0	1
ANKMY1	ENSFCAG00000012464	ENSFCAT00000036897	0	0	0	0	0	1	0	0	0	0	0	0	0	0
ANKMY1	ENSFCAG00000012464	ENSFCAT00000037799	0	0	0	0	0	2	0	0	0	0	0	0	0	0
ANKMY1	ENSFCAG00000012464	ENSFCAT00000039736	0	0	0	0	0	2	0	0	0	0	0	0	0	0
ANKMY1	ENSFCAG00000012464	ENSFCAT00000040710	0	0	0	0	0	2	0	0	0	0	0	0	0	0
ANKMY2	ENSFCAG00000009108	ENSFCAT00000009110	0	0	0	0	0	5	0	0	0	0	0	0	0	0
ANKRA2	ENSFCAG00000024372	ENSFCAT00000027397	0	0	0	0	0	3	0	0	0	0	1	0	0	1
ANKRD1	ENSFCAG00000015725	ENSFCAT00000015730	0	0	0	0	0	0	0	0	0	0	0	0	0	1
ANKRD10	ENSFCAG00000023512	ENSFCAT00000030563	0	0	1	0	0	1	0	0	0	0	0	0	0	0
ANKRD10	ENSFCAG00000023512	ENSFCAT00000052541	0	0	0	0	0	1	0	0	0	0	0	0	0	0
ANKRD12	ENSFCAG00000043867	ENSFCAT00000058657	0	0	0	0	0	8	0	0	0	0	0	0	0	0
ANKRD12	ENSFCAG00000043867	ENSFCAT00000059033	0	0	0	0	0	8	0	0	0	0	0	0	0	0
ANKRD13A	ENSFCAG00000006173	ENSFCAT00000006175	0	0	0	0	0	9	0	0	0	0	0	0	0	0
ANKRD13C	ENSFCAG00000012449	ENSFCAT00000012452	0	0	0	0	0	13	0	0	0	0	0	0	0	0
ANKRD13C	ENSFCAG00000012449	ENSFCAT00000038239	0	0	0	0	0	13	0	0	0	0	0	0	0	0
ANKRD13D	ENSFCAG00000003388	ENSFCAT00000003387	0	0	0	0	0	1	0	0	0	0	0	0	0	0
ANKRD16	ENSFCAG00000009002	ENSFCAT00000044335	0	0	4	0	0	2	0	0	0	0	0	0	0	0
ANKRD16	ENSFCAG00000009002	ENSFCAT00000049640	0	0	4	0	0	2	0	0	0	0	0	0	0	0
ANKRD17	ENSFCAG00000013953	ENSFCAT00000013960	0	0	0	0	0	5	0	0	0	0	0	0	0	1
ANKRD17	ENSFCAG00000013953	ENSFCAT00000037089	0	0	0	0	0	5	0	0	0	0	0	0	0	1
ANKRD17	ENSFCAG00000013953	ENSFCAT00000042971	0	0	0	0	0	4	0	0	0	0	0	0	0	0
ANKRD17	ENSFCAG00000013953	ENSFCAT00000049760	0	0	0	0	0	3	0	0	0	0	0	0	0	1
ANKRD22	ENSFCAG00000037283	ENSFCAT00000041501	0	0	2	0	0	4	0	0	0	0	0	0	0	0
ANKRD23	ENSFCAG00000001833	ENSFCAT00000001833	0	0	4	0	0	0	0	0	0	0	0	0	0	1
ANKRD23	ENSFCAG00000001833	ENSFCAT00000053628	0	0	4	0	0	0	0	0	0	0	0	0	0	0
ANKRD27	ENSFCAG00000002328	ENSFCAT00000002328	0	0	0	0	0	6	0	0	0	0	0	0	0	0
ANKRD28	ENSFCAG00000011307	ENSFCAT00000011312	0	0	0	0	0	17	0	0	0	0	0	0	0	1
ANKRD28	ENSFCAG00000011307	ENSFCAT00000040152	0	0	0	0	0	6	0	0	0	0	0	0	0	0
ANKRD29	ENSFCAG00000030826	ENSFCAT00000028142	4	0	0	0	0	6	0	0	0	0	0	0	0	0
ANKRD29	ENSFCAG00000030826	ENSFCAT00000056251	4	0	0	0	0	6	0	0	0	0	0	0	0	0
ANKRD29	ENSFCAG00000030826	ENSFCAT00000064270	0	0	4	0	0	6	0	0	0	0	0	0	0	0
ANKRD33B	ENSFCAG00000009294	ENSFCAT00000033479	0	0	0	0	0	24	0	0	0	0	0	0	0	0
ANKRD34B	ENSFCAG00000028474	ENSFCAT00000023257	0	0	0	0	0	0	0	0	0	0	0	0	0	3
ANKRD34C	ENSFCAG00000030323	ENSFCAT00000026082	0	0	4	0	0	0	0	0	0	0	0	0	0	0
ANKRD37	ENSFCAG00000027472	ENSFCAT00000029180	0	0	1	0	0	0	0	0	0	0	0	0	0	0
ANKRD39	ENSFCAG00000018835	ENSFCAT00000018291	0	0	4	0	0	1	0	0	0	0	0	0	0	0
ANKRD40	ENSFCAG00000043849	ENSFCAT00000051364	0	0	0	0	0	2	0	0	0	0	0	0	0	1
ANKRD42	ENSFCAG00000029546	ENSFCAT00000040983	0	0	1	0	0	5	0	0	0	0	0	0	0	1
ANKRD44	ENSFCAG00000008711	ENSFCAT00000008714	0	0	0	0	0	40	0	0	0	0	0	0	0	0
ANKRD44	ENSFCAG00000008711	ENSFCAT00000033605	0	0	0	0	0	40	0	0	0	0	0	0	0	0
ANKRD44	ENSFCAG00000008711	ENSFCAT00000037308	0	0	0	0	0	40	0	0	0	0	0	0	0	0
ANKRD44	ENSFCAG00000008711	ENSFCAT00000040896	0	0	0	0	0	40	0	0	0	0	0	0	0	0
ANKRD44	ENSFCAG00000008711	ENSFCAT00000050462	0	0	0	0	0	40	0	0	0	0	0	0	0	0
ANKRD44	ENSFCAG00000008711	ENSFCAT00000061495	0	0	0	0	0	40	0	0	0	0	0	0	0	0
ANKRD44	ENSFCAG00000008711	ENSFCAT00000065638	0	0	0	0	0	19	0	0	0	0	0	0	0	0
ANKRD46	ENSFCAG00000023210	ENSFCAT00000029159	0	0	1	0	0	0	0	0	0	0	0	0	0	0
ANKRD46	ENSFCAG00000023210	ENSFCAT00000055920	0	0	1	0	0	14	0	0	0	0	0	0	0	0
ANKRD46	ENSFCAG00000023210	ENSFCAT00000058338	0	0	1	0	0	0	0	0	0	0	0	0	0	0
ANKRD50	ENSFCAG00000022321	ENSFCAT00000024446	0	0	1	0	0	4	0	0	0	0	0	0	0	0
ANKRD53	ENSFCAG00000013456	ENSFCAT00000013460	0	0	0	0	0	0	0	0	0	0	0	0	0	1
ANKRD53	ENSFCAG00000013456	ENSFCAT00000066073	0	0	0	0	0	0	0	0	0	0	0	0	0	1
ANKRD53	ENSFCAG00000013456	ENSFCAT00000066216	0	0	0	0	0	0	0	0	0	0	0	0	0	1
ANKRD54	ENSFCAG00000004279	ENSFCAT00000004280	0	0	1	0	0	6	0	0	0	0	0	0	0	4
ANKRD54	ENSFCAG00000004279	ENSFCAT00000060050	0	0	1	0	0	6	0	0	0	0	0	0	0	4
ANKRD54	ENSFCAG00000004279	ENSFCAT00000063860	0	0	1	0	0	6	0	0	0	0	0	0	0	0
ANKRD55	ENSFCAG00000010860	ENSFCAT00000010863	0	0	0	0	0	22	0	0	0	0	0	0	0	2
ANKRD55	ENSFCAG00000010860	ENSFCAT00000041213	0	0	0	0	0	22	0	0	0	0	0	0	0	2
ANKRD55	ENSFCAG00000010860	ENSFCAT00000058235	0	0	0	0	0	22	0	0	0	0	0	0	0	2
ANKRD55	ENSFCAG00000010860	ENSFCAT00000061152	0	0	0	0	0	22	0	0	0	0	0	0	0	2
ANKRD6	ENSFCAG00000008881	ENSFCAT00000008885	0	0	0	0	0	18	0	0	0	0	0	0	0	0
ANKRD6	ENSFCAG00000008881	ENSFCAT00000058133	0	0	0	0	0	18	0	0	0	0	0	0	0	0
ANKRD6	ENSFCAG00000008881	ENSFCAT00000062614	0	0	0	0	0	18	0	0	0	0	0	0	0	1
ANKRD60	ENSFCAG00000041149	ENSFCAT00000052631	0	0	0	0	0	4	0	0	0	0	0	0	0	0
ANKRD63	ENSFCAG00000029579	ENSFCAT00000025926	0	0	4	0	0	0	0	0	0	0	0	0	0	0
ANKS1A	ENSFCAG00000005884	ENSFCAT00000005886	0	0	4	0	0	22	0	0	0	0	0	0	0	0
ANKS3	ENSFCAG00000004565	ENSFCAT00000004565	0	0	4	0	0	1	0	0	0	0	0	0	0	0
ANKS3	ENSFCAG00000004565	ENSFCAT00000043592	0	0	4	0	0	1	0	0	0	0	0	0	0	0
ANKS4B	ENSFCAG00000015166	ENSFCAT00000015170	0	0	0	0	0	4	0	0	0	0	0	0	0	0
ANKS6	ENSFCAG00000008830	ENSFCAT00000008832	0	0	0	0	0	6	0	0	0	0	0	0	0	4
ANKUB1	ENSFCAG00000008571	ENSFCAT00000008573	0	0	0	0	0	7	0	0	0	0	0	0	0	0
ANLN	ENSFCAG00000007624	ENSFCAT00000007627	0	0	1	0	0	4	0	0	0	0	0	0	0	0
ANLN	ENSFCAG00000007624	ENSFCAT00000043151	1	0	0	0	0	4	0	0	0	0	0	0	0	0
ANLN	ENSFCAG00000007624	ENSFCAT00000054223	1	0	0	0	0	4	0	0	0	0	0	0	0	0
ANLN	ENSFCAG00000007624	ENSFCAT00000063610	1	0	0	0	0	4	0	0	0	0	0	0	0	0
ANO1	ENSFCAG00000006735	ENSFCAT00000006737	0	0	0	0	0	25	0	0	0	0	0	0	0	0
ANO1	ENSFCAG00000006735	ENSFCAT00000059366	0	0	0	0	0	25	0	0	0	0	0	0	0	0
ANO1	ENSFCAG00000006735	ENSFCAT00000062558	0	0	0	0	0	25	0	0	0	0	0	0	0	0
ANO1	ENSFCAG00000006735	ENSFCAT00000065581	0	0	0	0	0	25	0	0	0	0	0	0	0	0
ANO10	ENSFCAG00000003237	ENSFCAT00000003237	0	0	1	0	0	10	0	0	0	0	0	0	0	4
ANO10	ENSFCAG00000003237	ENSFCAT00000043323	0	0	1	0	0	47	0	0	0	0	0	0	0	4
ANO10	ENSFCAG00000003237	ENSFCAT00000043361	0	0	4	0	0	27	0	0	0	0	0	0	0	4
ANO10	ENSFCAG00000003237	ENSFCAT00000051549	1	0	0	0	0	45	0	0	0	0	0	0	0	0
ANO10	ENSFCAG00000003237	ENSFCAT00000051638	0	0	1	0	0	41	0	0	0	0	0	0	0	4
ANO10	ENSFCAG00000003237	ENSFCAT00000053095	1	0	0	0	0	45	0	0	0	0	0	0	0	4
ANO10	ENSFCAG00000003237	ENSFCAT00000065010	0	0	1	0	0	41	0	0	0	0	0	0	0	4
ANO10	ENSFCAG00000003237	ENSFCAT00000066940	0	0	1	0	0	41	0	0	0	0	0	0	0	4
ANO2	ENSFCAG00000006860	ENSFCAT00000006862	0	0	0	0	0	10	0	0	0	0	0	0	0	0
ANO3	ENSFCAG00000029302	ENSFCAT00000023688	0	0	0	0	0	42	0	0	0	0	0	0	0	0
ANO3	ENSFCAG00000029302	ENSFCAT00000043264	0	0	0	0	0	65	0	0	0	0	0	0	0	0
ANO3	ENSFCAG00000029302	ENSFCAT00000050502	0	0	0	0	0	16	0	0	0	0	0	0	0	4
ANO3	ENSFCAG00000029302	ENSFCAT00000056591	0	0	0	0	0	50	0	0	0	0	0	0	0	1
ANO5	ENSFCAG00000022926	ENSFCAT00000025756	0	0	1	0	0	15	0	0	0	0	0	0	0	1
ANO5	ENSFCAG00000022926	ENSFCAT00000047542	0	0	1	0	0	15	0	0	0	0	0	0	0	1
ANO6	ENSFCAG00000012828	ENSFCAT00000012832	0	0	4	0	0	21	0	0	0	0	0	0	0	0
ANO6	ENSFCAG00000012828	ENSFCAT00000064689	0	0	4	0	0	21	0	0	0	0	0	0	0	0
ANO7	ENSFCAG00000010453	ENSFCAT00000010456	0	0	1	0	0	1	0	0	0	0	0	0	0	1
ANO7	ENSFCAG00000010453	ENSFCAT00000065731	0	0	1	0	0	1	0	0	0	0	0	0	0	1
ANOS1	ENSFCAG00000004854	ENSFCAT00000004856	0	0	4	0	0	34	0	0	0	0	0	0	0	5
ANP32B	ENSFCAG00000019178	ENSFCAT00000018868	0	0	2	0	0	0	0	0	0	0	0	0	0	0
ANP32E	ENSFCAG00000022278	ENSFCAT00000023793	0	0	0	0	0	1	0	0	0	0	0	0	0	0
ANP32E	ENSFCAG00000022278	ENSFCAT00000050169	0	0	0	0	0	1	0	0	0	0	0	0	0	0
ANP32E	ENSFCAG00000022278	ENSFCAT00000059726	0	0	0	0	0	1	0	0	0	0	0	0	0	0
ANP32E	ENSFCAG00000022278	ENSFCAT00000060078	0	0	1	0	0	0	0	0	0	0	0	0	0	0
ANP32E	ENSFCAG00000022278	ENSFCAT00000063998	0	0	0	0	0	1	0	0	0	0	0	0	0	0
ANPEP	ENSFCAG00000008974	ENSFCAT00000008976	0	0	0	0	0	1	0	0	0	0	0	0	0	4
ANPEP	ENSFCAG00000008974	ENSFCAT00000066793	0	0	0	0	0	1	0	0	0	0	0	0	0	4
ANTXR1	ENSFCAG00000007597	ENSFCAT00000007599	0	0	0	0	0	24	0	0	0	0	0	0	0	1
ANTXR1	ENSFCAG00000007597	ENSFCAT00000051089	0	0	4	0	0	15	0	0	0	0	0	0	0	1
ANTXR1	ENSFCAG00000007597	ENSFCAT00000059227	0	0	1	0	0	12	0	0	0	0	0	0	0	1
ANTXR2	ENSFCAG00000018869	ENSFCAT00000018107	0	0	1	0	0	22	0	0	0	0	0	0	0	0
ANTXR2	ENSFCAG00000018869	ENSFCAT00000061758	0	0	0	0	0	21	0	0	0	0	0	0	0	0
ANXA10	ENSFCAG00000005123	ENSFCAT00000005124	0	0	0	0	0	16	0	0	0	0	0	0	0	1
ANXA11	ENSFCAG00000023518	ENSFCAT00000031678	0	0	2	0	0	16	0	0	0	0	0	0	0	4
ANXA13	ENSFCAG00000010470	ENSFCAT00000010473	0	0	0	0	0	8	0	0	0	0	0	0	0	0
ANXA13	ENSFCAG00000010470	ENSFCAT00000058414	0	0	0	0	0	8	0	0	0	0	0	0	0	0
ANXA2	ENSFCAG00000007862	ENSFCAT00000007864	0	0	1	0	0	0	0	0	0	0	0	0	0	0
ANXA3	ENSFCAG00000011280	ENSFCAT00000011283	0	0	0	0	0	8	0	0	0	0	0	0	0	0
ANXA4	ENSFCAG00000013264	ENSFCAT00000013269	0	0	0	0	0	55	0	0	0	0	0	0	0	0
ANXA4	ENSFCAG00000013264	ENSFCAT00000057745	0	0	0	0	0	19	0	0	0	0	0	0	0	1
ANXA6	ENSFCAG00000012878	ENSFCAT00000012882	0	0	0	0	0	4	0	0	0	0	0	0	0	0
ANXA6	ENSFCAG00000012878	ENSFCAT00000029406	0	0	0	0	0	4	0	0	0	0	0	0	0	0
ANXA6	ENSFCAG00000012878	ENSFCAT00000055992	0	0	0	0	0	4	0	0	0	0	0	0	0	0
ANXA6	ENSFCAG00000012878	ENSFCAT00000067152	0	0	0	0	0	4	0	0	0	0	0	0	0	0
ANXA7	ENSFCAG00000008294	ENSFCAT00000008296	0	0	0	0	0	2	0	0	0	0	0	0	0	0
ANXA7	ENSFCAG00000008294	ENSFCAT00000040633	0	0	0	0	0	2	0	0	0	0	0	0	0	0
AOAH	ENSFCAG00000007628	ENSFCAT00000007630	0	0	0	0	0	8	0	0	0	0	0	0	0	4
AOAH	ENSFCAG00000007628	ENSFCAT00000064042	0	0	0	0	0	8	0	0	0	0	0	0	0	4
AOC1	ENSFCAG00000031201	ENSFCAT00000030842	0	0	0	0	0	5	0	0	0	0	0	0	0	0
AOX1	ENSFCAG00000026524	ENSFCAT00000026366	0	0	2	0	0	19	0	0	0	0	0	0	0	1
AP1AR	ENSFCAG00000023040	ENSFCAT00000030181	0	0	0	0	0	1	0	0	0	0	0	0	0	0
AP1AR	ENSFCAG00000023040	ENSFCAT00000032908	0	0	0	0	0	1	0	0	0	0	0	0	0	0
AP1B1	ENSFCAG00000004245	ENSFCAT00000004246	0	0	0	0	0	9	0	0	0	0	0	0	0	0
AP1B1	ENSFCAG00000004245	ENSFCAT00000025893	0	0	0	0	0	13	0	0	0	0	0	0	0	0
AP1B1	ENSFCAG00000004245	ENSFCAT00000027079	0	0	0	0	0	15	0	0	0	0	0	0	0	8
AP1B1	ENSFCAG00000004245	ENSFCAT00000038897	0	0	0	0	0	13	0	0	0	0	0	0	0	0
AP1B1	ENSFCAG00000004245	ENSFCAT00000060089	0	0	0	0	0	13	0	0	0	0	0	0	0	0
AP1G1	ENSFCAG00000028065	ENSFCAT00000025373	0	0	4	0	0	5	0	0	0	0	0	0	0	0
AP1G1	ENSFCAG00000028065	ENSFCAT00000037105	0	0	0	0	0	5	0	0	0	0	0	0	0	0
AP1G1	ENSFCAG00000028065	ENSFCAT00000063963	0	0	0	0	0	5	0	0	0	0	0	0	0	0
AP1M1	ENSFCAG00000009006	ENSFCAT00000009007	0	0	0	0	0	4	0	0	0	0	0	0	0	0
AP1M1	ENSFCAG00000009006	ENSFCAT00000059414	0	0	0	0	0	4	0	0	0	0	0	0	0	0
AP1M1	ENSFCAG00000009006	ENSFCAT00000063407	0	0	0	0	0	4	0	0	0	0	0	0	0	0
AP1M2	ENSFCAG00000004258	ENSFCAT00000004259	0	0	0	0	0	1	0	0	0	0	0	0	0	9
AP1S3	ENSFCAG00000033067	ENSFCAT00000049187	0	0	0	0	0	10	0	0	0	0	0	0	0	0
AP1S3	ENSFCAG00000033067	ENSFCAT00000052489	0	0	0	0	0	10	0	0	0	0	0	0	0	0
AP1S3	ENSFCAG00000033067	ENSFCAT00000053209	0	0	1	0	0	9	0	0	0	0	0	0	0	0
AP2A1	ENSFCAG00000004429	ENSFCAT00000004432	0	0	0	0	0	2	0	0	0	0	0	0	0	1
AP2A1	ENSFCAG00000004429	ENSFCAT00000047858	0	0	0	0	0	2	0	0	0	0	0	0	0	1
AP2A2	ENSFCAG00000013098	ENSFCAT00000013104	0	0	1	0	0	17	0	0	0	0	4	0	0	0
AP2A2	ENSFCAG00000013098	ENSFCAT00000035734	0	0	1	0	0	13	0	0	0	0	4	0	0	0
AP2A2	ENSFCAG00000013098	ENSFCAT00000036364	0	0	1	0	0	17	0	0	0	0	0	0	0	0
AP2B1	ENSFCAG00000010390	ENSFCAT00000010393	1	0	1	0	0	13	0	0	0	0	0	0	0	0
AP2B1	ENSFCAG00000010390	ENSFCAT00000050863	0	0	0	0	0	15	0	0	0	0	0	0	0	0
AP2B1	ENSFCAG00000010390	ENSFCAT00000053427	0	0	0	0	0	15	0	0	0	0	0	0	0	0
AP2B1	ENSFCAG00000010390	ENSFCAT00000054601	0	0	0	0	0	15	0	0	0	0	0	0	0	0
AP2M1	ENSFCAG00000007789	ENSFCAT00000007791	0	0	0	0	0	4	0	0	0	0	0	0	0	0
AP2M1	ENSFCAG00000007789	ENSFCAT00000054431	0	0	0	0	0	4	0	0	0	0	0	0	0	0
AP2S1	ENSFCAG00000031554	ENSFCAT00000022508	0	0	5	0	0	0	0	0	0	0	0	0	0	5
AP2S1	ENSFCAG00000031554	ENSFCAT00000033430	0	0	5	0	0	0	0	0	0	0	0	0	0	5
AP2S1	ENSFCAG00000031554	ENSFCAT00000049863	0	0	5	0	0	0	0	0	0	0	0	0	0	0
AP2S1	ENSFCAG00000031554	ENSFCAT00000054286	0	0	5	0	0	0	0	0	0	0	0	0	0	5
AP2S1	ENSFCAG00000031554	ENSFCAT00000062110	0	0	5	0	0	0	0	0	0	0	0	0	0	5
AP3B1	ENSFCAG00000030762	ENSFCAT00000022174	0	0	1	0	0	41	0	0	0	0	0	0	0	2
AP3B1	ENSFCAG00000030762	ENSFCAT00000027552	0	0	0	0	0	41	0	0	0	0	0	0	0	2
AP3B2	ENSFCAG00000018828	ENSFCAT00000018529	0	0	0	0	0	1	0	0	0	0	0	0	0	0
AP3B2	ENSFCAG00000018828	ENSFCAT00000054528	0	0	0	0	0	1	0	0	0	0	0	0	0	0
AP3B2	ENSFCAG00000018828	ENSFCAT00000060939	0	0	0	0	0	1	0	0	0	0	0	0	0	0
AP3B2	ENSFCAG00000018828	ENSFCAT00000061999	0	0	0	0	0	1	0	0	0	0	0	0	0	0
AP3B2	ENSFCAG00000018828	ENSFCAT00000063417	0	0	0	0	0	1	0	0	0	0	0	0	0	0
AP3D1	ENSFCAG00000033810	ENSFCAT00000034763	0	0	1	0	0	5	0	0	0	0	0	0	0	0
AP3D1	ENSFCAG00000033810	ENSFCAT00000065201	0	0	1	0	0	5	0	0	0	0	0	0	0	0
AP3M1	ENSFCAG00000000775	ENSFCAT00000000775	0	0	0	0	0	5	0	0	0	0	0	0	0	0
AP3M2	ENSFCAG00000031044	ENSFCAT00000024267	0	0	2	0	0	3	0	0	0	0	0	0	0	0
AP3M2	ENSFCAG00000031044	ENSFCAT00000051861	0	0	2	0	0	28	0	0	0	0	0	0	0	4
AP3M2	ENSFCAG00000031044	ENSFCAT00000065406	0	0	2	0	0	19	0	0	0	0	0	0	0	0
AP3S2	ENSFCAG00000038931	ENSFCAT00000045461	0	0	0	0	0	9	0	0	0	0	0	0	0	0
AP4B1	ENSFCAG00000009240	ENSFCAT00000035829	0	0	0	0	0	0	0	0	0	0	0	0	0	4
AP4B1	ENSFCAG00000009240	ENSFCAT00000045000	0	0	0	0	0	0	0	0	0	0	0	0	0	4
AP4E1	ENSFCAG00000010314	ENSFCAT00000010317	0	0	0	0	0	13	0	0	0	0	0	0	0	0
AP5M1	ENSFCAG00000002046	ENSFCAT00000002046	4	0	1	0	0	5	0	0	0	0	0	0	0	0
AP5M1	ENSFCAG00000002046	ENSFCAT00000057785	0	0	0	0	0	1	0	0	0	0	0	0	0	0
AP5Z1	ENSFCAG00000009983	ENSFCAT00000009987	0	0	2	0	0	1	0	0	0	0	0	0	0	0
APAF1	ENSFCAG00000010807	ENSFCAT00000010810	0	0	0	0	0	2	0	0	0	0	0	0	0	1
APAF1	ENSFCAG00000010807	ENSFCAT00000032733	0	0	0	0	0	2	0	0	0	0	0	0	0	1
APAF1	ENSFCAG00000010807	ENSFCAT00000053951	0	0	0	0	0	2	0	0	0	0	0	0	0	1
APAF1	ENSFCAG00000010807	ENSFCAT00000058287	0	0	0	0	0	0	0	0	0	0	0	0	0	1
APBA1	ENSFCAG00000043283	ENSFCAT00000051869	0	0	0	0	0	28	0	0	0	0	0	0	0	1
APBA1	ENSFCAG00000043283	ENSFCAT00000059972	0	0	0	0	0	28	0	0	0	0	0	0	0	1
APBA1	ENSFCAG00000043283	ENSFCAT00000062960	0	0	0	0	0	28	0	0	0	0	0	0	0	1
APBA2	ENSFCAG00000008067	ENSFCAT00000039390	0	0	0	0	0	25	0	0	0	0	0	0	0	4
APBA2	ENSFCAG00000008067	ENSFCAT00000039718	0	0	0	0	0	25	0	0	0	0	0	0	0	4
APBA2	ENSFCAG00000008067	ENSFCAT00000049209	0	0	0	0	0	23	0	0	0	0	0	0	0	0
APBA3	ENSFCAG00000019172	ENSFCAT00000018553	0	0	0	0	0	1	0	0	0	0	0	0	0	4
APBB1IP	ENSFCAG00000008212	ENSFCAT00000008214	0	0	1	0	0	3	0	0	0	0	0	0	0	0
APBB1IP	ENSFCAG00000008212	ENSFCAT00000064866	0	0	1	0	0	3	0	0	0	0	0	0	0	0
APBB2	ENSFCAG00000012843	ENSFCAT00000012848	0	0	0	0	0	44	0	0	0	0	0	0	0	0
APBB2	ENSFCAG00000012843	ENSFCAT00000022248	0	0	0	0	0	65	0	0	0	0	0	0	0	0
APBB2	ENSFCAG00000012843	ENSFCAT00000036006	0	0	0	0	0	44	0	0	0	0	0	0	0	0
APBB2	ENSFCAG00000012843	ENSFCAT00000038137	0	0	0	0	0	65	0	0	0	0	0	0	0	0
APBB2	ENSFCAG00000012843	ENSFCAT00000039574	0	0	0	0	0	65	0	0	0	0	0	0	0	0
APBB2	ENSFCAG00000012843	ENSFCAT00000049989	0	0	0	0	0	22	0	0	0	0	0	0	0	4
APBB2	ENSFCAG00000012843	ENSFCAT00000058471	0	0	0	0	0	1	0	0	0	0	0	0	0	0
APC	ENSFCAG00000000787	ENSFCAT00000000787	0	0	0	0	0	12	0	0	0	0	0	0	0	0
APC	ENSFCAG00000000787	ENSFCAT00000038254	0	0	0	0	0	13	0	0	0	0	0	0	0	0
APC	ENSFCAG00000000787	ENSFCAT00000046113	0	0	0	0	0	25	0	0	0	0	0	0	0	0
APC	ENSFCAG00000000787	ENSFCAT00000048231	0	0	0	0	0	25	0	0	0	0	0	0	0	0
APC	ENSFCAG00000000787	ENSFCAT00000048431	0	0	0	0	0	25	0	0	0	0	0	0	0	0
APC2	ENSFCAG00000040625	ENSFCAT00000065915	0	0	0	0	0	0	0	0	0	0	0	0	0	4
APCDD1	ENSFCAG00000021944	ENSFCAT00000023350	0	0	1	0	0	1	0	0	0	0	0	0	0	0
APCDD1L	ENSFCAG00000009293	ENSFCAT00000009294	0	0	4	0	0	3	0	0	0	0	0	0	0	0
APEX2	ENSFCAG00000021990	ENSFCAT00000031205	0	0	0	0	0	1	0	0	0	0	0	0	0	0
APH1A	ENSFCAG00000030589	ENSFCAT00000051635	0	0	0	0	0	1	0	0	0	0	0	0	0	0
API5	ENSFCAG00000031994	ENSFCAT00000023772	0	0	1	0	0	0	0	0	0	0	0	0	0	0
API5	ENSFCAG00000031994	ENSFCAT00000033773	0	0	1	0	0	0	0	0	0	0	0	0	0	0
API5	ENSFCAG00000031994	ENSFCAT00000051261	0	0	1	0	0	0	0	0	0	0	0	0	0	0
API5	ENSFCAG00000031994	ENSFCAT00000066964	0	0	1	0	0	0	0	0	0	0	0	0	0	0
APIP	ENSFCAG00000002557	ENSFCAT00000002557	0	0	1	0	0	1	0	0	0	0	0	0	0	1
APLF	ENSFCAG00000022636	ENSFCAT00000036216	0	0	0	0	0	26	0	0	0	0	0	0	0	0
APLP1	ENSFCAG00000006391	ENSFCAT00000006393	0	0	1	0	0	0	0	0	0	0	0	0	0	0
APLP2	ENSFCAG00000009497	ENSFCAT00000009499	0	0	1	0	0	11	0	0	0	0	0	0	0	0
APLP2	ENSFCAG00000009497	ENSFCAT00000041680	0	0	1	0	0	11	0	0	0	0	0	0	0	0
APLP2	ENSFCAG00000009497	ENSFCAT00000052027	0	0	1	0	0	11	0	0	0	0	0	0	0	0
APLP2	ENSFCAG00000009497	ENSFCAT00000058788	0	0	1	0	0	11	0	0	0	0	0	0	0	0
APMAP	ENSFCAG00000030449	ENSFCAT00000022932	0	0	4	0	0	4	0	0	0	0	0	0	0	0
APOA4	ENSFCAG00000042224	ENSFCAT00000067081	0	0	0	0	0	1	0	0	0	0	0	0	0	0
APOB	ENSFCAG00000029807	ENSFCAT00000025924	0	0	0	0	0	1	0	0	0	0	0	0	0	0
APOB	ENSFCAG00000029807	ENSFCAT00000064674	0	0	0	0	0	1	0	0	0	0	0	0	0	0
APOBEC1	ENSFCAG00000009350	ENSFCAT00000009352	0	0	1	0	0	2	0	0	0	0	0	0	0	0
APOBEC2	ENSFCAG00000004108	ENSFCAT00000004108	0	0	0	0	0	5	0	0	0	0	0	0	0	0
APOBEC3Z3	ENSFCAG00000005251	ENSFCAT00000005252	0	0	1	0	0	0	0	0	0	0	0	0	0	0
APOBEC3Z3	ENSFCAG00000005251	ENSFCAT00000048019	0	0	1	0	0	0	0	0	0	0	0	0	0	0
APOBEC4	ENSFCAG00000010909	ENSFCAT00000010912	0	0	1	0	0	0	0	0	0	0	0	0	0	0
APOC2	ENSFCAG00000018891	ENSFCAT00000019086	0	0	0	0	0	0	0	0	0	0	0	0	0	1
APOC3	ENSFCAG00000029559	ENSFCAT00000028488	0	0	0	0	0	0	0	0	0	0	0	0	0	1
APOD	ENSFCAG00000027023	ENSFCAT00000030745	0	0	0	0	0	2	0	0	0	0	0	0	0	0
APOE	ENSFCAG00000004788	ENSFCAT00000004789	0	0	0	0	0	6	0	0	0	0	0	0	0	0
APOE	ENSFCAG00000004788	ENSFCAT00000054129	1	0	4	0	0	0	0	0	0	0	0	0	0	0
APOH	ENSFCAG00000012580	ENSFCAT00000012584	0	0	1	0	0	0	0	0	0	0	0	0	0	1
APOO	ENSFCAG00000000029	ENSFCAT00000000029	0	0	0	0	0	2	0	0	0	0	0	0	0	0
APOPT1	ENSFCAG00000027939	ENSFCAT00000025308	0	0	1	0	0	7	0	0	0	0	0	0	0	0
APP	ENSFCAG00000001556	ENSFCAT00000001556	0	0	0	0	0	56	0	0	0	0	0	0	0	0
APP	ENSFCAG00000001556	ENSFCAT00000059369	0	0	0	0	0	56	0	0	0	0	0	0	0	0
APP	ENSFCAG00000001556	ENSFCAT00000060752	0	0	0	0	0	56	0	0	0	0	0	0	0	0
APP	ENSFCAG00000001556	ENSFCAT00000061187	0	0	0	0	0	56	0	0	0	0	0	0	0	0
APP	ENSFCAG00000001556	ENSFCAT00000062995	0	0	0	0	0	56	0	0	0	0	0	0	0	0
APP	ENSFCAG00000001556	ENSFCAT00000065428	0	0	0	0	0	48	0	0	0	0	0	0	0	1
APP	ENSFCAG00000001556	ENSFCAT00000065435	0	0	0	0	0	56	0	0	0	0	0	0	0	0
APP	ENSFCAG00000001556	ENSFCAT00000066716	0	0	0	0	0	56	0	0	0	0	0	0	0	0
APPBP2	ENSFCAG00000023791	ENSFCAT00000028297	0	0	0	0	0	9	0	0	0	0	0	0	0	0
APPBP2	ENSFCAG00000023791	ENSFCAT00000064522	0	0	1	0	0	7	0	0	0	0	0	0	0	0
APPL1	ENSFCAG00000018631	ENSFCAT00000032803	0	0	1	0	0	4	0	0	0	0	0	0	0	0
APPL2	ENSFCAG00000001461	ENSFCAT00000001461	0	0	4	0	0	3	0	0	0	0	0	0	0	4
APPL2	ENSFCAG00000001461	ENSFCAT00000051987	0	0	0	0	0	3	0	0	0	0	0	0	0	4
APRT	ENSFCAG00000039632	ENSFCAT00000048695	0	0	4	0	0	4	0	0	0	0	0	0	0	0
APTX	ENSFCAG00000008728	ENSFCAT00000008729	0	0	1	0	0	2	0	0	0	0	0	0	0	0
APTX	ENSFCAG00000008728	ENSFCAT00000054705	0	0	0	0	0	2	0	0	0	0	0	0	0	0
APTX	ENSFCAG00000008728	ENSFCAT00000055502	0	0	0	0	0	2	0	0	0	0	0	0	0	0
APTX	ENSFCAG00000008728	ENSFCAT00000055889	0	0	0	0	0	2	0	0	0	0	0	0	0	0
AQP11	ENSFCAG00000007447	ENSFCAT00000007449	0	0	0	0	0	0	0	0	0	0	0	0	0	4
AQP4	ENSFCAG00000037651	ENSFCAT00000041117	0	0	0	0	0	1	0	0	0	0	0	0	0	0
AQP4	ENSFCAG00000037651	ENSFCAT00000066413	0	0	0	0	0	1	0	0	0	0	0	0	0	0
AQP8	ENSFCAG00000022263	ENSFCAT00000029871	0	0	0	0	0	4	0	0	0	0	0	0	0	1
AQP9	ENSFCAG00000028244	ENSFCAT00000029264	0	0	0	0	0	7	0	0	0	0	0	0	0	1
AQR	ENSFCAG00000014069	ENSFCAT00000014072	0	0	0	0	0	3	0	0	0	0	0	0	0	0
AR	ENSFCAG00000007325	ENSFCAT00000007328	0	0	1	0	0	6	0	0	0	0	0	0	0	0
AR	ENSFCAG00000007325	ENSFCAT00000028931	0	0	0	0	0	6	0	0	0	0	0	0	0	0
AR	ENSFCAG00000007325	ENSFCAT00000063678	0	0	0	0	0	6	0	0	0	0	0	0	0	0
ARAP1	ENSFCAG00000013192	ENSFCAT00000013196	0	0	0	0	0	5	0	0	0	0	0	0	0	1
ARAP1	ENSFCAG00000013192	ENSFCAT00000055940	0	0	0	0	0	5	0	0	0	0	0	0	0	1
ARAP2	ENSFCAG00000004726	ENSFCAT00000038721	0	0	0	0	0	24	0	0	0	0	0	0	0	0
ARC	ENSFCAG00000034460	ENSFCAT00000047182	0	0	0	0	0	0	0	0	0	0	0	0	0	2
ARCN1	ENSFCAG00000011795	ENSFCAT00000011798	0	0	0	0	0	1	0	0	0	0	0	0	0	0
ARCN1	ENSFCAG00000011795	ENSFCAT00000064045	0	0	0	0	0	1	0	0	0	0	0	0	0	1
ARCN1	ENSFCAG00000011795	ENSFCAT00000064918	0	0	0	0	0	1	0	0	0	0	0	0	0	1
AREG	ENSFCAG00000000370	ENSFCAT00000000370	0	0	0	0	0	0	0	0	0	0	0	0	0	5
AREG	ENSFCAG00000000370	ENSFCAT00000051865	0	0	0	0	0	0	0	0	0	0	0	0	0	8
AREL1	ENSFCAG00000006368	ENSFCAT00000006370	0	0	1	0	0	0	0	0	0	0	0	0	0	0
ARF4	ENSFCAG00000040365	ENSFCAT00000005484	0	0	0	0	0	0	0	0	0	0	0	0	0	6
ARF4	ENSFCAG00000040365	ENSFCAT00000061221	0	0	1	0	0	0	0	0	0	0	0	0	0	6
ARFGAP3	ENSFCAG00000008578	ENSFCAT00000008580	0	0	0	0	0	6	0	0	0	0	0	0	0	0
ARFGAP3	ENSFCAG00000008578	ENSFCAT00000039979	0	0	0	0	0	6	0	0	0	0	0	0	0	0
ARFGEF1	ENSFCAG00000015533	ENSFCAT00000015538	0	0	0	0	0	13	0	0	0	0	0	0	0	0
ARFGEF2	ENSFCAG00000001445	ENSFCAT00000001445	0	0	1	0	0	17	0	0	0	0	0	0	0	0
ARFGEF3	ENSFCAG00000013904	ENSFCAT00000013910	0	0	1	0	0	43	0	0	0	0	0	0	0	1
ARFIP1	ENSFCAG00000026832	ENSFCAT00000027033	0	0	0	0	0	24	0	0	0	0	0	0	0	0
ARFIP1	ENSFCAG00000026832	ENSFCAT00000044959	0	0	0	0	0	24	0	0	0	0	0	0	0	0
ARFIP1	ENSFCAG00000026832	ENSFCAT00000050688	0	0	0	0	0	19	0	0	0	0	0	0	0	0
ARG2	ENSFCAG00000014088	ENSFCAT00000014092	0	0	0	0	0	5	0	0	0	0	0	0	0	0
ARGLU1	ENSFCAG00000015302	ENSFCAT00000044137	0	0	0	0	0	0	0	0	0	0	0	0	0	1
ARHGAP1	ENSFCAG00000013638	ENSFCAT00000013642	0	0	0	0	0	5	0	0	0	0	0	0	0	0
ARHGAP1	ENSFCAG00000013638	ENSFCAT00000039075	0	0	0	0	0	5	0	0	0	0	0	0	0	0
ARHGAP10	ENSFCAG00000001820	ENSFCAT00000001820	0	0	0	0	0	34	0	0	0	0	0	0	0	1
ARHGAP12	ENSFCAG00000027689	ENSFCAT00000025683	0	0	1	0	0	11	0	0	0	0	0	0	0	1
ARHGAP12	ENSFCAG00000027689	ENSFCAT00000038716	0	0	1	0	0	11	0	0	0	0	0	0	0	1
ARHGAP12	ENSFCAG00000027689	ENSFCAT00000043677	0	0	1	0	0	11	0	0	0	0	0	0	0	1
ARHGAP12	ENSFCAG00000027689	ENSFCAT00000044331	0	0	1	0	0	11	0	0	0	0	0	0	0	1
ARHGAP12	ENSFCAG00000027689	ENSFCAT00000044581	0	0	1	0	0	11	0	0	0	0	0	0	0	1
ARHGAP15	ENSFCAG00000011613	ENSFCAT00000011616	0	0	0	0	0	40	0	0	0	0	0	0	0	0
ARHGAP15	ENSFCAG00000011613	ENSFCAT00000051643	0	0	0	0	0	4	0	0	0	0	0	0	0	1
ARHGAP17	ENSFCAG00000019231	ENSFCAT00000019172	0	0	0	0	0	7	0	0	0	0	0	0	0	6
ARHGAP17	ENSFCAG00000019231	ENSFCAT00000053835	0	1	0	0	0	7	0	0	0	0	0	0	0	5
ARHGAP18	ENSFCAG00000005958	ENSFCAT00000005960	0	0	0	0	0	15	0	0	0	0	0	0	0	1
ARHGAP20	ENSFCAG00000005308	ENSFCAT00000005309	0	0	1	0	0	15	0	0	0	0	0	0	0	1
ARHGAP20	ENSFCAG00000005308	ENSFCAT00000052403	0	0	1	0	0	14	0	0	0	0	0	0	0	1
ARHGAP20	ENSFCAG00000005308	ENSFCAT00000056819	0	0	1	0	0	1	0	0	0	0	0	0	0	0
ARHGAP21	ENSFCAG00000022446	ENSFCAT00000028487	0	0	1	0	0	30	0	0	0	0	0	0	0	0
ARHGAP21	ENSFCAG00000022446	ENSFCAT00000043079	0	0	0	0	0	30	0	0	0	0	0	0	0	0
ARHGAP21	ENSFCAG00000022446	ENSFCAT00000059162	0	0	0	0	0	30	0	0	0	0	0	0	0	0
ARHGAP21	ENSFCAG00000022446	ENSFCAT00000065658	0	0	0	0	0	30	0	0	0	0	0	0	0	0
ARHGAP22	ENSFCAG00000039944	ENSFCAT00000045115	0	0	0	0	0	16	0	0	0	0	0	0	0	0
ARHGAP22	ENSFCAG00000039944	ENSFCAT00000049541	0	0	0	0	0	23	0	0	0	0	0	0	0	0
ARHGAP22	ENSFCAG00000039944	ENSFCAT00000057670	0	0	0	0	0	23	0	0	0	0	0	0	0	0
ARHGAP22	ENSFCAG00000039944	ENSFCAT00000061706	0	0	0	0	0	22	0	0	0	0	0	0	0	0
ARHGAP23	ENSFCAG00000005816	ENSFCAT00000005818	0	0	0	0	0	10	0	0	0	0	0	0	0	0
ARHGAP23	ENSFCAG00000005816	ENSFCAT00000056435	0	0	0	0	0	10	0	0	0	0	0	0	0	0
ARHGAP24	ENSFCAG00000028582	ENSFCAT00000031886	0	0	4	0	0	16	0	0	0	0	0	0	0	0
ARHGAP24	ENSFCAG00000028582	ENSFCAT00000050767	0	0	4	0	0	73	0	0	0	0	0	0	0	0
ARHGAP24	ENSFCAG00000028582	ENSFCAT00000065286	0	0	4	0	0	16	0	0	0	0	0	0	0	1
ARHGAP25	ENSFCAG00000007595	ENSFCAT00000007597	0	0	0	0	0	1	0	0	0	0	0	0	0	0
ARHGAP25	ENSFCAG00000007595	ENSFCAT00000034086	0	0	0	0	0	14	0	0	0	0	0	0	0	1
ARHGAP26	ENSFCAG00000009125	ENSFCAT00000009128	0	0	0	0	0	52	0	0	0	0	0	0	0	0
ARHGAP27	ENSFCAG00000007907	ENSFCAT00000007910	0	0	0	0	0	1	0	0	0	0	0	0	0	0
ARHGAP27	ENSFCAG00000007907	ENSFCAT00000042963	0	0	0	0	0	0	0	0	0	0	0	0	0	1
ARHGAP28	ENSFCAG00000015368	ENSFCAT00000015372	0	0	0	0	0	19	0	0	0	0	0	0	0	0
ARHGAP29	ENSFCAG00000031621	ENSFCAT00000031894	0	0	0	0	0	3	0	0	0	0	0	0	0	4
ARHGAP30	ENSFCAG00000012308	ENSFCAT00000012311	0	0	0	0	0	1	0	0	0	0	0	0	0	0
ARHGAP30	ENSFCAG00000012308	ENSFCAT00000046726	0	0	0	0	0	1	0	0	0	0	0	0	0	0
ARHGAP31	ENSFCAG00000023924	ENSFCAT00000029485	0	0	0	0	0	9	0	0	0	0	0	0	0	0
ARHGAP31	ENSFCAG00000023924	ENSFCAT00000052885	0	0	0	0	0	8	0	0	0	0	0	0	0	0
ARHGAP32	ENSFCAG00000013062	ENSFCAT00000013066	0	0	0	0	0	16	0	0	0	0	0	0	0	3
ARHGAP32	ENSFCAG00000013062	ENSFCAT00000048327	0	0	0	0	0	9	0	0	0	0	0	0	0	0
ARHGAP35	ENSFCAG00000004831	ENSFCAT00000004832	0	0	2	0	0	17	0	0	0	0	0	0	0	0
ARHGAP35	ENSFCAG00000004831	ENSFCAT00000055428	0	0	2	0	0	12	0	0	0	0	0	0	0	2
ARHGAP36	ENSFCAG00000004377	ENSFCAT00000041350	0	0	0	0	0	3	0	0	0	0	0	0	0	0
ARHGAP36	ENSFCAG00000004377	ENSFCAT00000044985	0	0	0	0	0	1	0	0	0	0	0	0	0	0
ARHGAP39	ENSFCAG00000014395	ENSFCAT00000014399	0	0	0	0	0	3	0	0	0	0	0	0	0	0
ARHGAP39	ENSFCAG00000014395	ENSFCAT00000040151	0	0	0	0	0	3	0	0	0	0	0	0	0	0
ARHGAP4	ENSFCAG00000011385	ENSFCAT00000011388	0	0	0	0	0	0	0	0	0	0	0	0	0	2
ARHGAP4	ENSFCAG00000011385	ENSFCAT00000060559	0	0	0	0	0	0	0	0	0	0	0	0	0	2
ARHGAP4	ENSFCAG00000011385	ENSFCAT00000061588	0	0	0	0	0	0	0	0	0	0	0	0	0	2
ARHGAP42	ENSFCAG00000022220	ENSFCAT00000038500	0	0	0	0	0	35	0	0	0	0	0	0	0	0
ARHGAP42	ENSFCAG00000022220	ENSFCAT00000049424	0	0	0	0	0	35	0	0	0	0	0	0	0	0
ARHGAP44	ENSFCAG00000008402	ENSFCAT00000008406	0	0	0	0	0	49	0	0	0	0	0	0	0	0
ARHGAP44	ENSFCAG00000008402	ENSFCAT00000052811	0	0	1	0	0	49	0	0	0	0	0	0	0	0
ARHGAP44	ENSFCAG00000008402	ENSFCAT00000061088	0	0	1	0	0	49	0	0	0	0	0	0	0	0
ARHGAP5	ENSFCAG00000024536	ENSFCAT00000022410	0	0	1	0	0	3	0	0	0	0	0	0	0	0
ARHGAP5	ENSFCAG00000024536	ENSFCAT00000024067	0	0	1	0	0	8	0	0	0	0	0	0	0	0
ARHGAP5	ENSFCAG00000024536	ENSFCAT00000044193	0	0	1	0	0	7	0	0	0	0	0	0	0	0
ARHGAP5	ENSFCAG00000024536	ENSFCAT00000053810	0	0	1	0	0	7	0	0	0	0	0	0	0	0
ARHGAP6	ENSFCAG00000002122	ENSFCAT00000002122	5	0	0	0	0	13	0	0	0	0	0	0	0	0
ARHGAP6	ENSFCAG00000002122	ENSFCAT00000065287	0	0	2	0	0	19	0	0	0	0	0	0	0	0
ARHGDIB	ENSFCAG00000037574	ENSFCAT00000044392	0	0	1	0	0	1	0	0	0	0	0	0	0	0
ARHGEF10	ENSFCAG00000012553	ENSFCAT00000012556	0	0	0	0	0	14	0	0	0	0	0	0	0	0
ARHGEF10	ENSFCAG00000012553	ENSFCAT00000041440	0	0	0	0	0	24	0	0	0	0	0	0	0	2
ARHGEF10L	ENSFCAG00000010188	ENSFCAT00000010191	0	0	1	0	0	18	0	0	0	0	0	0	0	4
ARHGEF10L	ENSFCAG00000010188	ENSFCAT00000039523	0	0	1	0	0	27	0	0	0	0	0	0	0	0
ARHGEF10L	ENSFCAG00000010188	ENSFCAT00000047207	0	0	1	0	0	27	0	0	0	0	0	0	0	0
ARHGEF11	ENSFCAG00000011367	ENSFCAT00000011370	0	0	4	0	0	18	0	0	0	0	0	0	0	0
ARHGEF11	ENSFCAG00000011367	ENSFCAT00000044913	0	0	4	0	0	18	0	0	0	0	0	0	0	0
ARHGEF12	ENSFCAG00000026560	ENSFCAT00000022788	0	0	0	0	0	8	0	0	0	0	0	0	0	0
ARHGEF12	ENSFCAG00000026560	ENSFCAT00000043050	0	0	0	0	0	8	0	0	0	0	0	0	0	0
ARHGEF12	ENSFCAG00000026560	ENSFCAT00000043283	0	0	0	0	0	8	0	0	0	0	0	0	0	0
ARHGEF16	ENSFCAG00000013482	ENSFCAT00000013486	0	0	0	0	0	3	0	0	0	0	0	0	0	0
ARHGEF16	ENSFCAG00000013482	ENSFCAT00000066537	0	0	0	0	0	3	0	0	0	0	0	0	0	0
ARHGEF17	ENSFCAG00000002868	ENSFCAT00000002868	0	0	0	0	0	6	0	0	0	0	0	0	0	0
ARHGEF19	ENSFCAG00000029384	ENSFCAT00000026497	0	0	0	0	0	4	0	0	0	0	0	0	0	0
ARHGEF2	ENSFCAG00000030294	ENSFCAT00000022639	0	0	0	0	0	6	0	0	0	0	0	0	0	0
ARHGEF2	ENSFCAG00000030294	ENSFCAT00000038145	0	0	0	0	0	6	0	0	0	0	0	0	0	0
ARHGEF2	ENSFCAG00000030294	ENSFCAT00000049570	0	0	0	0	0	6	0	0	0	0	0	0	0	0
ARHGEF26	ENSFCAG00000028110	ENSFCAT00000049255	0	0	5	0	0	22	0	0	0	0	0	0	0	0
ARHGEF28	ENSFCAG00000013540	ENSFCAT00000013552	0	0	2	0	0	87	0	0	0	0	0	0	0	0
ARHGEF28	ENSFCAG00000013540	ENSFCAT00000043051	0	0	2	0	0	40	0	0	0	0	0	0	0	0
ARHGEF28	ENSFCAG00000013540	ENSFCAT00000047882	0	0	2	0	0	47	0	0	0	0	0	0	0	1
ARHGEF3	ENSFCAG00000003569	ENSFCAT00000003571	0	0	0	0	0	23	0	0	0	0	0	0	0	4
ARHGEF3	ENSFCAG00000003569	ENSFCAT00000037434	0	0	0	0	0	4	0	0	0	0	0	0	0	0
ARHGEF3	ENSFCAG00000003569	ENSFCAT00000038539	0	0	0	0	0	2	0	0	0	0	0	0	0	1
ARHGEF3	ENSFCAG00000003569	ENSFCAT00000040702	0	0	0	0	0	23	0	0	0	0	0	0	0	4
ARHGEF3	ENSFCAG00000003569	ENSFCAT00000044399	0	0	0	0	0	9	0	0	0	0	0	0	0	0
ARHGEF3	ENSFCAG00000003569	ENSFCAT00000046811	0	0	0	0	0	9	0	0	0	0	0	0	0	0
ARHGEF33	ENSFCAG00000033248	ENSFCAT00000034888	0	0	0	0	0	11	0	0	0	0	0	0	0	0
ARHGEF33	ENSFCAG00000033248	ENSFCAT00000036507	0	0	0	0	0	11	0	0	0	0	0	0	0	0
ARHGEF33	ENSFCAG00000033248	ENSFCAT00000040625	0	0	1	0	0	5	0	0	0	0	0	0	0	0
ARHGEF33	ENSFCAG00000033248	ENSFCAT00000043629	0	0	0	0	0	5	0	0	0	0	0	0	0	0
ARHGEF33	ENSFCAG00000033248	ENSFCAT00000058549	0	0	0	0	0	5	0	0	0	0	0	0	0	0
ARHGEF37	ENSFCAG00000003628	ENSFCAT00000003628	0	0	0	0	0	10	0	0	0	0	0	0	0	1
ARHGEF39	ENSFCAG00000012743	ENSFCAT00000012745	0	0	1	0	0	0	0	0	0	0	0	0	0	0
ARHGEF4	ENSFCAG00000000301	ENSFCAT00000000301	0	0	0	0	0	4	0	0	0	0	0	0	0	0
ARHGEF4	ENSFCAG00000000301	ENSFCAT00000043638	0	0	0	0	0	4	0	0	0	0	0	0	0	0
ARHGEF4	ENSFCAG00000000301	ENSFCAT00000051977	0	0	0	0	0	3	0	0	0	0	0	0	0	1
ARHGEF40	ENSFCAG00000014886	ENSFCAT00000014890	0	0	0	0	0	0	0	0	0	0	0	0	0	4
ARHGEF6	ENSFCAG00000004169	ENSFCAT00000004171	0	0	0	0	0	15	0	0	0	0	0	0	0	5
ARHGEF7	ENSFCAG00000014533	ENSFCAT00000014537	0	0	0	0	0	6	0	0	0	0	0	0	0	0
ARHGEF7	ENSFCAG00000014533	ENSFCAT00000043134	0	0	0	0	0	5	0	0	0	0	0	0	0	1
ARHGEF7	ENSFCAG00000014533	ENSFCAT00000051091	0	0	0	0	0	6	0	0	0	0	0	0	0	0
ARHGEF7	ENSFCAG00000014533	ENSFCAT00000052284	0	0	0	0	0	1	0	0	0	0	0	0	0	0
ARHGEF7	ENSFCAG00000014533	ENSFCAT00000052792	0	0	0	0	0	6	0	0	0	0	0	0	0	0
ARHGEF7	ENSFCAG00000014533	ENSFCAT00000057407	0	0	0	0	0	6	0	0	0	0	0	0	0	0
ARHGEF7	ENSFCAG00000014533	ENSFCAT00000063232	0	0	0	0	0	1	0	0	0	0	0	0	0	0
ARHGEF9	ENSFCAG00000008079	ENSFCAT00000008080	0	0	0	0	0	4	0	0	0	0	0	0	0	0
ARHGEF9	ENSFCAG00000008079	ENSFCAT00000041725	0	0	0	0	0	4	0	0	0	0	0	0	0	0
ARHGEF9	ENSFCAG00000008079	ENSFCAT00000043771	0	0	0	0	0	8	0	0	0	0	0	0	0	0
ARHGEF9	ENSFCAG00000008079	ENSFCAT00000046211	0	0	0	0	0	4	0	0	0	0	0	0	0	0
ARHGEF9	ENSFCAG00000008079	ENSFCAT00000048964	0	0	0	0	0	8	0	0	0	0	0	0	0	0
ARHGEF9	ENSFCAG00000008079	ENSFCAT00000050207	0	0	0	0	0	8	0	0	0	0	0	0	0	0
ARHGEF9	ENSFCAG00000008079	ENSFCAT00000060666	0	0	0	0	0	2	0	0	0	0	0	0	0	1
ARHGEF9	ENSFCAG00000008079	ENSFCAT00000061866	0	0	0	0	0	2	0	0	0	0	0	0	0	0
ARHGEF9	ENSFCAG00000008079	ENSFCAT00000063030	0	0	0	0	0	2	0	0	0	0	0	0	0	1
ARID1A	ENSFCAG00000012814	ENSFCAT00000012818	0	0	0	0	0	11	0	0	0	0	0	0	0	0
ARID1A	ENSFCAG00000012814	ENSFCAT00000054562	0	0	0	0	0	11	0	0	0	0	0	0	0	0
ARID1A	ENSFCAG00000012814	ENSFCAT00000054995	0	0	0	0	0	11	0	0	0	0	0	0	0	0
ARID1A	ENSFCAG00000012814	ENSFCAT00000056437	0	0	0	0	0	11	0	0	0	0	0	0	0	0
ARID1A	ENSFCAG00000012814	ENSFCAT00000062917	0	0	0	0	0	11	0	0	0	0	0	0	0	0
ARID1B	ENSFCAG00000006278	ENSFCAT00000006280	0	0	0	0	0	7	0	0	0	0	0	0	0	0
ARID1B	ENSFCAG00000006278	ENSFCAT00000036778	0	0	0	0	0	7	0	0	0	0	0	0	0	0
ARID1B	ENSFCAG00000006278	ENSFCAT00000051589	0	0	0	0	0	53	0	0	0	0	0	0	0	0
ARID1B	ENSFCAG00000006278	ENSFCAT00000052908	0	0	0	0	0	53	0	0	0	0	0	0	0	0
ARID1B	ENSFCAG00000006278	ENSFCAT00000055519	0	0	0	0	0	12	0	0	0	0	0	0	0	0
ARID1B	ENSFCAG00000006278	ENSFCAT00000058776	0	0	2	0	0	5	0	0	0	0	0	0	0	0
ARID2	ENSFCAG00000012831	ENSFCAT00000012835	0	0	0	0	0	17	0	0	0	0	0	0	0	0
ARID2	ENSFCAG00000012831	ENSFCAT00000031830	0	0	0	0	0	17	0	0	0	0	0	0	0	0
ARID2	ENSFCAG00000012831	ENSFCAT00000055036	0	0	0	0	0	17	0	0	0	0	0	0	0	0
ARID3A	ENSFCAG00000027384	ENSFCAT00000030591	0	0	0	0	0	5	0	0	0	0	0	0	0	0
ARID3A	ENSFCAG00000027384	ENSFCAT00000057110	0	0	0	0	0	5	0	0	0	0	0	0	0	0
ARID3B	ENSFCAG00000002012	ENSFCAT00000002012	0	0	0	0	0	2	0	0	0	0	0	0	0	0
ARID4A	ENSFCAG00000019223	ENSFCAT00000018416	0	0	0	0	0	9	0	0	0	0	0	0	0	1
ARID4A	ENSFCAG00000019223	ENSFCAT00000051949	0	0	0	0	0	9	0	0	0	0	0	0	0	1
ARID4B	ENSFCAG00000030096	ENSFCAT00000024034	0	0	0	0	0	23	0	0	0	0	0	0	0	0
ARID4B	ENSFCAG00000030096	ENSFCAT00000059087	0	0	0	0	0	23	0	0	0	0	0	0	0	0
ARID5A	ENSFCAG00000024950	ENSFCAT00000024770	0	0	0	0	0	1	0	0	0	0	0	0	0	0
ARID5B	ENSFCAG00000035450	ENSFCAT00000048005	1	0	0	0	0	10	0	0	0	0	0	0	0	0
ARID5B	ENSFCAG00000035450	ENSFCAT00000066282	1	0	0	0	0	5	0	0	0	0	0	0	0	0
ARIH1	ENSFCAG00000018568	ENSFCAT00000018571	0	0	0	0	0	9	0	0	0	0	0	0	0	0
ARIH2	ENSFCAG00000009839	ENSFCAT00000009841	0	0	0	0	0	3	0	0	0	0	0	0	0	4
ARL1	ENSFCAG00000030871	ENSFCAT00000041740	0	0	0	0	0	0	0	0	0	0	0	0	0	1
ARL1	ENSFCAG00000030871	ENSFCAT00000045554	0	0	0	0	0	0	0	0	0	0	0	0	0	1
ARL13B	ENSFCAG00000025839	ENSFCAT00000024486	0	0	0	0	0	17	0	0	0	0	0	0	0	0
ARL13B	ENSFCAG00000025839	ENSFCAT00000034775	0	0	2	0	0	18	0	0	0	0	0	0	0	0
ARL13B	ENSFCAG00000025839	ENSFCAT00000053850	0	0	2	0	0	18	0	0	0	0	0	0	0	0
ARL14EP	ENSFCAG00000032975	ENSFCAT00000038081	0	0	1	0	0	0	0	0	0	0	0	0	0	0
ARL14EPL	ENSFCAG00000030457	ENSFCAT00000028695	0	0	0	0	0	0	0	0	0	0	0	0	0	4
ARL15	ENSFCAG00000003414	ENSFCAT00000003414	0	0	0	0	0	29	0	0	0	0	0	0	0	0
ARL15	ENSFCAG00000003414	ENSFCAT00000055679	0	0	0	0	0	26	0	0	0	0	0	0	0	0
ARL15	ENSFCAG00000003414	ENSFCAT00000063247	0	0	0	0	0	29	0	0	0	0	0	0	0	0
ARL3	ENSFCAG00000001251	ENSFCAT00000001251	0	0	0	0	0	8	0	0	0	0	0	0	0	1
ARL5A	ENSFCAG00000014742	ENSFCAT00000014746	0	0	0	0	0	0	0	0	0	0	0	0	0	1
ARL5B	ENSFCAG00000015495	ENSFCAT00000015498	0	0	0	0	0	1	0	0	0	0	0	0	0	1
ARL6	ENSFCAG00000023205	ENSFCAT00000027818	0	0	6	0	0	15	0	0	0	0	0	0	0	0
ARL6IP5	ENSFCAG00000041359	ENSFCAT00000051659	0	0	7	0	0	1	0	0	0	0	0	0	0	0
ARL6IP6	ENSFCAG00000032831	ENSFCAT00000046684	0	0	0	0	0	3	0	0	0	0	0	0	0	0
ARL8B	ENSFCAG00000000736	ENSFCAT00000000736	0	0	0	0	0	8	0	0	0	0	0	0	0	0
ARL8B	ENSFCAG00000000736	ENSFCAT00000055492	0	0	0	0	0	8	0	0	0	0	0	0	0	0
ARMC1	ENSFCAG00000034559	ENSFCAT00000043180	0	0	0	0	0	10	0	0	0	0	0	0	0	2
ARMC10	ENSFCAG00000033027	ENSFCAT00000036474	0	0	0	0	0	5	0	0	0	0	0	0	0	1
ARMC10	ENSFCAG00000033027	ENSFCAT00000037952	0	0	0	0	0	5	0	0	0	0	0	0	0	1
ARMC10	ENSFCAG00000033027	ENSFCAT00000058317	0	0	0	0	0	5	0	0	0	0	0	0	0	1
ARMC10	ENSFCAG00000033027	ENSFCAT00000067017	0	0	0	0	0	5	0	0	0	0	0	0	0	1
ARMC12	ENSFCAG00000032771	ENSFCAT00000042854	0	0	0	0	0	1	0	0	0	0	0	0	0	0
ARMC2	ENSFCAG00000018743	ENSFCAT00000018816	0	0	0	0	0	24	0	0	0	0	0	0	0	0
ARMC3	ENSFCAG00000008947	ENSFCAT00000008949	0	0	0	0	0	20	0	0	0	0	0	0	0	0
ARMC3	ENSFCAG00000008947	ENSFCAT00000062175	0	0	0	0	0	19	0	0	0	0	0	0	0	1
ARMC3	ENSFCAG00000008947	ENSFCAT00000064687	0	0	0	0	0	20	0	0	0	0	0	0	0	0
ARMC4	ENSFCAG00000031885	ENSFCAT00000037213	0	0	0	0	0	26	0	0	0	0	0	0	0	0
ARMC7	ENSFCAG00000029665	ENSFCAT00000031054	0	0	0	0	0	4	0	0	0	0	0	0	0	0
ARMC8	ENSFCAG00000001954	ENSFCAT00000001954	0	0	0	0	0	3	0	0	0	0	0	0	0	1
ARMC8	ENSFCAG00000001954	ENSFCAT00000042020	0	0	0	0	0	3	0	0	0	0	0	0	0	1
ARMC8	ENSFCAG00000001954	ENSFCAT00000050338	0	0	0	0	0	3	0	0	0	0	0	0	0	1
ARMC8	ENSFCAG00000001954	ENSFCAT00000051636	0	0	0	0	0	3	0	0	0	0	0	0	0	1
ARMC8	ENSFCAG00000001954	ENSFCAT00000054157	0	0	0	0	0	3	0	0	0	0	0	0	0	0
ARMC8	ENSFCAG00000001954	ENSFCAT00000067088	0	0	0	0	0	3	0	0	0	0	0	0	0	1
ARMC9	ENSFCAG00000012537	ENSFCAT00000012542	0	0	1	0	0	27	0	0	0	0	0	0	0	4
ARMC9	ENSFCAG00000012537	ENSFCAT00000045359	0	0	1	0	0	27	0	0	0	0	0	0	0	4
ARMC9	ENSFCAG00000012537	ENSFCAT00000058099	1	0	0	0	0	27	0	0	0	0	0	0	0	4
ARMCX1	ENSFCAG00000024206	ENSFCAT00000029896	0	0	0	0	0	0	0	0	0	0	0	0	0	1
ARMCX2	ENSFCAG00000006953	ENSFCAT00000006955	0	0	1	0	0	0	0	0	0	0	0	0	0	0
ARMH1	ENSFCAG00000044138	ENSFCAT00000051606	0	0	2	0	0	5	0	0	0	0	0	0	0	1
ARMH2	ENSFCAG00000031254	ENSFCAT00000027146	0	0	0	0	0	0	0	0	0	0	0	0	0	1
ARMH3	ENSFCAG00000013244	ENSFCAT00000013248	0	0	0	0	0	29	0	0	0	0	0	0	0	0
ARMH4	ENSFCAG00000001858	ENSFCAT00000001858	0	0	0	0	0	14	0	0	0	0	0	0	0	0
ARMT1	ENSFCAG00000010206	ENSFCAT00000010209	0	0	0	0	0	1	0	0	0	0	0	0	0	1
ARNT	ENSFCAG00000003644	ENSFCAT00000003644	0	0	0	0	0	16	0	0	0	0	0	0	0	0
ARNT	ENSFCAG00000003644	ENSFCAT00000035192	0	0	1	0	0	16	0	0	0	0	0	0	0	0
ARNT2	ENSFCAG00000012936	ENSFCAT00000012940	0	0	0	0	0	24	0	0	0	0	0	0	0	0
ARNT2	ENSFCAG00000012936	ENSFCAT00000033720	0	0	1	0	0	24	0	0	0	0	0	0	0	0
ARNT2	ENSFCAG00000012936	ENSFCAT00000036837	0	0	1	0	0	24	0	0	0	0	0	0	0	1
ARNT2	ENSFCAG00000012936	ENSFCAT00000043020	0	0	0	0	0	25	0	0	0	0	0	0	0	0
ARNT2	ENSFCAG00000012936	ENSFCAT00000062900	0	0	1	0	0	25	0	0	0	0	0	0	0	0
ARNTL	ENSFCAG00000010983	ENSFCAT00000010987	0	0	4	0	0	9	0	0	0	0	0	0	0	0
ARNTL	ENSFCAG00000010983	ENSFCAT00000038322	0	0	4	0	0	10	0	0	0	0	0	0	0	0
ARNTL	ENSFCAG00000010983	ENSFCAT00000063391	0	0	4	0	0	9	0	0	0	0	0	0	0	1
ARNTL2	ENSFCAG00000000386	ENSFCAT00000000386	0	0	1	0	0	13	0	0	0	0	0	0	0	1
ARNTL2	ENSFCAG00000000386	ENSFCAT00000053552	0	0	1	0	0	5	0	0	0	0	0	0	0	0
ARNTL2	ENSFCAG00000000386	ENSFCAT00000064825	0	0	1	0	0	5	0	0	0	0	0	0	0	0
ARPC1A	ENSFCAG00000015065	ENSFCAT00000015069	0	0	0	0	0	1	0	0	0	0	0	0	0	0
ARPC1A	ENSFCAG00000015065	ENSFCAT00000063903	0	0	0	0	0	1	0	0	0	0	0	0	0	0
ARPC3	ENSFCAG00000004132	ENSFCAT00000004133	0	0	2	0	0	1	0	0	0	0	0	0	0	1
ARPC5	ENSFCAG00000015611	ENSFCAT00000015615	0	0	0	0	0	6	0	0	0	6	0	0	0	0
ARPP19	ENSFCAG00000036136	ENSFCAT00000042199	0	0	0	0	0	10	0	0	0	1	0	0	0	0
ARPP19	ENSFCAG00000036136	ENSFCAT00000049795	0	0	0	0	1	9	0	0	0	1	1	0	0	0
ARPP21	ENSFCAG00000013391	ENSFCAT00000013395	0	0	0	0	0	21	0	0	0	0	0	0	0	0
ARPP21	ENSFCAG00000013391	ENSFCAT00000038911	0	0	0	0	0	21	0	0	0	0	0	0	0	0
ARPP21	ENSFCAG00000013391	ENSFCAT00000044052	0	0	0	0	0	21	0	0	0	0	0	0	0	0
ARR3	ENSFCAG00000007111	ENSFCAT00000007113	0	0	0	0	0	3	0	0	0	0	0	0	0	0
ARRB1	ENSFCAG00000011941	ENSFCAT00000039889	0	0	0	0	0	6	0	0	0	0	0	0	0	0
ARRB1	ENSFCAG00000011941	ENSFCAT00000052373	0	0	1	0	0	6	0	0	0	0	0	0	0	0
ARRB1	ENSFCAG00000011941	ENSFCAT00000054915	0	0	1	0	0	6	0	0	0	0	0	0	0	0
ARRB1	ENSFCAG00000011941	ENSFCAT00000056477	0	0	1	0	0	2	0	0	0	0	0	0	0	0
ARRDC5	ENSFCAG00000010144	ENSFCAT00000040257	0	0	1	0	0	12	0	0	0	0	0	0	0	0
ARSB	ENSFCAG00000033754	ENSFCAT00000048039	0	0	2	0	0	19	0	0	0	0	0	0	0	1
ARSD	ENSFCAG00000019165	ENSFCAT00000018169	0	0	5	0	0	20	0	0	0	0	0	0	0	1
ARSE	ENSFCAG00000005924	ENSFCAT00000005925	0	0	1	0	0	2	0	0	0	0	0	0	0	6
ARSE	ENSFCAG00000005924	ENSFCAT00000059361	0	0	1	0	0	2	0	0	0	0	0	0	0	6
ARSF	ENSFCAG00000012369	ENSFCAT00000012373	0	0	0	0	0	8	0	0	0	0	0	0	0	0
ARSF	ENSFCAG00000012369	ENSFCAT00000045604	0	0	0	0	0	8	0	0	0	0	0	0	0	4
ARSG	ENSFCAG00000002706	ENSFCAT00000002706	0	0	4	0	0	5	0	0	0	0	0	0	0	5
ARSH	ENSFCAG00000029487	ENSFCAT00000025103	0	0	4	0	0	11	0	0	0	0	0	0	0	3
ARSH	ENSFCAG00000029487	ENSFCAT00000050211	0	0	4	0	0	11	0	0	0	0	0	0	0	3
ARSJ	ENSFCAG00000034327	ENSFCAT00000047470	0	0	0	0	0	21	0	0	0	0	0	0	0	0
ARSK	ENSFCAG00000022411	ENSFCAT00000026107	0	0	0	0	0	6	0	0	0	0	0	0	0	0
ART1	ENSFCAG00000031838	ENSFCAT00000026178	0	0	0	0	0	0	0	0	0	0	0	0	0	4
ART3	ENSFCAG00000027376	ENSFCAT00000028693	0	0	0	0	0	6	0	0	0	0	0	0	0	0
ART3	ENSFCAG00000027376	ENSFCAT00000041620	0	0	0	0	0	6	0	0	0	0	0	0	0	0
ART3	ENSFCAG00000027376	ENSFCAT00000044584	0	0	0	0	0	6	0	0	0	0	0	0	0	0
ART4	ENSFCAG00000027949	ENSFCAT00000027274	0	0	0	0	0	1	0	0	0	0	0	0	0	4
ARTN	ENSFCAG00000040228	ENSFCAT00000058385	0	0	1	0	0	0	0	0	0	0	0	0	0	0
ARV1	ENSFCAG00000042548	ENSFCAT00000053503	0	0	0	0	0	1	0	0	0	0	0	0	0	4
AS3MT	ENSFCAG00000030999	ENSFCAT00000028372	0	0	0	0	0	3	0	0	0	0	0	0	0	0
ASAH1	ENSFCAG00000015500	ENSFCAT00000015504	0	0	0	0	0	12	0	0	0	0	0	0	0	0
ASAH1	ENSFCAG00000015500	ENSFCAT00000045980	0	0	0	0	0	12	0	0	0	0	0	0	0	0
ASAH1	ENSFCAG00000015500	ENSFCAT00000052107	0	0	0	0	0	12	0	0	0	0	0	0	0	0
ASAH1	ENSFCAG00000015500	ENSFCAT00000053429	0	0	0	0	0	12	0	0	0	0	0	0	0	0
ASAH1	ENSFCAG00000015500	ENSFCAT00000058920	0	0	0	0	0	12	0	0	0	0	0	0	0	0
ASAP1	ENSFCAG00000006435	ENSFCAT00000006437	0	0	0	0	0	43	0	0	0	0	0	0	0	0
ASAP1	ENSFCAG00000006435	ENSFCAT00000047027	0	0	0	0	0	50	0	0	0	0	0	0	0	1
ASAP2	ENSFCAG00000007850	ENSFCAT00000007852	0	0	0	0	0	30	0	0	0	0	0	0	0	1
ASAP2	ENSFCAG00000007850	ENSFCAT00000024471	0	0	0	0	0	30	0	0	0	0	0	0	0	1
ASAP2	ENSFCAG00000007850	ENSFCAT00000054761	0	0	0	0	0	30	0	0	0	0	0	0	0	1
ASAP2	ENSFCAG00000007850	ENSFCAT00000054884	0	0	0	0	0	30	0	0	0	0	0	0	0	1
ASAP3	ENSFCAG00000011649	ENSFCAT00000011652	0	0	0	0	0	14	0	0	0	0	0	0	0	1
ASAP3	ENSFCAG00000011649	ENSFCAT00000056570	0	0	0	0	0	14	0	0	0	0	0	0	0	1
ASAP3	ENSFCAG00000011649	ENSFCAT00000057310	0	0	0	0	0	14	0	0	0	0	0	0	0	1
ASAP3	ENSFCAG00000011649	ENSFCAT00000065667	0	0	0	0	0	0	0	0	0	0	0	0	0	5
ASB1	ENSFCAG00000001851	ENSFCAT00000001851	0	0	0	0	0	5	0	0	0	0	0	0	0	0
ASB1	ENSFCAG00000001851	ENSFCAT00000049122	0	0	0	0	0	5	0	0	0	0	0	0	0	0
ASB12	ENSFCAG00000005093	ENSFCAT00000005094	0	0	2	0	0	0	0	0	0	0	0	0	0	0
ASB13	ENSFCAG00000026019	ENSFCAT00000031409	0	0	4	0	0	0	0	0	0	0	0	0	0	0
ASB13	ENSFCAG00000026019	ENSFCAT00000040986	0	0	4	0	0	0	0	0	0	0	0	0	0	0
ASB14	ENSFCAG00000005734	ENSFCAT00000005740	0	0	0	0	0	1	0	0	0	0	0	0	0	0
ASB15	ENSFCAG00000004489	ENSFCAT00000004489	0	0	0	0	0	4	0	0	0	0	0	0	0	1
ASB15	ENSFCAG00000004489	ENSFCAT00000042982	0	0	0	0	0	14	0	0	0	0	0	0	0	1
ASB15	ENSFCAG00000004489	ENSFCAT00000046143	0	0	0	0	0	4	0	0	0	0	0	0	0	1
ASB15	ENSFCAG00000004489	ENSFCAT00000063014	0	0	4	0	0	0	0	0	0	0	0	0	0	0
ASB16	ENSFCAG00000008024	ENSFCAT00000008026	0	0	0	0	0	0	0	0	0	0	0	0	0	1
ASB17	ENSFCAG00000001053	ENSFCAT00000001052	0	0	1	0	0	1	0	0	0	0	0	0	0	1
ASB18	ENSFCAG00000025253	ENSFCAT00000025609	0	0	1	0	0	7	0	0	0	0	0	0	0	0
ASB2	ENSFCAG00000010227	ENSFCAT00000010230	0	0	1	0	0	5	0	0	0	0	0	0	0	0
ASB2	ENSFCAG00000010227	ENSFCAT00000055303	0	0	1	0	0	4	0	0	0	0	0	0	0	0
ASB4	ENSFCAG00000009993	ENSFCAT00000009996	0	0	0	0	0	2	0	0	0	0	0	0	0	1
ASB4	ENSFCAG00000009993	ENSFCAT00000053134	0	0	0	0	0	2	0	0	0	0	0	0	0	1
ASB5	ENSFCAG00000002494	ENSFCAT00000002494	0	0	4	0	0	3	0	0	0	0	0	0	0	4
ASB5	ENSFCAG00000002494	ENSFCAT00000061963	0	0	4	0	0	1	0	0	0	0	0	0	0	0
ASB6	ENSFCAG00000004756	ENSFCAT00000004757	0	0	4	0	0	0	0	0	0	0	0	0	0	0
ASB6	ENSFCAG00000004756	ENSFCAT00000054641	0	0	4	0	0	0	0	0	0	0	0	0	0	0
ASB6	ENSFCAG00000004756	ENSFCAT00000066516	0	0	4	0	0	0	0	0	0	0	0	0	0	0
ASB7	ENSFCAG00000025849	ENSFCAT00000023012	0	0	0	0	0	7	0	0	0	0	0	0	0	0
ASB7	ENSFCAG00000025849	ENSFCAT00000050837	0	0	0	0	0	3	0	0	0	0	0	0	0	0
ASB8	ENSFCAG00000014005	ENSFCAT00000044282	0	0	0	0	0	11	0	0	0	0	0	0	0	0
ASB9	ENSFCAG00000010484	ENSFCAT00000010487	0	0	0	0	0	10	0	0	0	0	0	0	0	0
ASCC1	ENSFCAG00000026720	ENSFCAT00000025422	0	0	0	0	0	5	0	0	0	0	0	0	0	4
ASCC2	ENSFCAG00000004253	ENSFCAT00000004254	0	0	1	0	0	4	0	0	0	0	0	0	0	0
ASCC3	ENSFCAG00000031266	ENSFCAT00000028045	0	0	0	0	0	34	0	0	0	0	0	0	0	0
ASCC3	ENSFCAG00000031266	ENSFCAT00000035724	0	0	0	0	0	34	0	0	0	0	0	0	0	0
ASCL3	ENSFCAG00000008414	ENSFCAT00000008416	0	0	0	0	0	0	0	0	0	0	0	0	0	1
ASCL5	ENSFCAG00000044334	ENSFCAT00000066651	0	0	0	0	0	0	0	0	0	0	0	0	0	4
ASDURF	ENSFCAG00000046188	ENSFCAT00000058331	0	0	1	0	0	0	0	0	0	0	0	0	0	1
ASF1A	ENSFCAG00000035514	ENSFCAT00000042506	0	0	0	0	0	4	0	0	0	0	0	0	0	5
ASGR1	ENSFCAG00000037175	ENSFCAT00000043190	0	0	1	0	0	13	0	0	0	0	0	0	0	2
ASGR1	ENSFCAG00000037175	ENSFCAT00000051308	0	0	0	0	0	1	0	0	0	0	0	0	0	2
ASGR1	ENSFCAG00000037175	ENSFCAT00000066742	0	0	0	0	0	1	0	0	0	0	0	0	0	2
ASGR2	ENSFCAG00000040581	ENSFCAT00000052011	0	0	2	0	0	1	0	0	0	0	0	0	0	4
ASGR2	ENSFCAG00000040581	ENSFCAT00000066138	0	0	2	0	0	1	0	0	0	0	0	0	0	4
ASH1L	ENSFCAG00000012088	ENSFCAT00000035802	0	0	1	0	0	46	0	0	0	0	0	0	0	0
ASIC2	ENSFCAG00000018329	ENSFCAT00000018682	0	0	0	0	0	130	0	0	0	0	0	0	0	0
ASIC2	ENSFCAG00000018329	ENSFCAT00000056373	0	0	0	0	0	39	0	0	0	0	0	0	0	0
ASIC4	ENSFCAG00000006664	ENSFCAT00000006666	0	0	0	0	0	1	0	0	0	0	0	0	0	0
ASIP	ENSFCAG00000011037	ENSFCAT00000036149	0	0	0	0	0	6	0	0	0	0	0	0	0	0
ASMT	ENSFCAG00000031505	ENSFCAT00000024559	0	0	5	0	0	301	0	0	0	0	0	0	0	3
ASMT	ENSFCAG00000031505	ENSFCAT00000056867	0	0	5	0	0	301	0	0	0	0	0	0	0	3
ASMTL	ENSFCAG00000014304	ENSFCAT00000014308	0	0	5	0	0	12	0	0	0	0	0	0	0	1
ASMTL	ENSFCAG00000014304	ENSFCAT00000052057	0	0	5	0	0	12	0	0	0	0	0	0	0	3
ASNS	ENSFCAG00000022830	ENSFCAT00000030972	0	0	5	0	0	0	0	0	0	0	0	0	0	0
ASPG	ENSFCAG00000024828	ENSFCAT00000031959	0	0	0	0	0	5	0	0	0	0	0	0	0	0
ASPG	ENSFCAG00000024828	ENSFCAT00000033725	0	0	0	0	0	5	0	0	0	0	0	0	0	0
ASPH	ENSFCAG00000031721	ENSFCAT00000043372	0	0	0	0	0	7	0	0	0	0	0	0	0	0
ASPM	ENSFCAG00000026890	ENSFCAT00000024334	0	0	2	0	0	5	0	0	0	0	0	0	0	0
ASPM	ENSFCAG00000026890	ENSFCAT00000045477	0	0	2	0	0	5	0	0	0	0	0	0	0	0
ASRGL1	ENSFCAG00000008855	ENSFCAT00000008857	0	0	0	0	0	1	0	0	0	0	0	0	0	0
ASRGL1	ENSFCAG00000008855	ENSFCAT00000056062	0	0	0	0	0	1	0	0	0	0	0	0	0	0
ASS1	ENSFCAG00000005111	ENSFCAT00000005112	0	0	0	0	0	18	0	0	0	0	0	0	0	0
ASS1	ENSFCAG00000005111	ENSFCAT00000026012	0	0	0	0	0	18	0	0	0	0	0	0	0	0
ASTE1	ENSFCAG00000001170	ENSFCAT00000001170	0	0	0	0	0	4	0	0	0	0	0	0	0	0
ASTL	ENSFCAG00000010692	ENSFCAT00000010695	0	0	6	0	0	2	0	0	0	0	0	0	0	4
ASTN1	ENSFCAG00000006473	ENSFCAT00000006475	0	0	1	0	0	31	0	0	0	0	0	0	0	0
ASTN1	ENSFCAG00000006473	ENSFCAT00000039511	0	0	1	0	0	31	0	0	0	0	0	0	0	0
ASTN1	ENSFCAG00000006473	ENSFCAT00000053463	0	0	1	0	0	31	0	0	0	0	0	0	0	0
ASTN2	ENSFCAG00000011484	ENSFCAT00000011487	0	0	0	0	0	22	0	0	0	0	0	0	0	4
ASTN2	ENSFCAG00000011484	ENSFCAT00000027706	0	0	0	0	0	90	0	0	0	0	0	0	0	0
ASTN2	ENSFCAG00000011484	ENSFCAT00000051396	0	0	0	0	0	95	0	0	0	0	0	0	0	0
ASTN2	ENSFCAG00000011484	ENSFCAT00000064220	0	0	0	0	0	95	0	0	0	0	0	0	0	0
ASTN2	ENSFCAG00000011484	ENSFCAT00000065877	0	0	0	0	0	94	0	0	0	0	0	0	0	0
ASTN2	ENSFCAG00000011484	ENSFCAT00000066568	0	0	0	0	0	95	0	0	0	0	0	0	0	0
ASXL1	ENSFCAG00000001908	ENSFCAT00000001908	0	0	0	0	0	11	0	0	0	0	0	0	0	1
ASXL2	ENSFCAG00000003836	ENSFCAT00000003838	0	0	0	0	0	10	0	0	0	0	0	0	0	1
ASXL3	ENSFCAG00000024545	ENSFCAT00000028727	0	0	0	0	0	10	0	0	0	0	0	0	0	0
ASXL3	ENSFCAG00000024545	ENSFCAT00000058237	0	0	0	0	0	9	0	0	0	0	0	0	0	0
ASZ1	ENSFCAG00000023842	ENSFCAT00000023453	0	0	4	0	0	10	0	0	0	0	0	0	0	0
ATAD1	ENSFCAG00000013167	ENSFCAT00000013170	0	0	0	0	0	8	0	0	0	0	0	0	0	0
ATAD2	ENSFCAG00000029097	ENSFCAT00000029833	0	0	0	0	0	7	0	0	0	0	0	0	0	0
ATAD2B	ENSFCAG00000030573	ENSFCAT00000023691	0	0	0	0	0	39	0	0	0	0	0	0	0	1
ATAD2B	ENSFCAG00000030573	ENSFCAT00000050619	0	0	0	0	0	39	0	0	0	0	0	0	0	1
ATAD5	ENSFCAG00000006895	ENSFCAT00000006896	1	0	2	0	0	8	0	0	0	0	0	0	0	1
ATCAY	ENSFCAG00000013498	ENSFCAT00000013502	1	0	0	0	0	3	0	0	0	0	0	0	0	0
ATCAY	ENSFCAG00000013498	ENSFCAT00000062810	0	0	1	0	0	3	0	0	0	0	0	0	0	0
ATE1	ENSFCAG00000027935	ENSFCAT00000029203	0	0	0	0	0	13	0	0	0	0	0	0	0	2
ATE1	ENSFCAG00000027935	ENSFCAT00000050325	0	0	0	0	0	13	0	0	0	0	0	0	0	2
ATE1	ENSFCAG00000027935	ENSFCAT00000050428	0	0	0	0	0	13	0	0	0	0	0	0	0	2
ATF1	ENSFCAG00000013892	ENSFCAT00000013896	0	0	1	0	0	8	0	0	0	0	0	0	0	5
ATF1	ENSFCAG00000013892	ENSFCAT00000066097	0	0	1	0	0	8	0	0	0	0	0	0	0	5
ATF2	ENSFCAG00000027595	ENSFCAT00000025624	0	0	0	0	0	1	0	0	0	0	0	0	0	1
ATF2	ENSFCAG00000027595	ENSFCAT00000050477	0	0	0	0	0	1	0	0	0	0	0	0	0	1
ATF2	ENSFCAG00000027595	ENSFCAT00000053779	0	0	0	0	0	1	0	0	0	0	0	0	0	1
ATF2	ENSFCAG00000027595	ENSFCAT00000054925	0	0	0	0	0	1	0	0	0	0	0	0	0	1
ATF4	ENSFCAG00000009288	ENSFCAT00000009290	0	0	0	0	0	0	0	0	0	0	0	0	0	1
ATF6	ENSFCAG00000045138	ENSFCAT00000056522	0	0	4	0	0	46	0	0	0	0	0	0	0	1
ATF6B	ENSFCAG00000018408	ENSFCAT00000018982	0	0	0	0	0	0	0	0	0	0	0	0	0	1
ATF7IP	ENSFCAG00000022865	ENSFCAT00000028529	0	0	5	0	0	6	0	0	0	0	0	0	0	0
ATF7IP	ENSFCAG00000022865	ENSFCAT00000059539	0	0	5	0	0	5	0	0	0	0	0	0	0	0
ATG10	ENSFCAG00000036397	ENSFCAT00000039420	0	0	0	0	0	20	0	0	0	0	0	0	0	1
ATG101	ENSFCAG00000029418	ENSFCAT00000030903	0	0	0	0	0	0	0	0	0	0	0	0	0	2
ATG101	ENSFCAG00000029418	ENSFCAT00000045674	0	0	0	0	0	0	0	0	0	0	0	0	0	2
ATG101	ENSFCAG00000029418	ENSFCAT00000049889	0	0	0	0	0	0	0	0	0	0	0	0	0	2
ATG12	ENSFCAG00000007604	ENSFCAT00000007605	1	0	0	0	0	1	0	0	0	0	0	0	0	0
ATG12	ENSFCAG00000007604	ENSFCAT00000066709	0	0	1	0	0	1	0	0	0	0	0	0	0	0
ATG13	ENSFCAG00000013637	ENSFCAT00000013641	0	0	0	0	0	12	0	0	0	0	0	0	0	0
ATG13	ENSFCAG00000013637	ENSFCAT00000037189	0	0	0	0	0	12	0	0	0	0	0	0	0	0
ATG13	ENSFCAG00000013637	ENSFCAT00000044935	0	0	0	0	0	12	0	0	0	0	0	0	0	0
ATG14	ENSFCAG00000029645	ENSFCAT00000022982	0	0	4	0	0	1	0	0	0	0	0	0	0	1
ATG16L1	ENSFCAG00000011322	ENSFCAT00000011325	0	0	0	0	0	5	0	0	0	0	0	0	0	1
ATG16L1	ENSFCAG00000011322	ENSFCAT00000036100	0	0	0	0	0	5	0	0	0	0	0	0	0	1
ATG16L1	ENSFCAG00000011322	ENSFCAT00000037702	0	0	0	0	0	5	0	0	0	0	0	0	0	1
ATG16L1	ENSFCAG00000011322	ENSFCAT00000049218	0	0	0	0	0	5	0	0	0	0	0	0	0	1
ATG2A	ENSFCAG00000012240	ENSFCAT00000012243	0	0	0	0	0	1	0	0	0	0	0	0	0	0
ATG2A	ENSFCAG00000012240	ENSFCAT00000056202	0	0	0	0	0	1	0	0	0	0	0	0	0	0
ATG2B	ENSFCAG00000006781	ENSFCAT00000006782	0	0	5	0	0	7	0	0	0	0	0	0	0	0
ATG3	ENSFCAG00000036496	ENSFCAT00000042017	0	0	1	0	0	3	0	0	0	0	0	0	0	0
ATG3	ENSFCAG00000036496	ENSFCAT00000052964	0	0	1	0	0	3	0	0	0	0	0	0	0	0
ATG4A	ENSFCAG00000005188	ENSFCAT00000005188	0	0	0	0	0	2	0	0	0	0	0	0	0	0
ATG4A	ENSFCAG00000005188	ENSFCAT00000059773	0	0	0	0	0	2	0	0	0	0	0	0	0	0
ATG4B	ENSFCAG00000014281	ENSFCAT00000014285	1	0	4	0	0	0	0	0	0	0	0	0	0	0
ATG4C	ENSFCAG00000027083	ENSFCAT00000023307	0	0	0	0	0	3	0	0	0	0	0	0	0	0
ATG4C	ENSFCAG00000027083	ENSFCAT00000034166	0	0	0	0	0	3	0	0	0	0	0	0	0	0
ATG4C	ENSFCAG00000027083	ENSFCAT00000035163	0	0	0	0	0	3	0	0	0	0	0	0	0	0
ATG4C	ENSFCAG00000027083	ENSFCAT00000039278	0	0	0	0	0	3	0	0	0	0	0	0	0	0
ATG4D	ENSFCAG00000004883	ENSFCAT00000004884	0	0	0	0	0	0	0	0	0	0	0	0	0	5
ATG5	ENSFCAG00000031909	ENSFCAT00000025738	0	0	0	0	0	20	0	0	0	0	0	0	0	0
ATG5	ENSFCAG00000031909	ENSFCAT00000051420	0	0	0	0	0	19	0	0	0	0	0	0	0	1
ATG5	ENSFCAG00000031909	ENSFCAT00000061292	0	0	0	0	0	19	0	0	0	0	0	0	0	1
ATG5	ENSFCAG00000031909	ENSFCAT00000063668	0	0	0	0	0	20	0	0	0	0	0	0	0	0
ATG5	ENSFCAG00000031909	ENSFCAT00000065683	0	0	0	0	0	19	0	0	0	0	0	0	0	1
ATG7	ENSFCAG00000003263	ENSFCAT00000003265	0	0	0	0	0	24	0	0	0	0	0	0	0	0
ATG7	ENSFCAG00000003263	ENSFCAT00000033653	0	0	0	0	0	24	0	0	0	0	0	0	0	0
ATG7	ENSFCAG00000003263	ENSFCAT00000049594	0	0	0	0	0	25	0	0	0	0	0	0	0	0
ATIC	ENSFCAG00000009216	ENSFCAT00000009218	0	0	0	0	0	5	0	0	0	0	0	0	0	0
ATL1	ENSFCAG00000028445	ENSFCAT00000036237	0	0	2	0	0	22	0	0	0	0	0	0	0	0
ATL1	ENSFCAG00000028445	ENSFCAT00000045589	0	0	2	0	0	22	0	0	0	0	0	0	0	0
ATL2	ENSFCAG00000010761	ENSFCAT00000010764	0	0	0	0	0	11	0	0	0	0	0	0	0	1
ATL2	ENSFCAG00000010761	ENSFCAT00000035110	0	0	0	0	0	11	0	0	0	0	0	0	0	1
ATL2	ENSFCAG00000010761	ENSFCAT00000040211	0	0	0	0	0	11	0	0	0	0	0	0	0	1
ATL3	ENSFCAG00000031360	ENSFCAT00000031828	0	0	1	0	0	5	0	0	0	0	0	0	0	1
ATM	ENSFCAG00000012430	ENSFCAT00000046010	0	0	1	0	0	17	0	0	0	0	0	0	0	0
ATMIN	ENSFCAG00000004979	ENSFCAT00000004979	0	0	0	0	0	4	0	0	0	0	0	0	0	0
ATOH1	ENSFCAG00000043156	ENSFCAT00000064997	0	0	1	0	0	0	0	0	0	0	0	0	0	0
ATOH7	ENSFCAG00000003425	ENSFCAT00000003425	0	0	1	0	0	0	0	0	0	0	0	0	0	0
ATP10A	ENSFCAG00000031462	ENSFCAT00000026807	0	0	0	0	0	14	0	0	0	0	0	0	0	4
ATP10B	ENSFCAG00000004647	ENSFCAT00000004648	1	0	0	0	1	33	0	0	0	0	0	0	0	6
ATP10B	ENSFCAG00000004647	ENSFCAT00000041326	1	0	0	0	1	53	0	0	0	0	0	0	0	5
ATP10B	ENSFCAG00000004647	ENSFCAT00000042194	1	0	0	0	1	53	0	0	0	0	0	0	0	5
ATP10B	ENSFCAG00000004647	ENSFCAT00000046588	1	0	0	0	1	27	0	0	0	0	0	0	0	4
ATP10D	ENSFCAG00000006122	ENSFCAT00000006125	0	0	0	0	0	11	0	0	0	0	0	0	0	1
ATP11A	ENSFCAG00000014241	ENSFCAT00000014245	0	0	0	0	0	6	0	0	0	0	0	0	0	0
ATP11A	ENSFCAG00000014241	ENSFCAT00000034473	0	0	0	0	0	6	0	0	0	0	0	0	0	0
ATP11A	ENSFCAG00000014241	ENSFCAT00000037496	0	0	0	0	0	6	0	0	0	0	0	0	0	0
ATP11A	ENSFCAG00000014241	ENSFCAT00000048767	0	0	0	0	0	6	0	0	0	0	0	0	0	0
ATP11A	ENSFCAG00000014241	ENSFCAT00000050120	0	0	0	0	0	6	0	0	0	0	0	0	0	0
ATP11A	ENSFCAG00000014241	ENSFCAT00000051783	0	0	0	0	0	6	0	0	0	0	0	0	0	0
ATP11A	ENSFCAG00000014241	ENSFCAT00000065766	0	0	0	0	0	6	0	0	0	0	0	0	0	0
ATP11B	ENSFCAG00000026272	ENSFCAT00000024638	0	0	0	0	0	4	0	0	0	0	0	0	0	0
ATP11B	ENSFCAG00000026272	ENSFCAT00000026877	0	0	0	0	0	11	0	0	0	0	0	0	0	0
ATP11B	ENSFCAG00000026272	ENSFCAT00000060064	0	0	0	0	0	11	0	0	0	0	0	0	0	0
ATP11C	ENSFCAG00000012377	ENSFCAT00000012380	0	0	0	0	0	3	0	0	0	0	0	0	0	3
ATP11C	ENSFCAG00000012377	ENSFCAT00000033496	0	0	0	0	0	15	0	0	0	0	0	0	0	0
ATP11C	ENSFCAG00000012377	ENSFCAT00000036907	0	0	0	0	0	15	0	0	0	0	0	0	0	0
ATP11C	ENSFCAG00000012377	ENSFCAT00000038533	0	0	1	0	0	15	0	0	0	0	0	0	0	0
ATP11C	ENSFCAG00000012377	ENSFCAT00000040053	0	0	1	0	0	15	0	0	0	0	0	0	0	0
ATP11C	ENSFCAG00000012377	ENSFCAT00000044814	0	0	0	0	0	15	0	0	0	0	0	0	0	0
ATP11C	ENSFCAG00000012377	ENSFCAT00000047430	0	0	0	0	0	15	0	0	0	0	0	0	0	0
ATP11C	ENSFCAG00000012377	ENSFCAT00000049917	0	0	0	0	0	15	0	0	0	0	0	0	0	0
ATP12A	ENSFCAG00000006891	ENSFCAT00000006897	0	0	0	0	0	2	0	0	0	1	0	0	0	5
ATP13A2	ENSFCAG00000010179	ENSFCAT00000010182	0	0	0	0	0	6	0	0	0	0	0	0	0	5
ATP13A3	ENSFCAG00000009317	ENSFCAT00000009319	0	0	1	0	0	5	0	0	0	0	0	0	0	2
ATP13A3	ENSFCAG00000009317	ENSFCAT00000040080	0	0	1	0	0	11	0	0	0	0	0	0	0	0
ATP13A3	ENSFCAG00000009317	ENSFCAT00000040302	0	0	1	0	0	11	0	0	0	0	0	0	0	0
ATP13A4	ENSFCAG00000042898	ENSFCAT00000060415	0	0	0	0	0	23	0	0	0	0	0	0	0	4
ATP13A5	ENSFCAG00000000693	ENSFCAT00000000693	0	0	0	0	0	16	0	0	0	0	0	0	0	0
ATP1A1	ENSFCAG00000013378	ENSFCAT00000013384	0	0	0	0	10	44	0	0	0	26	13	0	0	5
ATP1A1	ENSFCAG00000013378	ENSFCAT00000044380	0	1	0	0	11	47	0	0	0	27	16	0	0	1
ATP1A1	ENSFCAG00000013378	ENSFCAT00000047005	0	0	0	0	11	43	0	0	0	25	13	0	0	6
ATP1A2	ENSFCAG00000005397	ENSFCAT00000005401	0	0	0	0	0	6	0	0	0	0	0	0	0	0
ATP1A2	ENSFCAG00000005397	ENSFCAT00000005406	0	0	0	0	0	6	0	0	0	0	0	0	0	0
ATP1A4	ENSFCAG00000005405	ENSFCAT00000043981	0	0	0	0	0	8	0	0	0	0	0	0	0	0
ATP1B1	ENSFCAG00000009332	ENSFCAT00000009333	0	0	0	0	0	2	0	0	0	0	0	0	0	0
ATP1B3	ENSFCAG00000030431	ENSFCAT00000031164	0	0	0	0	0	13	0	0	0	0	0	0	0	2
ATP1B4	ENSFCAG00000041735	ENSFCAT00000056549	0	0	0	0	0	1	0	0	0	0	0	0	0	0
ATP1B4	ENSFCAG00000041735	ENSFCAT00000063056	0	0	0	0	0	1	0	0	0	0	0	0	0	0
ATP23	ENSFCAG00000030243	ENSFCAT00000026225	0	0	0	0	0	2	0	0	0	0	0	0	0	1
ATP2A1	ENSFCAG00000007746	ENSFCAT00000007751	0	0	0	0	0	0	0	0	0	0	0	0	0	1
ATP2A1	ENSFCAG00000007746	ENSFCAT00000042234	0	0	0	0	0	0	0	0	0	0	0	0	0	1
ATP2A1	ENSFCAG00000007746	ENSFCAT00000049930	0	0	0	0	0	0	0	0	0	0	0	0	0	1
ATP2A1	ENSFCAG00000007746	ENSFCAT00000065012	0	0	0	0	0	0	0	0	0	0	0	0	0	1
ATP2A2	ENSFCAG00000028178	ENSFCAT00000024521	0	0	0	0	0	4	0	0	0	0	0	0	0	0
ATP2A2	ENSFCAG00000028178	ENSFCAT00000053999	0	0	0	0	0	4	0	0	0	0	0	0	0	0
ATP2A2	ENSFCAG00000028178	ENSFCAT00000056107	0	0	4	0	0	5	0	0	0	0	0	0	0	0
ATP2A2	ENSFCAG00000028178	ENSFCAT00000066021	0	0	1	0	0	4	0	0	0	0	0	0	0	0
ATP2B1	ENSFCAG00000007626	ENSFCAT00000007628	0	0	0	0	0	3	0	0	0	0	0	0	0	0
ATP2B1	ENSFCAG00000007626	ENSFCAT00000022403	0	0	0	0	0	3	0	0	0	0	0	0	0	0
ATP2B2	ENSFCAG00000011247	ENSFCAT00000011251	0	0	0	0	0	7	0	0	0	0	0	0	0	0
ATP2B2	ENSFCAG00000011247	ENSFCAT00000035912	0	0	0	0	0	7	0	0	0	0	0	0	0	0
ATP2B2	ENSFCAG00000011247	ENSFCAT00000044689	0	0	0	0	0	7	0	0	0	0	0	0	0	0
ATP2B4	ENSFCAG00000000870	ENSFCAT00000034914	0	0	0	0	0	12	0	0	0	0	0	0	0	2
ATP2B4	ENSFCAG00000000870	ENSFCAT00000037092	0	0	0	0	0	4	0	0	0	0	0	0	0	1
ATP2B4	ENSFCAG00000000870	ENSFCAT00000042185	0	0	0	0	0	12	0	0	0	0	0	0	0	2
ATP2B4	ENSFCAG00000000870	ENSFCAT00000045525	0	0	0	0	0	12	0	0	0	0	0	0	0	2
ATP2C1	ENSFCAG00000030435	ENSFCAT00000025223	0	0	4	0	0	20	0	0	0	0	0	0	0	0
ATP2C1	ENSFCAG00000030435	ENSFCAT00000045277	0	0	4	0	0	25	0	0	0	0	0	0	0	0
ATP2C1	ENSFCAG00000030435	ENSFCAT00000055663	0	0	4	0	0	25	0	0	0	0	0	0	0	0
ATP2C1	ENSFCAG00000030435	ENSFCAT00000062186	0	0	4	0	0	20	0	0	0	0	0	0	0	0
ATP2C2	ENSFCAG00000011748	ENSFCAT00000011751	0	0	0	0	0	5	0	0	0	0	0	0	0	1
ATP2C2	ENSFCAG00000011748	ENSFCAT00000046808	0	0	0	0	0	2	0	0	0	0	0	0	0	0
ATP5F1A	ENSFCAG00000025952	ENSFCAT00000027961	4	0	0	0	0	1	0	0	0	0	1	0	0	0
ATP5F1B	ENSFCAG00000012030	ENSFCAT00000012033	0	0	0	0	0	1	0	0	0	0	0	0	0	1
ATP5F1C	ENSFCAG00000000196	ENSFCAT00000000196	0	0	0	0	0	0	0	0	0	0	0	0	0	1
ATP5F1C	ENSFCAG00000000196	ENSFCAT00000052297	0	0	0	0	0	0	0	0	0	0	0	0	0	1
ATP5F1E	ENSFCAG00000045022	ENSFCAT00000053648	0	0	1	0	0	0	0	0	0	0	0	0	0	0
ATP5IF1	ENSFCAG00000013395	ENSFCAT00000013399	0	0	4	0	0	0	0	0	0	0	0	0	0	1
ATP5MC3	ENSFCAG00000012719	ENSFCAT00000055459	0	0	0	0	0	22	0	0	0	0	0	0	0	0
ATP5MPL	ENSFCAG00000045017	ENSFCAT00000065674	0	0	1	0	0	0	0	0	0	0	0	0	0	0
ATP5PB	ENSFCAG00000028321	ENSFCAT00000024061	4	0	0	0	0	5	0	0	0	0	0	0	0	1
ATP5PB	ENSFCAG00000028321	ENSFCAT00000026931	0	0	4	0	0	5	0	0	0	0	0	0	0	1
ATP5PD	ENSFCAG00000022888	ENSFCAT00000026692	0	0	0	0	0	1	0	0	0	0	0	0	0	0
ATP5PD	ENSFCAG00000022888	ENSFCAT00000056742	0	0	0	0	0	0	0	0	0	0	0	0	0	1
ATP5PF	ENSFCAG00000029970	ENSFCAT00000028718	0	0	0	0	0	1	0	0	0	0	0	0	0	1
ATP5PF	ENSFCAG00000029970	ENSFCAT00000054635	0	0	0	0	0	1	0	0	0	0	0	0	0	1
ATP5PF	ENSFCAG00000029970	ENSFCAT00000063623	0	0	0	0	0	1	0	0	0	0	0	0	0	0
ATP6AP1	ENSFCAG00000011397	ENSFCAT00000011400	0	0	0	0	0	0	0	0	0	0	0	0	0	1
ATP6AP1L	ENSFCAG00000046011	ENSFCAT00000059207	0	0	1	0	0	0	0	0	0	0	0	0	0	4
ATP6AP2	ENSFCAG00000022772	ENSFCAT00000023495	0	0	1	0	0	2	0	0	0	0	0	0	0	0
ATP6AP2	ENSFCAG00000022772	ENSFCAT00000053829	0	0	1	0	0	2	0	0	0	0	0	0	0	0
ATP6AP2	ENSFCAG00000022772	ENSFCAT00000063112	0	0	1	0	0	2	0	0	0	0	0	0	0	0
ATP6V0A1	ENSFCAG00000011658	ENSFCAT00000011662	0	0	0	0	0	1	0	0	0	0	0	0	0	0
ATP6V0A1	ENSFCAG00000011658	ENSFCAT00000039284	0	0	0	0	0	1	0	0	0	0	0	0	0	0
ATP6V0A1	ENSFCAG00000011658	ENSFCAT00000040908	0	0	0	0	0	1	0	0	0	0	0	0	0	0
ATP6V0A1	ENSFCAG00000011658	ENSFCAT00000041483	0	0	0	0	0	1	0	0	0	0	0	0	0	0
ATP6V0A2	ENSFCAG00000040645	ENSFCAT00000054524	0	0	1	0	0	2	0	0	0	0	0	0	0	0
ATP6V0A4	ENSFCAG00000012406	ENSFCAT00000012409	0	0	1	0	0	9	0	0	0	0	0	0	0	0
ATP6V0A4	ENSFCAG00000012406	ENSFCAT00000033364	0	0	1	0	0	9	0	0	0	0	0	0	0	0
ATP6V0D1	ENSFCAG00000003433	ENSFCAT00000003432	0	0	0	0	0	5	0	0	0	0	0	0	0	0
ATP6V0D1	ENSFCAG00000003433	ENSFCAT00000055656	0	0	0	0	0	5	0	0	0	0	0	0	0	0
ATP6V0D2	ENSFCAG00000007936	ENSFCAT00000007938	0	4	0	0	0	1	0	0	0	0	0	0	0	0
ATP6V0E1	ENSFCAG00000031789	ENSFCAT00000028091	0	0	0	0	0	3	0	0	0	0	0	0	0	0
ATP6V0E1	ENSFCAG00000031789	ENSFCAT00000056713	0	0	1	0	0	2	0	0	0	0	0	0	0	0
ATP6V0E1	ENSFCAG00000031789	ENSFCAT00000061664	0	0	1	0	0	0	0	0	0	0	0	0	0	0
ATP6V1A	ENSFCAG00000025535	ENSFCAT00000026643	0	0	0	0	0	7	0	0	0	0	0	0	0	0
ATP6V1A	ENSFCAG00000025535	ENSFCAT00000041577	0	0	0	0	0	7	0	0	0	0	0	0	0	0
ATP6V1A	ENSFCAG00000025535	ENSFCAT00000047707	0	0	0	0	0	5	0	0	0	0	0	0	0	1
ATP6V1B1	ENSFCAG00000013451	ENSFCAT00000013458	0	0	0	0	0	6	0	0	0	0	0	0	0	1
ATP6V1B2	ENSFCAG00000013380	ENSFCAT00000013382	0	0	0	0	0	1	0	0	0	0	0	0	0	0
ATP6V1B2	ENSFCAG00000013380	ENSFCAT00000037557	0	0	0	0	0	1	0	0	0	0	0	0	0	0
ATP6V1C1	ENSFCAG00000005022	ENSFCAT00000005022	0	0	0	0	0	5	0	0	0	0	0	0	0	0
ATP6V1C1	ENSFCAG00000005022	ENSFCAT00000051315	0	0	0	0	0	4	0	0	0	0	0	0	0	0
ATP6V1C2	ENSFCAG00000009257	ENSFCAT00000009259	0	0	0	0	0	7	0	0	0	0	0	0	0	4
ATP6V1C2	ENSFCAG00000009257	ENSFCAT00000043375	0	0	0	0	0	7	0	0	0	0	0	0	0	4
ATP6V1C2	ENSFCAG00000009257	ENSFCAT00000048687	0	0	0	0	0	7	0	0	0	0	0	0	0	4
ATP6V1D	ENSFCAG00000011078	ENSFCAT00000011081	0	0	0	0	0	4	0	0	0	0	0	0	0	0
ATP6V1D	ENSFCAG00000011078	ENSFCAT00000060818	0	0	0	0	0	4	0	0	0	0	0	0	0	0
ATP6V1D	ENSFCAG00000011078	ENSFCAT00000064223	0	0	0	0	0	4	0	0	0	0	0	0	0	0
ATP6V1F	ENSFCAG00000000364	ENSFCAT00000000364	0	0	0	0	0	1	0	0	0	0	0	0	0	0
ATP6V1F	ENSFCAG00000000364	ENSFCAT00000063912	0	0	0	0	0	1	0	0	0	0	0	0	0	0
ATP6V1FNB	ENSFCAG00000030475	ENSFCAT00000028307	0	0	0	0	0	0	0	0	0	0	0	0	0	1
ATP6V1G1	ENSFCAG00000034121	ENSFCAT00000043538	0	0	1	0	0	2	0	0	0	0	0	0	0	1
ATP6V1G3	ENSFCAG00000035922	ENSFCAT00000045598	0	0	1	0	0	1	0	0	0	0	0	0	0	0
ATP6V1H	ENSFCAG00000014405	ENSFCAT00000014408	0	0	3	0	0	28	0	0	0	0	0	0	0	0
ATP6V1H	ENSFCAG00000014405	ENSFCAT00000060342	0	0	3	0	0	28	0	0	0	0	0	0	0	0
ATP7A	ENSFCAG00000022051	ENSFCAT00000028377	0	0	0	0	0	15	0	0	0	0	0	0	0	0
ATP7A	ENSFCAG00000022051	ENSFCAT00000045676	0	0	0	0	0	15	0	0	0	0	0	0	0	0
ATP7B	ENSFCAG00000003710	ENSFCAT00000003711	0	0	0	0	0	3	0	0	0	0	0	0	0	0
ATP7B	ENSFCAG00000003710	ENSFCAT00000037768	0	0	0	0	0	3	0	0	0	0	0	0	0	0
ATP7B	ENSFCAG00000003710	ENSFCAT00000041396	0	0	0	0	0	3	0	0	0	0	0	0	0	0
ATP7B	ENSFCAG00000003710	ENSFCAT00000049080	0	0	0	0	0	3	0	0	0	0	0	0	0	0
ATP7B	ENSFCAG00000003710	ENSFCAT00000062609	0	0	0	0	0	3	0	0	0	0	0	0	0	0
ATP7B	ENSFCAG00000003710	ENSFCAT00000064354	0	0	0	0	0	3	0	0	0	0	0	0	0	0
ATP8A1	ENSFCAG00000015213	ENSFCAT00000015217	0	0	0	0	0	35	0	0	0	0	0	0	0	0
ATP8A1	ENSFCAG00000015213	ENSFCAT00000059709	0	0	0	0	0	35	0	0	0	0	0	0	0	0
ATP8A2	ENSFCAG00000001581	ENSFCAT00000001581	0	0	0	0	0	106	0	0	0	0	0	0	0	0
ATP8B1	ENSFCAG00000014301	ENSFCAT00000014306	0	0	0	0	0	18	0	0	0	0	0	0	0	0
ATP8B4	ENSFCAG00000029598	ENSFCAT00000027118	0	0	0	0	0	28	0	0	0	0	0	0	0	5
ATP8B4	ENSFCAG00000029598	ENSFCAT00000040092	0	0	0	0	0	31	0	0	0	0	0	0	0	1
ATP8B4	ENSFCAG00000029598	ENSFCAT00000047303	0	0	0	0	0	31	0	0	0	0	0	0	0	1
ATP8B4	ENSFCAG00000029598	ENSFCAT00000049054	0	0	0	0	0	29	0	0	0	0	0	0	0	0
ATP8B4	ENSFCAG00000029598	ENSFCAT00000056975	0	0	0	0	0	31	0	0	0	0	0	0	0	1
ATP8B4	ENSFCAG00000029598	ENSFCAT00000063216	0	0	0	0	0	31	0	0	0	0	0	0	0	1
ATP9A	ENSFCAG00000022069	ENSFCAT00000029234	0	0	3	0	0	38	0	0	0	0	0	0	0	6
ATP9A	ENSFCAG00000022069	ENSFCAT00000047461	0	0	0	0	0	38	0	0	0	0	0	0	0	6
ATP9A	ENSFCAG00000022069	ENSFCAT00000049992	0	0	3	0	0	38	0	0	0	0	0	0	0	6
ATP9A	ENSFCAG00000022069	ENSFCAT00000054288	0	0	0	0	0	38	0	0	0	0	0	0	0	6
ATP9A	ENSFCAG00000022069	ENSFCAT00000059689	0	0	0	0	0	38	0	0	0	0	0	0	0	2
ATP9B	ENSFCAG00000008455	ENSFCAT00000008457	0	0	0	0	0	7	0	0	0	0	0	0	0	2
ATP9B	ENSFCAG00000008455	ENSFCAT00000062836	0	0	0	0	0	4	0	0	0	0	0	0	0	0
ATPAF1	ENSFCAG00000024832	ENSFCAT00000027022	0	0	0	0	0	4	0	0	0	0	0	0	0	0
ATPAF1	ENSFCAG00000024832	ENSFCAT00000055961	0	0	0	0	0	4	0	0	0	0	0	0	0	0
ATPAF2	ENSFCAG00000027745	ENSFCAT00000023977	0	0	0	0	0	1	0	0	0	0	0	0	0	0
ATPSCKMT	ENSFCAG00000027158	ENSFCAT00000031883	0	0	4	0	0	1	0	0	0	0	0	0	0	0
ATR	ENSFCAG00000018078	ENSFCAT00000018811	0	0	5	0	0	23	0	0	0	0	0	0	0	0
ATRN	ENSFCAG00000007379	ENSFCAT00000007381	0	0	1	0	0	26	0	0	0	0	0	0	0	0
ATRN	ENSFCAG00000007379	ENSFCAT00000058872	0	0	2	0	0	19	0	0	0	0	0	0	0	0
ATRN	ENSFCAG00000007379	ENSFCAT00000060775	0	0	0	0	0	26	0	0	0	0	0	0	0	0
ATRNL1	ENSFCAG00000025583	ENSFCAT00000027729	0	0	0	0	0	73	0	0	0	0	0	0	0	0
ATRX	ENSFCAG00000030040	ENSFCAT00000027286	0	0	0	0	0	15	0	0	0	0	0	0	0	1
ATRX	ENSFCAG00000030040	ENSFCAT00000030750	0	0	0	0	0	15	0	0	0	0	0	0	0	1
ATXN1	ENSFCAG00000011298	ENSFCAT00000011301	0	0	4	0	0	2	0	0	0	0	0	0	0	0
ATXN10	ENSFCAG00000013493	ENSFCAT00000013497	0	0	2	0	0	17	0	0	0	0	0	0	0	0
ATXN10	ENSFCAG00000013493	ENSFCAT00000041642	0	0	2	0	0	17	0	0	0	0	0	0	0	0
ATXN2	ENSFCAG00000003178	ENSFCAT00000003178	0	0	0	0	0	13	0	0	0	0	0	0	0	1
ATXN2	ENSFCAG00000003178	ENSFCAT00000048675	0	0	0	0	0	22	0	0	0	0	0	0	0	5
ATXN2	ENSFCAG00000003178	ENSFCAT00000059417	0	0	0	0	0	22	0	0	0	0	0	0	0	5
ATXN2	ENSFCAG00000003178	ENSFCAT00000066789	0	0	0	0	0	22	0	0	0	0	0	0	0	5
ATXN3L	ENSFCAG00000031147	ENSFCAT00000027108	0	0	0	0	0	5	0	0	0	0	0	0	0	0
ATXN3L	ENSFCAG00000031147	ENSFCAT00000059389	0	0	0	0	0	5	0	0	0	0	0	0	0	0
ATXN3L	ENSFCAG00000031147	ENSFCAT00000059555	0	0	0	0	0	5	0	0	0	0	0	0	0	0
ATXN3L	ENSFCAG00000031147	ENSFCAT00000062394	0	0	0	0	0	5	0	0	0	0	0	0	0	0
ATXN3L	ENSFCAG00000031147	ENSFCAT00000063067	0	0	0	0	0	5	0	0	0	0	0	0	0	0
ATXN3L	ENSFCAG00000031147	ENSFCAT00000063908	0	0	0	0	0	5	0	0	0	0	0	0	0	0
ATXN7L1	ENSFCAG00000022289	ENSFCAT00000023042	0	0	1	0	0	36	0	0	0	0	0	0	0	0
ATXN7L1	ENSFCAG00000022289	ENSFCAT00000043573	0	0	1	0	0	36	0	0	0	0	0	0	0	0
ATXN7L1	ENSFCAG00000022289	ENSFCAT00000051193	0	0	0	0	0	11	0	0	0	0	0	0	0	0
ATXN7L1	ENSFCAG00000022289	ENSFCAT00000060634	0	0	0	0	0	11	0	0	0	0	0	0	0	0
AUH	ENSFCAG00000041629	ENSFCAT00000057643	0	0	0	0	0	9	0	0	0	0	0	0	0	0
AUH	ENSFCAG00000041629	ENSFCAT00000062383	0	0	0	0	0	9	0	0	0	0	0	0	0	0
AUNIP	ENSFCAG00000012795	ENSFCAT00000012799	0	0	0	0	0	3	0	0	0	0	0	0	0	1
AUNIP	ENSFCAG00000012795	ENSFCAT00000061620	0	0	0	0	0	3	0	0	0	0	0	0	0	1
AURKA	ENSFCAG00000024493	ENSFCAT00000031551	0	0	0	0	0	0	0	0	0	0	0	0	0	2
AURKAIP1	ENSFCAG00000024578	ENSFCAT00000029004	0	0	1	0	0	0	0	0	0	0	0	0	0	0
AURKB	ENSFCAG00000028312	ENSFCAT00000024447	0	0	4	0	0	1	0	0	0	0	0	0	0	0
AUTS2	ENSFCAG00000015412	ENSFCAT00000015416	0	0	0	0	0	93	0	0	0	0	0	0	0	4
AUTS2	ENSFCAG00000015412	ENSFCAT00000061615	0	0	0	0	0	93	0	0	0	0	0	0	0	4
AVEN	ENSFCAG00000000743	ENSFCAT00000000743	0	0	0	0	1	49	0	0	0	0	0	0	0	0
AVIL	ENSFCAG00000014708	ENSFCAT00000014712	0	0	0	0	0	8	0	0	0	0	0	0	0	0
AVL9	ENSFCAG00000007667	ENSFCAT00000007671	0	0	0	0	0	25	0	0	0	0	0	0	0	0
AVL9	ENSFCAG00000007667	ENSFCAT00000055203	0	0	0	0	0	25	0	0	0	0	0	0	0	0
AVP	ENSFCAG00000046132	ENSFCAT00000040051	0	0	1	0	0	0	0	0	0	0	0	0	0	0
AVPI1	ENSFCAG00000027156	ENSFCAT00000045825	0	0	0	0	0	0	0	0	0	0	0	0	0	1
AVPR1A	ENSFCAG00000014363	ENSFCAT00000014367	0	0	1	0	0	0	0	0	0	0	0	0	0	4
AVPR1A	ENSFCAG00000014363	ENSFCAT00000056399	0	0	1	0	0	0	0	0	0	0	0	0	0	3
AWAT1	ENSFCAG00000039040	ENSFCAT00000033521	0	0	1	0	0	0	0	0	0	0	0	0	0	0
AWAT2	ENSFCAG00000008743	ENSFCAT00000008745	0	0	0	0	0	0	0	0	0	0	0	0	0	1
AWAT2	ENSFCAG00000008743	ENSFCAT00000038240	0	0	0	0	0	0	0	0	0	0	0	0	0	1
AXIN1	ENSFCAG00000015643	ENSFCAT00000015648	0	0	0	0	0	2	0	0	0	0	0	0	0	0
AXIN1	ENSFCAG00000015643	ENSFCAT00000039338	0	0	0	0	0	2	0	0	0	0	0	0	0	1
AXIN2	ENSFCAG00000026102	ENSFCAT00000024987	0	0	0	0	0	4	0	0	0	0	0	0	0	0
AXIN2	ENSFCAG00000026102	ENSFCAT00000037384	0	0	0	0	0	4	0	0	0	0	0	0	0	0
AXIN2	ENSFCAG00000026102	ENSFCAT00000054454	0	0	0	0	0	4	0	0	0	0	0	0	0	0
AXL	ENSFCAG00000030995	ENSFCAT00000023543	0	0	0	0	0	1	0	0	0	0	0	0	0	1
AXL	ENSFCAG00000030995	ENSFCAT00000037806	0	0	0	0	0	1	0	0	0	0	0	0	0	1
AZGP1	ENSFCAG00000018968	ENSFCAT00000018233	0	0	4	0	0	0	0	0	0	0	0	0	0	0
AZGP1	ENSFCAG00000018968	ENSFCAT00000058722	0	0	4	0	0	0	0	0	0	0	0	0	0	0
AZI2	ENSFCAG00000035174	ENSFCAT00000033834	0	0	0	0	0	2	0	0	0	0	0	0	0	0
AZIN1	ENSFCAG00000010031	ENSFCAT00000010034	0	0	1	0	0	6	0	0	0	0	0	0	0	0
AZIN1	ENSFCAG00000010031	ENSFCAT00000046547	0	0	1	0	0	6	0	0	0	0	0	0	0	0
AZIN2	ENSFCAG00000022775	ENSFCAT00000029188	0	0	0	0	0	5	0	0	0	0	0	0	0	0
AZIN2	ENSFCAG00000022775	ENSFCAT00000045707	0	0	0	0	0	5	0	0	0	0	0	0	0	0
B2M	ENSFCAG00000012230	ENSFCAT00000012232	0	0	0	0	0	0	0	0	0	0	0	0	0	2
B3GALNT2	ENSFCAG00000011870	ENSFCAT00000011873	0	0	0	0	0	19	0	0	0	0	0	0	0	0
B3GALT5	ENSFCAG00000004673	ENSFCAT00000004674	0	0	0	0	0	0	0	0	0	0	0	0	0	4
B3GAT2	ENSFCAG00000024951	ENSFCAT00000022903	0	0	1	0	0	13	0	0	0	0	0	0	0	0
B3GAT2	ENSFCAG00000024951	ENSFCAT00000067106	0	0	1	0	0	13	0	0	0	0	0	0	0	0
B3GLCT	ENSFCAG00000018185	ENSFCAT00000018112	0	0	0	0	0	16	0	0	0	0	0	0	0	0
B3GNT10	ENSFCAG00000022327	ENSFCAT00000029226	0	0	0	0	0	0	0	0	0	0	0	0	0	4
B3GNT3	ENSFCAG00000043212	ENSFCAT00000052259	0	0	5	0	0	1	0	0	0	0	0	0	0	0
B3GNT7	ENSFCAG00000012542	ENSFCAT00000012543	0	0	1	0	0	0	0	0	0	0	0	0	0	0
B3GNTL1	ENSFCAG00000028428	ENSFCAT00000023598	0	0	0	0	0	14	0	0	0	0	0	0	0	0
B3GNTL1	ENSFCAG00000028428	ENSFCAT00000048426	0	0	0	0	0	7	0	0	0	0	0	0	0	0
B4GALNT2	ENSFCAG00000018523	ENSFCAT00000018222	0	0	1	0	0	22	0	0	0	0	0	0	0	1
B4GALNT2	ENSFCAG00000018523	ENSFCAT00000050679	0	0	1	0	0	9	0	0	0	0	0	0	0	0
B4GALNT3	ENSFCAG00000008936	ENSFCAT00000008939	0	0	0	0	0	6	0	0	0	0	0	0	0	0
B4GALT1	ENSFCAG00000031666	ENSFCAT00000027488	0	0	0	0	0	5	0	0	0	0	0	0	0	4
B4GALT1	ENSFCAG00000031666	ENSFCAT00000049169	0	0	0	0	0	5	0	0	0	0	0	0	0	4
B4GALT3	ENSFCAG00000015761	ENSFCAT00000015763	1	0	0	0	0	0	0	0	0	0	0	0	0	0
B4GALT3	ENSFCAG00000015761	ENSFCAT00000048537	1	0	0	0	0	0	0	0	0	0	0	0	0	0
B4GALT4	ENSFCAG00000008000	ENSFCAT00000049361	1	0	0	0	0	5	0	0	0	0	0	0	0	0
B4GALT5	ENSFCAG00000009515	ENSFCAT00000009517	0	0	1	0	0	19	0	0	0	0	0	0	0	0
B4GALT6	ENSFCAG00000019056	ENSFCAT00000018298	0	0	1	0	0	9	0	0	0	0	0	0	0	0
B4GALT6	ENSFCAG00000019056	ENSFCAT00000056831	0	0	0	0	0	9	0	0	0	0	0	0	0	0
B4GALT6	ENSFCAG00000019056	ENSFCAT00000064816	0	0	0	0	0	9	0	0	0	0	0	0	0	0
B4GALT7	ENSFCAG00000024195	ENSFCAT00000025888	0	0	1	0	0	0	0	0	0	0	0	0	0	4
B4GALT7	ENSFCAG00000024195	ENSFCAT00000060616	0	0	2	0	0	0	0	0	0	0	0	0	0	4
B9D1	ENSFCAG00000036593	ENSFCAT00000033391	0	0	4	0	0	1	0	0	0	0	0	0	0	0
B9D1	ENSFCAG00000036593	ENSFCAT00000054433	0	0	0	0	0	1	0	0	0	0	0	0	0	0
B9D1	ENSFCAG00000036593	ENSFCAT00000055760	0	0	1	0	0	0	0	0	0	0	0	0	0	0
B9D2	ENSFCAG00000036761	ENSFCAT00000045276	0	0	0	0	0	0	0	0	0	0	0	0	0	1
BAALC	ENSFCAG00000040797	ENSFCAT00000064453	0	0	1	0	0	8	0	0	0	0	0	0	0	0
BAALC	ENSFCAG00000040797	ENSFCAT00000066064	0	0	0	0	0	7	0	0	0	0	0	0	0	0
BAALC	ENSFCAG00000040797	ENSFCAT00000066309	0	0	1	0	0	8	0	0	0	0	0	0	0	0
BAAT	ENSFCAG00000025396	ENSFCAT00000001414	0	0	4	0	0	1	0	0	0	0	0	0	0	4
BABAM1	ENSFCAG00000044320	ENSFCAT00000052289	0	0	0	0	0	0	0	0	0	0	0	0	0	5
BABAM1	ENSFCAG00000044320	ENSFCAT00000057688	0	0	0	0	0	0	0	0	0	0	0	0	0	5
BABAM2	ENSFCAG00000003304	ENSFCAT00000003304	0	0	0	0	0	52	0	0	0	0	0	0	0	0
BABAM2	ENSFCAG00000003304	ENSFCAT00000054720	0	0	0	0	0	52	0	0	0	0	0	0	0	0
BABAM2	ENSFCAG00000003304	ENSFCAT00000058343	0	0	6	0	0	46	0	0	0	0	0	0	0	0
BABAM2	ENSFCAG00000003304	ENSFCAT00000061876	0	0	0	0	0	45	0	0	0	0	0	0	0	0
BACE1	ENSFCAG00000000178	ENSFCAT00000000178	0	0	0	0	0	4	0	0	0	0	0	0	0	4
BACE1	ENSFCAG00000000178	ENSFCAT00000057230	0	0	0	0	0	4	0	0	0	0	0	0	0	4
BACE1	ENSFCAG00000000178	ENSFCAT00000064840	0	0	0	0	0	19	0	0	0	0	0	0	0	0
BACE2	ENSFCAG00000001969	ENSFCAT00000001969	0	0	3	0	0	23	0	0	0	0	0	0	0	0
BACE2	ENSFCAG00000001969	ENSFCAT00000053308	0	0	3	0	0	23	0	0	0	0	0	0	0	0
BACE2	ENSFCAG00000001969	ENSFCAT00000064647	0	0	3	0	0	23	0	0	0	0	0	0	0	0
BACE2	ENSFCAG00000001969	ENSFCAT00000064783	0	0	3	0	0	23	0	0	0	0	0	0	0	0
BACH1	ENSFCAG00000010547	ENSFCAT00000010550	0	0	0	0	0	1	0	0	0	0	0	0	0	0
BACH1	ENSFCAG00000010547	ENSFCAT00000056138	0	0	0	0	0	1	0	0	0	0	0	0	0	0
BACH2	ENSFCAG00000008901	ENSFCAT00000008903	0	0	0	0	0	10	0	0	0	0	0	0	0	0
BAD	ENSFCAG00000044963	ENSFCAT00000051900	0	0	4	0	0	2	0	0	0	0	0	0	0	0
BAG1	ENSFCAG00000019280	ENSFCAT00000019330	0	0	1	0	0	1	0	0	0	0	0	0	0	0
BAG2	ENSFCAG00000043362	ENSFCAT00000059313	0	0	1	0	0	4	0	0	0	0	0	0	0	0
BAG3	ENSFCAG00000023182	ENSFCAT00000023905	0	0	0	0	0	6	0	0	0	0	0	0	0	0
BAG4	ENSFCAG00000039640	ENSFCAT00000039928	0	0	0	0	0	2	0	0	0	0	0	0	0	0
BAG4	ENSFCAG00000039640	ENSFCAT00000064875	0	0	0	0	0	2	0	0	0	0	0	0	0	0
BAG5	ENSFCAG00000029879	ENSFCAT00000029173	0	0	0	0	0	0	0	0	0	0	0	0	0	1
BAHD1	ENSFCAG00000013070	ENSFCAT00000042543	0	0	0	0	0	0	0	0	0	0	0	0	0	1
BAIAP2	ENSFCAG00000011461	ENSFCAT00000051509	0	0	1	0	0	0	0	0	0	0	0	0	0	0
BAIAP2L1	ENSFCAG00000000317	ENSFCAT00000000317	0	0	1	0	0	3	0	0	0	0	0	0	0	0
BAIAP2L2	ENSFCAG00000002811	ENSFCAT00000002811	0	0	0	0	0	17	0	0	0	0	0	0	0	0
BAK1	ENSFCAG00000032638	ENSFCAT00000035094	0	0	1	0	0	0	0	0	0	0	0	0	0	0
BAK1	ENSFCAG00000032638	ENSFCAT00000053848	0	0	1	0	0	0	0	0	0	0	0	0	0	0
BAMBI	ENSFCAG00000045299	ENSFCAT00000055654	0	0	4	0	0	0	0	0	0	0	0	0	0	5
BANF2	ENSFCAG00000024351	ENSFCAT00000029088	0	0	0	0	0	0	0	0	0	0	0	0	0	1
BANF2	ENSFCAG00000024351	ENSFCAT00000040682	0	0	0	0	0	1	0	0	0	0	0	0	0	0
BANK1	ENSFCAG00000011827	ENSFCAT00000011830	0	0	0	0	0	42	0	0	0	0	0	0	0	2
BANK1	ENSFCAG00000011827	ENSFCAT00000024861	0	0	0	0	0	42	0	0	0	0	0	0	0	2
BANP	ENSFCAG00000012044	ENSFCAT00000012046	0	0	0	0	0	3	0	0	0	0	0	0	0	2
BANP	ENSFCAG00000012044	ENSFCAT00000026363	0	0	0	0	0	5	0	0	0	0	0	0	0	4
BARD1	ENSFCAG00000010312	ENSFCAT00000010315	0	0	1	0	0	11	0	0	0	0	0	0	0	5
BARD1	ENSFCAG00000010312	ENSFCAT00000050315	0	0	0	0	0	11	0	0	0	0	0	0	0	5
BARD1	ENSFCAG00000010312	ENSFCAT00000052217	0	0	0	0	0	11	0	0	0	0	0	0	0	5
BARD1	ENSFCAG00000010312	ENSFCAT00000053714	0	0	0	0	0	11	0	0	0	0	0	0	0	5
BARD1	ENSFCAG00000010312	ENSFCAT00000055965	0	0	0	0	0	7	0	0	0	0	0	0	0	5
BARD1	ENSFCAG00000010312	ENSFCAT00000061412	0	0	0	0	0	11	0	0	0	0	0	0	0	5
BARD1	ENSFCAG00000010312	ENSFCAT00000064017	0	0	0	0	0	11	0	0	0	0	0	0	0	5
BARHL1	ENSFCAG00000007105	ENSFCAT00000007107	0	0	1	0	0	0	0	0	0	0	0	0	0	0
BARX2	ENSFCAG00000002881	ENSFCAT00000002881	0	0	0	0	0	4	0	0	0	0	0	0	0	0
BASP1	ENSFCAG00000042777	ENSFCAT00000065894	0	0	0	0	0	0	0	0	0	0	0	0	0	1
BATF	ENSFCAG00000036906	ENSFCAT00000039483	0	0	2	0	0	1	0	0	0	0	0	0	0	0
BATF2	ENSFCAG00000006248	ENSFCAT00000006250	0	0	1	0	0	0	0	0	0	0	0	0	0	1
BATF3	ENSFCAG00000040785	ENSFCAT00000058898	0	0	0	0	0	1	0	0	0	0	0	0	0	0
BAZ1A	ENSFCAG00000024924	ENSFCAT00000029509	0	0	0	0	0	28	0	0	0	0	0	0	0	0
BAZ1A	ENSFCAG00000024924	ENSFCAT00000054073	0	0	0	0	0	28	0	0	0	0	0	0	0	0
BAZ1B	ENSFCAG00000012672	ENSFCAT00000012675	0	0	0	0	0	7	0	0	0	0	0	0	0	2
BAZ2A	ENSFCAG00000012029	ENSFCAT00000012032	0	0	0	0	0	1	0	0	0	0	0	0	0	0
BAZ2A	ENSFCAG00000012029	ENSFCAT00000039444	0	0	0	0	0	1	0	0	0	0	0	0	0	0
BAZ2B	ENSFCAG00000007573	ENSFCAT00000007577	0	0	1	0	0	16	0	0	0	0	0	0	0	0
BAZ2B	ENSFCAG00000007573	ENSFCAT00000033200	0	0	1	0	0	16	0	0	0	0	0	0	0	0
BBC3	ENSFCAG00000040792	ENSFCAT00000056595	0	0	0	0	0	1	0	0	0	0	0	0	0	0
BBC3	ENSFCAG00000040792	ENSFCAT00000059375	0	0	0	0	0	1	0	0	0	0	0	0	0	0
BBC3	ENSFCAG00000040792	ENSFCAT00000066728	0	0	0	0	0	1	0	0	0	0	0	0	0	0
BBOF1	ENSFCAG00000006200	ENSFCAT00000006202	0	0	0	0	0	10	0	0	0	0	0	0	0	0
BBOF1	ENSFCAG00000006200	ENSFCAT00000059464	0	0	1	0	0	5	0	0	0	0	0	0	0	1
BBOX1	ENSFCAG00000014597	ENSFCAT00000034223	0	0	0	0	0	8	0	0	0	0	0	0	0	0
BBS12	ENSFCAG00000014537	ENSFCAT00000014541	0	0	0	0	0	0	0	0	0	0	0	0	0	1
BBS2	ENSFCAG00000008671	ENSFCAT00000008673	0	0	1	0	0	2	0	0	0	0	0	0	0	0
BBS2	ENSFCAG00000008671	ENSFCAT00000053295	0	0	1	0	0	2	0	0	0	0	0	0	0	0
BBS4	ENSFCAG00000031015	ENSFCAT00000030013	0	0	0	0	0	12	0	0	0	0	0	0	0	0
BBS4	ENSFCAG00000031015	ENSFCAT00000044274	0	0	0	0	0	12	0	0	0	0	0	0	0	0
BBS5	ENSFCAG00000039610	ENSFCAT00000039920	0	0	0	0	0	6	0	0	0	0	0	0	0	0
BBS5	ENSFCAG00000039610	ENSFCAT00000043757	0	0	0	0	0	6	0	0	0	0	0	0	0	0
BBS7	ENSFCAG00000026950	ENSFCAT00000028935	0	0	2	0	0	7	0	0	0	0	1	0	0	0
BBS9	ENSFCAG00000012600	ENSFCAT00000012603	0	0	5	0	0	61	0	0	0	0	0	0	0	0
BBS9	ENSFCAG00000012600	ENSFCAT00000034029	0	0	5	0	0	59	0	0	0	0	0	0	0	2
BBS9	ENSFCAG00000012600	ENSFCAT00000045421	0	0	5	0	0	61	0	0	0	0	0	0	0	0
BBS9	ENSFCAG00000012600	ENSFCAT00000059596	0	0	5	0	0	57	0	0	0	0	0	0	0	1
BBS9	ENSFCAG00000012600	ENSFCAT00000067235	0	0	5	0	0	57	0	0	0	0	0	0	0	1
BBX	ENSFCAG00000007296	ENSFCAT00000007299	0	0	0	0	0	3	0	0	0	0	0	0	0	0
BBX	ENSFCAG00000007296	ENSFCAT00000036240	0	0	0	0	0	3	0	0	0	0	0	0	0	0
BBX	ENSFCAG00000007296	ENSFCAT00000045548	0	0	0	0	0	3	0	0	0	0	0	0	0	0
BCAM	ENSFCAG00000004786	ENSFCAT00000004787	0	0	4	0	0	0	0	0	0	0	0	0	0	0
BCAN	ENSFCAG00000006557	ENSFCAT00000006559	0	0	0	0	0	4	0	0	0	0	0	0	0	0
BCAN	ENSFCAG00000006557	ENSFCAT00000058402	0	0	0	0	0	0	0	0	0	0	0	0	0	4
BCAP29	ENSFCAG00000025766	ENSFCAT00000029714	0	0	0	0	0	6	0	0	0	0	0	0	0	0
BCAR1	ENSFCAG00000015361	ENSFCAT00000015365	0	0	0	0	0	4	0	0	0	0	0	0	0	0
BCAR1	ENSFCAG00000015361	ENSFCAT00000050990	0	0	0	0	0	4	0	0	0	0	0	0	0	0
BCAR1	ENSFCAG00000015361	ENSFCAT00000052086	0	0	0	0	0	4	0	0	0	0	0	0	0	4
BCAR1	ENSFCAG00000015361	ENSFCAT00000059699	0	0	0	0	0	8	0	0	0	0	0	0	0	0
BCAR3	ENSFCAG00000005535	ENSFCAT00000005537	0	0	0	0	0	6	0	0	0	0	0	0	0	0
BCAR3	ENSFCAG00000005535	ENSFCAT00000045407	0	0	0	0	0	11	0	0	0	0	0	0	0	0
BCAS1	ENSFCAG00000002451	ENSFCAT00000002451	0	0	0	0	0	11	0	0	0	0	0	0	0	5
BCAS1	ENSFCAG00000002451	ENSFCAT00000051905	0	0	0	0	0	11	0	0	0	0	0	0	0	5
BCAS2	ENSFCAG00000010507	ENSFCAT00000010510	0	0	0	0	0	1	0	0	0	0	0	0	0	0
BCAS3	ENSFCAG00000008992	ENSFCAT00000008994	0	0	1	0	0	23	0	0	0	0	0	0	0	0
BCAS3	ENSFCAG00000008992	ENSFCAT00000033820	0	0	0	0	0	23	0	0	0	0	0	0	0	0
BCAS3	ENSFCAG00000008992	ENSFCAT00000051184	0	0	1	0	0	23	0	0	0	0	0	0	0	0
BCAS3	ENSFCAG00000008992	ENSFCAT00000052208	0	0	0	0	0	37	0	0	0	0	0	0	0	0
BCAS3	ENSFCAG00000008992	ENSFCAT00000057762	0	0	0	0	0	31	0	0	0	0	0	0	0	0
BCAS3	ENSFCAG00000008992	ENSFCAT00000060900	0	0	0	0	0	27	0	0	0	0	0	0	0	0
BCAS3	ENSFCAG00000008992	ENSFCAT00000061397	0	0	0	0	0	37	0	0	0	0	0	0	0	0
BCAS3	ENSFCAG00000008992	ENSFCAT00000066056	0	0	0	0	0	37	0	0	0	0	0	0	0	0
BCAS3	ENSFCAG00000008992	ENSFCAT00000066553	0	0	0	0	0	37	0	0	0	0	0	0	0	0
BCAS4	ENSFCAG00000009980	ENSFCAT00000009983	0	0	0	0	0	25	0	0	0	0	0	0	0	0
BCAT1	ENSFCAG00000008611	ENSFCAT00000008613	0	0	0	0	0	13	0	0	0	0	0	0	0	3
BCAT1	ENSFCAG00000008611	ENSFCAT00000038724	0	0	0	0	0	12	0	0	0	0	0	0	0	0
BCAT1	ENSFCAG00000008611	ENSFCAT00000050370	0	0	0	0	0	13	0	0	0	0	0	0	0	3
BCAT1	ENSFCAG00000008611	ENSFCAT00000054680	0	0	0	0	0	12	0	0	0	0	0	0	0	0
BCAT1	ENSFCAG00000008611	ENSFCAT00000065529	0	0	0	0	0	13	0	0	0	0	0	0	0	3
BCAT2	ENSFCAG00000007366	ENSFCAT00000007368	0	0	1	0	0	0	0	0	0	0	0	0	0	5
BCHE	ENSFCAG00000030105	ENSFCAT00000026436	0	0	0	0	0	7	0	0	0	0	0	0	0	0
BCHE	ENSFCAG00000030105	ENSFCAT00000039146	0	0	0	0	0	6	0	0	0	0	0	0	0	1
BCHE	ENSFCAG00000030105	ENSFCAT00000039772	0	0	0	0	0	7	0	0	0	0	0	0	0	0
BCHE	ENSFCAG00000030105	ENSFCAT00000040130	0	0	0	0	0	11	0	0	0	0	0	0	0	1
BCKDHB	ENSFCAG00000010609	ENSFCAT00000010612	0	0	4	0	0	27	0	0	0	0	0	0	0	0
BCKDHB	ENSFCAG00000010609	ENSFCAT00000054330	4	0	4	0	0	23	0	0	0	0	0	0	0	0
BCKDK	ENSFCAG00000002604	ENSFCAT00000002604	0	0	1	0	0	0	0	0	0	0	0	0	0	1
BCKDK	ENSFCAG00000002604	ENSFCAT00000052377	0	0	1	0	0	0	0	0	0	0	0	0	0	1
BCL10	ENSFCAG00000036364	ENSFCAT00000041974	0	0	4	0	0	2	0	0	0	0	0	0	0	0
BCL10	ENSFCAG00000036364	ENSFCAT00000061250	0	0	4	0	0	2	0	0	0	0	0	0	0	0
BCL11A	ENSFCAG00000027154	ENSFCAT00000037085	0	0	0	0	0	3	0	0	0	0	0	0	0	1
BCL11A	ENSFCAG00000027154	ENSFCAT00000049866	0	0	0	0	0	3	0	0	0	0	0	0	0	0
BCL11A	ENSFCAG00000027154	ENSFCAT00000063864	0	0	0	0	0	3	0	0	0	0	0	0	0	1
BCL11A	ENSFCAG00000027154	ENSFCAT00000065119	0	0	0	0	0	3	0	0	0	0	0	0	0	1
BCL11B	ENSFCAG00000044847	ENSFCAT00000051754	0	0	0	0	0	3	0	0	0	0	0	0	0	0
BCL11B	ENSFCAG00000044847	ENSFCAT00000058554	0	0	4	0	0	2	0	0	0	0	0	0	0	1
BCL11B	ENSFCAG00000044847	ENSFCAT00000059500	0	0	4	0	0	2	0	0	0	0	0	0	0	1
BCL11B	ENSFCAG00000044847	ENSFCAT00000066147	0	0	0	0	0	2	0	0	0	0	0	0	0	1
BCL2	ENSFCAG00000029552	ENSFCAT00000025350	0	0	0	0	0	18	0	0	0	0	0	0	0	1
BCL2A1	ENSFCAG00000012928	ENSFCAT00000012931	0	0	0	0	0	2	0	0	0	0	0	0	0	0
BCL2A1	ENSFCAG00000012928	ENSFCAT00000062821	0	0	1	0	0	1	0	0	0	0	0	0	0	0
BCL2L1	ENSFCAG00000025748	ENSFCAT00000028772	0	0	0	0	0	9	0	0	0	0	0	0	0	0
BCL2L11	ENSFCAG00000036350	ENSFCAT00000046910	0	0	1	0	0	0	0	0	0	0	0	0	0	0
BCL2L11	ENSFCAG00000036350	ENSFCAT00000049339	0	0	1	0	0	0	0	0	0	0	0	0	0	0
BCL2L13	ENSFCAG00000011108	ENSFCAT00000011111	0	0	0	0	0	7	0	0	0	0	0	0	0	0
BCL2L13	ENSFCAG00000011108	ENSFCAT00000036712	0	0	0	0	0	7	0	0	0	0	0	0	0	0
BCL2L13	ENSFCAG00000011108	ENSFCAT00000050687	0	0	0	0	0	7	0	0	0	0	0	0	0	0
BCL2L13	ENSFCAG00000011108	ENSFCAT00000067007	0	0	0	0	0	7	0	0	0	0	0	0	0	0
BCL2L14	ENSFCAG00000014880	ENSFCAT00000014884	0	0	1	0	0	2	0	0	0	0	0	0	0	0
BCL2L14	ENSFCAG00000014880	ENSFCAT00000062077	0	0	0	0	0	0	0	0	0	0	0	0	0	1
BCL2L15	ENSFCAG00000009239	ENSFCAT00000062444	0	0	4	0	0	0	0	0	0	0	0	0	0	0
BCL2L2	ENSFCAG00000040747	ENSFCAT00000065709	0	0	0	0	0	0	0	0	0	0	0	0	0	4
BCL3	ENSFCAG00000027801	ENSFCAT00000027358	0	0	0	0	0	10	0	0	0	0	0	0	0	0
BCL7A	ENSFCAG00000040323	ENSFCAT00000063271	0	0	1	0	0	6	0	0	0	0	0	0	0	0
BCL7B	ENSFCAG00000031599	ENSFCAT00000027789	0	0	1	0	0	1	0	0	0	0	0	0	0	1
BCL7B	ENSFCAG00000031599	ENSFCAT00000055653	0	0	1	0	0	1	0	0	0	0	0	0	0	1
BCL7C	ENSFCAG00000029090	ENSFCAT00000031475	0	0	0	0	0	5	0	0	0	0	0	0	0	0
BCLAF1	ENSFCAG00000027614	ENSFCAT00000035246	0	0	0	0	0	1	0	0	0	0	0	0	0	4
BCLAF1	ENSFCAG00000027614	ENSFCAT00000040980	0	0	0	0	0	1	0	0	0	0	0	0	0	4
BCLAF3	ENSFCAG00000003909	ENSFCAT00000003910	0	0	0	0	0	1	0	0	0	0	0	0	0	1
BCLAF3	ENSFCAG00000003909	ENSFCAT00000047689	0	0	0	0	0	1	0	0	0	0	0	0	0	1
BCO1	ENSFCAG00000004984	ENSFCAT00000004985	0	0	4	0	0	8	0	0	0	0	0	0	0	0
BCO2	ENSFCAG00000006221	ENSFCAT00000006222	0	0	0	0	0	17	0	0	0	0	0	0	0	0
BCO2	ENSFCAG00000006221	ENSFCAT00000042538	0	0	0	0	0	17	0	0	0	0	0	0	0	0
BCOR	ENSFCAG00000004858	ENSFCAT00000004860	0	0	3	0	0	2	0	0	0	0	0	0	0	0
BCOR	ENSFCAG00000004858	ENSFCAT00000048538	0	0	3	0	0	2	0	0	0	0	0	0	0	0
BCOR	ENSFCAG00000004858	ENSFCAT00000065323	0	0	0	0	0	0	0	0	0	0	0	0	0	1
BCORL1	ENSFCAG00000031869	ENSFCAT00000033320	0	0	1	0	0	0	0	0	0	0	0	0	0	0
BCORL1	ENSFCAG00000031869	ENSFCAT00000033817	0	0	1	0	0	0	0	0	0	0	0	0	0	0
BCR	ENSFCAG00000002050	ENSFCAT00000032345	0	0	0	0	0	22	0	0	0	0	0	0	0	0
BDH1	ENSFCAG00000018624	ENSFCAT00000018609	0	0	0	0	0	2	0	0	0	0	0	0	0	0
BDH2	ENSFCAG00000024693	ENSFCAT00000023108	0	0	1	0	0	1	0	0	0	0	0	0	0	0
BDKRB2	ENSFCAG00000006777	ENSFCAT00000046535	0	0	0	0	0	6	0	0	0	0	0	0	0	1
BDNF	ENSFCAG00000043571	ENSFCAT00000052173	0	0	0	0	0	1	0	0	0	0	0	0	0	0
BDNF	ENSFCAG00000043571	ENSFCAT00000063250	0	0	0	0	0	1	0	0	0	0	0	0	0	0
BECN1	ENSFCAG00000013136	ENSFCAT00000013140	0	0	0	0	0	0	0	0	0	0	0	0	0	2
BECN1	ENSFCAG00000013136	ENSFCAT00000054401	0	0	0	0	0	0	0	0	0	0	0	0	0	2
BEGAIN	ENSFCAG00000028141	ENSFCAT00000027639	0	0	4	0	0	0	0	0	0	0	0	0	0	0
BEGAIN	ENSFCAG00000028141	ENSFCAT00000064804	0	0	4	0	0	0	0	0	0	0	0	0	0	0
BEND3	ENSFCAG00000008869	ENSFCAT00000008871	0	0	5	0	0	4	0	0	0	0	0	0	0	0
BEND4	ENSFCAG00000044080	ENSFCAT00000064278	0	0	1	0	0	0	0	0	0	0	0	0	0	0
BEND5	ENSFCAG00000000551	ENSFCAT00000000551	0	0	0	0	0	4	0	0	0	0	0	0	0	0
BEND6	ENSFCAG00000000962	ENSFCAT00000000960	0	0	6	0	0	11	0	0	0	0	0	0	0	0
[truncated: 30,841 more rows]
