# Supplementary material for: A new domestic cat genome assembly based on long sequence reads empowers feline genomic medicine and identifies a novel gene for dwarfism
Source: PLoS Genet. 2020 Oct 22;16(10):e1008926. doi: 10.1371/journal.pgen.1008926 (PMC7581003; doi:10.1371/journal.pgen.1008926)
Supplement: S8 Data — “Non-standard” is the breed terminology used to represent individuals with normal sized limbs, while “Standard” is used to represent dwarf cats. Genotype “ref” is for individuals whose genotype is the same as the reference, while “het” is used for individuals heterozygous for the candidate SV. No individuals homozygous for the SV were observed. (CSV) [file pgen.1008926.s027.csv]

Cat ID	Sire ID	Dam ID	Sex	Munchkin type	Genotype (UGDH)
5200	0	0	F	Non-standard	ref
5211	0	0	M	Non-standard	ref
7378	0	0	F	Standard	het
7379	1000	7385	F	Non-standard	ref
7380	7407	1005	F	Standard	het
7381	1000	7385	M	Standard	het
7382	7413	7410	F	Non-standard	ref
7383	7413	1006	F	Standard	het
7384	0	0	F	Standard	het
7385	7391	7384	F	Standard	het
7386	7391	7384	F	Standard	het
7387	7391	1007	F	Standard	het
7388	1002	7411	F	Standard	het
7389	7413	7410	M	Standard	het
7390	7399	1007	F	Non-standard	ref
7391	0	0	M	Standard	het
7392	7391	7388	F	Non-standard	ref
7393	7407	1005	F	Non-standard	ref
7394	1000	7412	F	Non-standard	ref
7396	7391	7384	F	Non-standard	ref
7397	7407	1008	F	Non-standard	ref
7398	7391	1009	M	Standard	het
7399	7391	1009	M	Standard	het
7400	7391	7388	F	Non-standard	ref
7402	1000	7406	F	Non-standard	ref
7403	7391	1010	F	Standard	het
7404	7391	1010	F	Standard	het
7406	7413	7415	F	Standard	het
7407	7398	7415	M	Standard	het
7408	7398	1007	F	Standard	het
7409	7398	1011	F	Standard	het
7410	7398	7411	F	Non-standard	ref
7411	0	0	F	Standard	het
7412	7391	1009	F	Standard	het
7413	1002	7411	M	Standard	het
7414	0	0	F	Non-standard	ref
7415	0	0	F	Non-standard	ref
7416	7391	7390	M	Standard	het
7417	7381	7405	F	Non-standard	ref
7418	7381	7380	F	Non-standard	ref
7419	7389	7387	M	Standard	het
7420	7407	7396	F	Standard	het
7421	7381	1013	M	Standard	het
7422	7391	1014	M	Standard	het
7423	1001	7397	M	Standard	het
7424	1001	7397	M	Standard	het
8124	7419	7414	F	Standard	het
8125	7419	7414	M	Non-standard	ref
8126	7419	7414	F	Non-standard	ref
8127	7419	7414	M	Non-standard	ref
8128	7399	7383	F	Non-standard	ref
8129	7399	7383	F	Non-standard	ref
8130	1004	7404	F	Non-standard	ref
8131	7381	7400	F	Standard	het
8132	7381	7400	M	Standard	het
8133	7381	7400	F	Non-standard	ref
8134	7399	7414	F	Non-standard	het
8135	7399	7414	M	Standard	het
8136	1003	7387	F	Standard	het
8137	1003	7387	M	Non-standard	ref
8138	1003	7387	M	Non-standard	ref
8139	7416	1015	M	Standard	het
8140	7416	1015	F	Non-standard	ref
8142	7381	8141	F	Standard	het
8144	7381	8141	M	Standard	het
8145	7381	8141	F	Non-standard	ref
8146	7398	7379	F	Standard	het
8147	7398	7379	F	Standard	het
8148	1001	7397	M	Standard	het
8149	1001	7397	M	Standard	het
9875	7422	7394	U	Non-standard	ref
9876	7419	7406	U	Standard	het
9879	7422	7418	U	Non-standard	ref
18600	0	0	M	Non-standard	ref
18601	0	0	M	Standard	het
18602	0	0	F	Standard	het
18603	0	0	F	Standard	het
18604	0	0	F	Standard	het
18605	0	0	F	Standard	het
18606	0	0	F	Standard	het
18607	0	0	F	Standard	het
18608	0	0	F	Standard	het
18609	0	0	F	Standard	het
18610	0	0	M	Standard	het
18611	0	0	F	Standard	het
18612	0	0	M	Standard	het
18613	0	0	F	Non-standard	ref
18614	0	0	M	Non-standard	ref
19050	0	0	F	Standard	het
19055	0	0	F	Non-standard	ref
19057	0	0	F	Standard	het
19058	0	0	F	Standard	het
19060	0	0	F	Standard	het
19063	0	0	F	Standard	het
19064	0	0	F	Non-standard	ref
19066	0	0	M	Standard	het
19069	0	0	M	Standard	het
19071	0	0	M	Standard	het
19072	0	0	F	Non-standard	ref
19073	0	0	M	Standard	het
19079	0	0	F	Non-standard	ref
19080	0	0	F	Non-standard	ref
19081	0	0	F	Standard	het
19083	0	0	F	Standard	het
19085	0	0	F	Standard	het
19087	0	0	F	Standard	het
19088	0	0	M	Non-standard	ref
19089	0	0	F	Standard	het
19092	0	0	F	Non-standard	ref
